# Supplementary material for: An AP-MS- and BioID-compatible MAC-tag enables comprehensive mapping of protein interactions and subcellular localizations
Source: Nat Commun. 2018 Mar 22;9:1188. doi: 10.1038/s41467-018-03523-2 (PMC5864832; doi:10.1038/s41467-018-03523-2)
Supplement: Supplementary file 4 — Supplementary Data 1(XLSX 794 kb) [file 41467_2018_3523_MOESM4_ESM.xlsx]

## Sheet: a
Bait	Accession	Protein full names	Protein name	Organelles/Protein Complexes	Protein Length	Organells/ Complex Size	MS Microscope (BioIDSet)	BioID_Filter_Dataset	AP-MS_Filter_Dataset	ORFeome resource plate	Abcam primary antibody for Bait protein	Antibody Dilution	Tag	Reference
AIFM1	O95831	Apoptosis-inducing factor 1, mitochondrial (EC 1.1.1.-) (Programmed cell death protein 8)	AIFM1_HUMAN	Mitochondria	613	0.5-5um	Reference Data set	O	O	CCSB-DFCI hORFeome collection(51006@H10)	ab1998	1:1000'	C-terminal MAC-tag	PMID:9989411
AKIP	Q9NWT8	Aurora kinase A-interacting protein (AURKA-interacting protein) (28S ribosomal protein S38, mitochondrial) (MRP-S38) (Mitochondrial small ribosomal subunit protein mS38)	AKIP_HUMAN	Mitochondria,nucleus	199		Quiry Data set (sub-organelle)	O	X	CCSB-DFCI hORFeome collection(31022@E10)			C-terminal MAC-tag
AOX	H2XKF9_CIOIN(Engineered based on this one)	Alternative oxidase	H2XKF9_CIOIN_humanized	Mitochondria	276		Quiry Data set	O	X	(Gene Synthesis by GeneArt®)			C-terminal MAC-tag
ARP2	P61160	Actin-related protein 2 (Actin-like protein 2)	ARP2_HUMAN	Arp2/3 complex	394		Not included	O	O	CCSB-DFCI hORFeome collection(11035@E02)			C-terminal MAC-tag
ARP3B	Q9P1U1	Actin-related protein 3B (ARP3-beta) (Actin-like protein 3B) (Actin-related protein ARP4)	ARP3B_HUMAN	Arp2/3 complex	418		Not included	O	O	CCSB-DFCI hORFeome collection(11061@F09)			N-terminal MAC-tag
ARPC1B	O15143	Actin-related protein 2/3 complex subunit 1B (Arp2/3 complex 41 kDa subunit) (p41-ARC)	ARPC1B_HUMAN	Arp2/3 complex	372		Not included	O	O	CCSB-DFCI hORFeome collection(11058@F10)			N-terminal MAC-tag
AURKB	Q96GD4	Aurora kinase B (EC 2.7.11.1) (Aurora 1) (Aurora- and IPL1-like midbody-associated protein 1) (AIM-1) (Aurora/IPL1-related kinase 2) (ARK-2) (Aurora-related kinase 2) (STK-1) (Serine/threonine-protein kinase 12) (Serine/threonine-protein kinase 5) (Serine/threonine-protein kinase aurora-B)	AURKB_HUMAN	Enzyme	344		Quiry Data set	O	O	CCSB-DFCI hORFeome collection(31043@G04)			N-terminal MAC-tag
BET1	O15155	BET1 homolog (hBET1) (Golgi vesicular membrane-trafficking protein p18)	BET1_HUMAN	Endoplasmic Reticulum to Glogi	118		Quiry Data set	O	O	CCSB-DFCI hORFeome collection(11026@D12)			N-terminal MAC-tag
CALX	P27824	Calnexin (IP90) (Major histocompatibility complex class I antigen-binding protein p88) (p90)	CALX_HUMAN	Endoplasmic Reticulum	592		Reference Data set	O	O	CCSB-DFCI hORFeome collection(11023@D11)	ab75801	1:100'	C-terminal MAC-tag	PMID:8203019
CATA	P04040	Catalase (EC 1.11.1.6)	CATA_HUMAN	Peroxisome	527	~500um	Reference Data set	O	O	CCSB-DFCI hORFeome collection(51006@G05)			C-terminal MAC-tag	PMID:5325972
CDK7	P50613	Cyclin-dependent kinase 7 (EC 2.7.11.22) (EC 2.7.11.23) (39 kDa protein kinase) (p39 Mo15) (CDK-activating kinase 1) (Cell division protein kinase 7) (Serine/threonine-protein kinase 1) (TFIIH basal transcription factor complex kinase subunit)	CDK7_HUMAN	Enzyme	346		Quiry Data set	O	O	CCSB-DFCI hORFeome collection(11056@G03)			N-terminal MAC-tag
CDK8	P49336	Cyclin-dependent kinase 8 (EC 2.7.11.22) (EC 2.7.11.23) (Cell division protein kinase 8) (Mediator complex subunit CDK8) (Mediator of RNA polymerase II transcription subunit CDK8) (Protein kinase K35)	CDK8_HUMAN	Enzyme	464		Quiry Data set	O	O	CCSB-DFCI hORFeome collection(51020@G07)			N-terminal MAC-tag
CH60	P10809	60 kDa heat shock protein, mitochondrial (EC 3.6.4.9) (60 kDa chaperonin) (Chaperonin 60) (CPN60) (Heat shock protein 60) (HSP-60) (Hsp60) (HuCHA60) (Mitochondrial matrix protein P1) (P60 lymphocyte protein)	CH60_HUMAN	Mitochondria matrix	573		Quiry Data set (sub-organelle)	O	X	CCSB-DFCI hORFeome collection(11077@A04)			C-terminal MAC-tag
COX14	Q96I36	Cytochrome c oxidase assembly protein COX14	COX14_HUMAN	Mitochondria	57		Quiry Data set (sub-organelle)	O	X	CCSB-DFCI hORFeome collection(11040@B05)			C-terminal MAC-tag
COX41	P13073	Cytochrome c oxidase subunit 4 isoform 1, mitochondrial (Cytochrome c oxidase polypeptide IV) (Cytochrome c oxidase subunit IV isoform 1) (COX IV-1)	COX41_HUMAN	Mitochondrion inner membrane	169		Quiry Data set (sub-organelle)	O	X	CCSB-DFCI hORFeome collection(31028@A04)			C-terminal MAC-tag
EEA1	Q15075	Early endosome antigen 1 (Endosome-associated protein p162) (Zinc finger FYVE domain-containing protein 2)	EEA1_HUMAN	Early Endsome	1411	78-500nm	Reference Data set	O	O	NIH_MGC_428(OCAB32@G10)	ab2900	1:250'	N-terminal MAC-tag	PMID:7768953
EZRI	P15311	Ezrin (Cytovillin) (Villin-2) (p81)	EZRI_HUMAN	Plasma Membrane	586	8-10nm	Reference Data set	O	O	CCSB-DFCI hORFeome collection(11038@F07)	ab40839	1:50'	C-terminal MAC-tag	PMID:9365271
FBRL	P22087	rRNA 2'-O-methyltransferase fibrillarin (EC 2.1.1.-) (34 kDa nucleolar scleroderma antigen) (Histone-glutamine methyltransferase)	FBRL_HUMAN	Nucleolus	321	~10um	Reference Data set	O	O	CCSB-DFCI hORFeome collection(31042@G10)	ab166630	1:200'	N-terminal MAC-tag	PMID:10490628
GOGA2	Q08379	Golgin subfamily A member 2 (130 kDa cis-Golgi matrix protein) (GM130) (GM130 autoantigen) (Golgin-95)	GOGA2_HUMAN	Cis-Golgi	1002		Reference Data set	O	O	CCSB-DFCI hORFeome collection(31035@G02)			N-terminal MAC-tag	PMID:8557739
GSK3B	P49841	Glycogen synthase kinase-3 beta (GSK-3 beta) (EC 2.7.11.26) (Serine/threonine-protein kinase GSK3B) (EC 2.7.11.1)	GSK3B_HUMAN	Enzyme	420		Quiry Data set	O	O	CCSB-DFCI hORFeome collection(11086@G10)			N-terminal MAC-tag
H31	P68431	Histone H3.1 (Histone H3/a) (Histone H3/b) (Histone H3/c) (Histone H3/d) (Histone H3/f) (Histone H3/h) (Histone H3/i) (Histone H3/j) (Histone H3/k) (Histone H3/l)	H31_HUMAN	Chromatin (in nucleus)	136	30nm Chromatin Fibre (https://en.wikipedia.org/wiki/Chromatin)	Reference Data set	O	O	CCSB-DFCI hORFeome collection(31025@A12)	ab8580	1:250'	C-terminal MAC-tag	PMID:10949293
HSP7C	P11142	Heat shock cognate 71 kDa protein (Heat shock 70 kDa protein 8) (Lipopolysaccharide-associated protein 1) (LAP-1) (LPS-associated protein 1)	HSP7C_HUMAN	Exosomes	646	30-100nm	Reference Data set	O	O	CCSB-DFCI hORFeome collection(11013@H03)			C-terminal MAC-tag	PMID:11133993
HXK1	P19367	Hexokinase-1 (EC 2.7.1.1) (Brain form hexokinase) (Hexokinase type I) (HK I)	HXK1_HUMAN	Mitochondria	917		Quiry Data set (sub-organelle)	O	X	CCSB-DFCI hORFeome collection(11025@D02)			C-terminal MAC-tag
LAMP1	P11279	Lysosome-associated membrane glycoprotein 1 (LAMP-1) (Lysosome-associated membrane protein 1) (CD107 antigen-like family member A) (CD antigen CD107a)	LAMP1_HUMAN	Lysosomes	417	0.1-1.2 um /( sphrical about 500nm diameter)	Reference Data set	O	O	CCSB-DFCI hORFeome collection(11086@C09)			C-terminal MAC-tag	PMID:15604012
LMNA	P02545	Prelamin-A/C [Cleaved into: Lamin-A/C (70 kDa lamin) (Renal carcinoma antigen NY-REN-32)]	LMNA_HUMAN	Nuclear Envelope	664		Reference Data set	O	O	CCSB-DFCI hORFeome collection(31033@B05)	ab26300	1:1000'	N-terminal MAC-tag	PMID:1557405
MED13	Q9UHV7	Mediator of RNA polymerase II transcription subunit 13 (Activator-recruited cofactor 250 kDa component) (ARC250) (Mediator complex subunit 13) (Thyroid hormone receptor-associated protein 1) (Thyroid hormone receptor-associated protein complex 240 kDa component) (Trap240) (Vitamin D3 receptor-interacting protein complex component DRIP250) (DRIP250)	MED13_HUMAN	Mediator Complex	2174		Not included	O	O	(Gene Synthesis by GeneArt®)			N-terminal MAC-tag
MGST3	O14880	Microsomal glutathione S-transferase 3 (Microsomal GST-3) (EC 2.5.1.18) (Microsomal GST-III)	MGST3_HUMAN	Mitochondria	152		Quiry Data set (sub-organelle)	O	X	CCSB-DFCI hORFeome collection(11027@E10)			C-terminal MAC-tag
MRM1	Q6IN84	rRNA methyltransferase 1, mitochondrial (EC 2.1.1.-) (16S rRNA (guanosine(1145)-2'-O)-methyltransferase) (16S rRNA [Gm1145] 2'-O-methyltransferase)	MRM1_HUMAN	Mitochondria matrix	353		Quiry Data set (sub-organelle)	O	X	CCSB-DFCI hORFeome collection(31031@G09)			C-terminal MAC-tag
PDK1	Q15118	[Pyruvate dehydrogenase (acetyl-transferring)] kinase isozyme 1, mitochondrial (EC 2.7.11.2) (Pyruvate dehydrogenase kinase isoform 1) (PDH kinase 1)	PDK1_HUMAN	Mitochondrial matrix; Mitochondrial pyruvate dehydrogenase complex;	436		Reference Data set (sub-organelle)	O	X	CCSB-DFCI hORFeome collection(11062@G08)			C-terminal MAC-tag	PMID: 26607558
PLRKT	Q9HBL7	Plasminogen receptor (KT) (Plg-R(KT))	PLRKT_HUMAN	Mitochondria	147		Quiry Data set (sub-organelle)	O	X	CCSB-DFCI hORFeome collection(11083@G04)			C-terminal MAC-tag
PSA1	P25786	Proteasome subunit alpha type-1 (EC 3.4.25.1) (30 kDa prosomal protein) (PROS-30) (Macropain subunit C2) (Multicatalytic endopeptidase complex subunit C2) (Proteasome component C2) (Proteasome nu chain)	PSA1_HUMAN	Proteasome	263		Reference Data set	O	O	CCSB-DFCI hORFeome collection(11049@A03)	ab3325	1:200'	N-terminal MAC-tag
PTH2	Q9Y3E5	Peptidyl-tRNA hydrolase 2, mitochondrial (PTH 2) (EC 3.1.1.29) (Bcl-2 inhibitor of transcription 1)	PTH2_HUMAN	Mitochondria	179		Quiry Data set (sub-organelle)	O	X	CCSB-DFCI hORFeome collection(11083@B11)			C-terminal MAC-tag
RAB11A	P62491	Ras-related protein Rab-11A (Rab-11) (YL8)	RAB11A_HUMAN	Recycle Endosome	216	78-500nm	Reference Data set	O	O	CCSB-DFCI hORFeome collection(11003@H10)	ab65200	1:1000'	N-terminal MAC-tag	PMID:9880326
RAB5A	P20339	Ras-related protein Rab-5A	RAB5A_HUMAN	Early Endsome	215	78-500nm	Quiry Data set	O	O	CCSB-DFCI hORFeome collection(11003@G11)			N-terminal MAC-tag
RAB9A	P51151	Ras-related protein Rab-9A	RAB9A_HUMAN	Late Endosome	201	78-500nm	Reference Data set	O	O	CCSB-DFCI hORFeome collection(11019@C10)	ab179815	1:250'	N-terminal MAC-tag	PMID:15456905
RS6	P62753	40S ribosomal protein S6 (Phosphoprotein NP33) (Small ribosomal subunit protein eS6)	RS6_HUMAN	Ribosome(in cytoplasm and ER)	249	Spherical about 20-25 nm diameter	Not included	O	O	CCSB-DFCI hORFeome collection(11030@D11)			N-terminal MAC-tag	PMID:2334893
SCO1	O75880	Protein SCO1 homolog, mitochondrial	SCO1_HUMAN	Mitochondrial intermembrane space; Mitochondrial inner membrane; mitochondrion;	301		Reference Data set (sub-organelle)	O	X	CCSB-DFCI hORFeome collection(11052@C11)			C-terminal MAC-tag	PMID: 2543907
SFXN1	Q9H9B4	Sideroflexin-1 (Tricarboxylate carrier protein) (TCC)	SFXN1_HUMAN	Mitochondria	322		Quiry Data set (sub-organelle)	O	X	CCSB-DFCI hORFeome collection(31009@G02)			C-terminal MAC-tag
TBA1A	Q71U36	Tubulin alpha-1A chain (Alpha-tubulin 3) (Tubulin B-alpha-1) (Tubulin alpha-3 chain) [Cleaved into: Detyrosinated tubulin alpha-1A chain]	TBA1A_HUMAN	Microtubule	451	5-20nm	Reference Data set	O	O	CCSB-DFCI hORFeome collection(11063@G07)	ab95966	1:200'	N-terminal MAC-tag	PMID:2879846
TBG1	P23258	Tubulin gamma-1 chain (Gamma-1-tubulin) (Gamma-tubulin complex component 1) (GCP-1)	TBG1_HUMAN	Centrosome	451	200nm diameter x400-500nm long in mammalian cells (http://atlasgeneticsoncology.org/Deep/CentrosomNumbID20111.html)	Reference Data set	O	O	CCSB-DFCI hORFeome collection(11037@B03)			N-terminal MAC-tag	PMID:1538786
TGON2	O43493	Trans-Golgi network integral membrane protein 2 (TGN38 homolog) (TGN46) (TGN48) (Trans-Golgi network protein TGN51)	TGON2_HUMAN	Trans-Glogi	480		Reference Data set	O	O	CCSB-DFCI hORFeome collection(11037@A04)			C-terminal MAC-tag	PMID:2204342
TOM20	Q15388	Mitochondrial import receptor subunit TOM20 homolog (Mitochondrial 20 kDa outer membrane protein) (Outer mitochondrial membrane receptor Tom20)	TOM20_HUMAN	Mitochondrial outer membrane; Mitochondrial outer membrane translocase complex;	145		Reference Data set (sub-organelle)	O	X	CCSB-DFCI hORFeome collection(11083@B04)			C-terminal MAC-tag	PMID: 10721992
TOM22	Q9NS69	Mitochondrial import receptor subunit TOM22 homolog (hTom22) (1C9-2) (Translocase of outer membrane 22 kDa subunit homolog)	TOM22_HUMAN	Mitochondrial outer membrane	142		Quiry Data set (sub-organelle)	O	X	CCSB-DFCI hORFeome collection(11042@E10)			N-terminal MAC-tag
TR61B	Q9BVS5	tRNA (adenine(58)-N(1))-methyltransferase, mitochondrial (EC 2.1.1.220)	TR61B_HUMAN	Mitochondria	477		Quiry Data set (sub-organelle)	O	X	CCSB-DFCI hORFeome collection(11065@D02)			C-terminal MAC-tag

## Sheet: b
Bait	Purification Method	Lysis Buffer	Cell lines	Internal Run Number
AIFM1	AP-MS	Mild Lysis	Flp-In™ T-REx 293	QE_1216_8455.raw
AIFM1	AP-MS	Mild Lysis	Flp-In™ T-REx 293	QE_1216_8456.raw
AIFM1	AP-MS	Mild Lysis	Flp-In™ T-REx 293	QE_1216_8459.raw
AIFM1	AP-MS	Mild Lysis	Flp-In™ T-REx 293	QE_1216_8460.raw
AIFM1	BioID	Harsh Lysis	Flp-In™ T-REx 293	QE_1216_8464.raw
AIFM1	BioID	Harsh Lysis	Flp-In™ T-REx 293	QE_1216_8465.raw
AIFM1	BioID	Harsh Lysis	Flp-In™ T-REx 293	QE_1216_8468.raw
AIFM1	BioID	Harsh Lysis	Flp-In™ T-REx 293	QE_1216_8469.raw
AOX	BioID	Harsh Lysis	Flp-In™ T-REx 293	QE_2706_3943.raw
AOX	BioID	Harsh Lysis	Flp-In™ T-REx 293	QE_2706_3946.raw
AOX	BioID	Harsh Lysis	Flp-In™ T-REx 293	QE_2706_3949.raw
AOX	BioID	Harsh Lysis	Flp-In™ T-REx 293	QE_2706_3952.raw
AURKB	AP-MS	Mild Lysis	Flp-In™ T-REx 293	QE_2706_1219.raw
AURKB	AP-MS	Mild Lysis	Flp-In™ T-REx 293	QE_2706_1220.raw
AURKB	AP-MS	Mild Lysis	Flp-In™ T-REx 293	QE_2706_1222.raw
AURKB	AP-MS	Mild Lysis	Flp-In™ T-REx 293	QE_2706_1223.raw
AURKB	BioID	Harsh Lysis	Flp-In™ T-REx 293	QE_2706_964.raw
AURKB	BioID	Harsh Lysis	Flp-In™ T-REx 293	QE_2706_965.raw
AURKB	BioID	Harsh Lysis	Flp-In™ T-REx 293	QE_2706_967.raw
AURKB	BioID	Harsh Lysis	Flp-In™ T-REx 293	QE_2706_968.raw
BET1	AP-MS	Mild Lysis	Flp-In™ T-REx 293	QE_2706_6089.raw
BET1	AP-MS	Mild Lysis	Flp-In™ T-REx 293	QE_2706_6090.raw
BET1	AP-MS	Mild Lysis	Flp-In™ T-REx 293	QE_2706_6092.raw
BET1	AP-MS	Mild Lysis	Flp-In™ T-REx 293	QE_2706_6093.raw
BET1	BioID	Harsh Lysis	Flp-In™ T-REx 293	QE_2706_6164.raw
BET1	BioID	Harsh Lysis	Flp-In™ T-REx 293	QE_2706_6165.raw
BET1	BioID	Harsh Lysis	Flp-In™ T-REx 293	QE_2706_6167.raw
BET1	BioID	Harsh Lysis	Flp-In™ T-REx 293	QE_2706_6168.raw
CALX	AP-MS	Mild Lysis	Flp-In™ T-REx 293	QE_2706_2155.raw
CALX	AP-MS	Mild Lysis	Flp-In™ T-REx 293	QE_2706_2156.raw
CALX	AP-MS	Mild Lysis	Flp-In™ T-REx 293	QE_2706_2158.raw
CALX	AP-MS	Mild Lysis	Flp-In™ T-REx 293	QE_2706_2159.raw
CALX	BioID	Harsh Lysis	Flp-In™ T-REx 293	QE_2706_2218.raw
CALX	BioID	Harsh Lysis	Flp-In™ T-REx 293	QE_2706_2219.raw
CALX	BioID	Harsh Lysis	Flp-In™ T-REx 293	QE_2706_2221.raw
CALX	BioID	Harsh Lysis	Flp-In™ T-REx 293	QE_2706_2222.raw
CATA	AP-MS	Mild Lysis	Flp-In™ T-REx 293	QE_2706_2162.raw
CATA	AP-MS	Mild Lysis	Flp-In™ T-REx 293	QE_2706_2163.raw
CATA	AP-MS	Mild Lysis	Flp-In™ T-REx 293	QE_2706_2165.raw
CATA	AP-MS	Mild Lysis	Flp-In™ T-REx 293	QE_2706_2166.raw
CATA	BioID	Harsh Lysis	Flp-In™ T-REx 293	QE_2706_2225.raw
CATA	BioID	Harsh Lysis	Flp-In™ T-REx 293	QE_2706_2226.raw
CATA	BioID	Harsh Lysis	Flp-In™ T-REx 293	QE_2706_2228.raw
CATA	BioID	Harsh Lysis	Flp-In™ T-REx 293	QE_2706_2229.raw
CDK7	AP-MS	Mild Lysis	Flp-In™ T-REx 293	QE_2706_1153.raw
CDK7	AP-MS	Mild Lysis	Flp-In™ T-REx 293	QE_2706_1154.raw
CDK7	AP-MS	Mild Lysis	Flp-In™ T-REx 293	QE_2706_1156.raw
CDK7	AP-MS	Mild Lysis	Flp-In™ T-REx 293	QE_2706_1157.raw
CDK7	BioID	Harsh Lysis	Flp-In™ T-REx 293	QE_2706_1052.raw
CDK7	BioID	Harsh Lysis	Flp-In™ T-REx 293	QE_2706_1053.raw
CDK7	BioID	Harsh Lysis	Flp-In™ T-REx 293	QE_2706_1055.raw
CDK7	BioID	Harsh Lysis	Flp-In™ T-REx 293	QE_2706_1056.raw
CDK8	AP-MS	Mild Lysis	Flp-In™ T-REx 293	QE_2706_1163.raw
CDK8	AP-MS	Mild Lysis	Flp-In™ T-REx 293	QE_2706_1164.raw
CDK8	AP-MS	Mild Lysis	Flp-In™ T-REx 293	QE_2706_1170.raw
CDK8	AP-MS	Mild Lysis	Flp-In™ T-REx 293	QE_2706_1171.raw
CDK8	BioID	Harsh Lysis	Flp-In™ T-REx 293	QE_2706_1059.raw
CDK8	BioID	Harsh Lysis	Flp-In™ T-REx 293	QE_2706_1060.raw
CDK8	BioID	Harsh Lysis	Flp-In™ T-REx 293	QE_2706_1062.raw
CDK8	BioID	Harsh Lysis	Flp-In™ T-REx 293	QE_2706_1063.raw
EEA1	AP-MS	Mild Lysis	Flp-In™ T-REx 293	QE_2706_1139.raw
EEA1	AP-MS	Mild Lysis	Flp-In™ T-REx 293	QE_2706_1140.raw
EEA1	AP-MS	Mild Lysis	Flp-In™ T-REx 293	QE_2706_1142.raw
EEA1	AP-MS	Mild Lysis	Flp-In™ T-REx 293	QE_2706_1143.raw
EEA1	BioID	Harsh Lysis	Flp-In™ T-REx 293	QE_2706_971.raw
EEA1	BioID	Harsh Lysis	Flp-In™ T-REx 293	QE_2706_972.raw
EEA1	BioID	Harsh Lysis	Flp-In™ T-REx 293	QE_2706_974.raw
EEA1	BioID	Harsh Lysis	Flp-In™ T-REx 293	QE_2706_975.raw
EZRI	AP-MS	Mild Lysis	Flp-In™ T-REx 293	QE_2706_6068.raw
EZRI	AP-MS	Mild Lysis	Flp-In™ T-REx 293	QE_2706_6069.raw
EZRI	AP-MS	Mild Lysis	Flp-In™ T-REx 293	QE_2706_6071.raw
EZRI	AP-MS	Mild Lysis	Flp-In™ T-REx 293	QE_2706_6072.raw
EZRI	BioID	Harsh Lysis	Flp-In™ T-REx 293	QE_2706_6143.raw
EZRI	BioID	Harsh Lysis	Flp-In™ T-REx 293	QE_2706_6144.raw
EZRI	BioID	Harsh Lysis	Flp-In™ T-REx 293	QE_2706_6146.raw
EZRI	BioID	Harsh Lysis	Flp-In™ T-REx 293	QE_2706_6147.raw
FBRL	AP-MS	Mild Lysis	Flp-In™ T-REx 293	QE_2706_1111.raw
FBRL	AP-MS	Mild Lysis	Flp-In™ T-REx 293	QE_2706_1112.raw
FBRL	AP-MS	Mild Lysis	Flp-In™ T-REx 293	QE_2706_1114.raw
FBRL	AP-MS	Mild Lysis	Flp-In™ T-REx 293	QE_2706_1115.raw
FBRL	BioID	Harsh Lysis	Flp-In™ T-REx 293	QE_2706_978.raw
FBRL	BioID	Harsh Lysis	Flp-In™ T-REx 293	QE_2706_979.raw
FBRL	BioID	Harsh Lysis	Flp-In™ T-REx 293	QE_2706_981.raw
FBRL	BioID	Harsh Lysis	Flp-In™ T-REx 293	QE_2706_982.raw
GFP-C-teminal-Batch1	AP-MS	Mild Lysis	Flp-In™ T-REx 293	QE_2706_2836.raw
GFP-C-teminal-Batch1	AP-MS	Mild Lysis	Flp-In™ T-REx 293	QE_2706_2837.raw
GFP-C-teminal-Batch1	AP-MS	Mild Lysis	Flp-In™ T-REx 293	QE_2706_2839.raw
GFP-C-teminal-Batch1	AP-MS	Mild Lysis	Flp-In™ T-REx 293	QE_2706_2840.raw
GFP-C-teminal-Batch1	BioID	Harsh Lysis	Flp-In™ T-REx 293	QE_2706_2906.raw
GFP-C-teminal-Batch1	BioID	Harsh Lysis	Flp-In™ T-REx 293	QE_2706_2907.raw
GFP-C-teminal-Batch1	BioID	Harsh Lysis	Flp-In™ T-REx 293	QE_2706_2909.raw
GFP-C-teminal-Batch1	BioID	Harsh Lysis	Flp-In™ T-REx 293	QE_2706_2910.raw
GFP-C-teminal-Batch2	AP-MS	Mild Lysis	Flp-In™ T-REx 293	QE_2706_2871.raw
GFP-C-teminal-Batch2	AP-MS	Mild Lysis	Flp-In™ T-REx 293	QE_2706_2872.raw
GFP-C-teminal-Batch2	AP-MS	Mild Lysis	Flp-In™ T-REx 293	QE_2706_2874.raw
GFP-C-teminal-Batch2	AP-MS	Mild Lysis	Flp-In™ T-REx 293	QE_2706_2875.raw
GFP-C-teminal-Batch2	BioID	Harsh Lysis	Flp-In™ T-REx 293	QE_2706_2930.raw
GFP-C-teminal-Batch2	BioID	Harsh Lysis	Flp-In™ T-REx 293	QE_2706_2931.raw
GFP-C-teminal-Batch2	BioID	Harsh Lysis	Flp-In™ T-REx 293	QE_2706_2978.raw
GFP-C-teminal-Batch2	BioID	Harsh Lysis	Flp-In™ T-REx 293	QE_2706_2979.raw
GFP-N-teminal-Batch1	AP-MS	Mild Lysis	Flp-In™ T-REx 293	QE_2706_1198.raw
GFP-N-teminal-Batch1	AP-MS	Mild Lysis	Flp-In™ T-REx 293	QE_2706_1199.raw
GFP-N-teminal-Batch1	AP-MS	Mild Lysis	Flp-In™ T-REx 293	QE_2706_2169.raw
GFP-N-teminal-Batch1	AP-MS	Mild Lysis	Flp-In™ T-REx 293	QE_2706_2170.raw
GFP-N-teminal-Batch1	BioID	Harsh Lysis	Flp-In™ T-REx 293	QE_2706_1073.raw
GFP-N-teminal-Batch1	BioID	Harsh Lysis	Flp-In™ T-REx 293	QE_2706_1074.raw
GFP-N-teminal-Batch1	BioID	Harsh Lysis	Flp-In™ T-REx 293	QE_2706_2232.raw
GFP-N-teminal-Batch1	BioID	Harsh Lysis	Flp-In™ T-REx 293	QE_2706_2233.raw
GFP-N-teminal-Batch2	AP-MS	Mild Lysis	Flp-In™ T-REx 293	QE_2706_1201.raw
GFP-N-teminal-Batch2	AP-MS	Mild Lysis	Flp-In™ T-REx 293	QE_2706_1202.raw
GFP-N-teminal-Batch2	AP-MS	Mild Lysis	Flp-In™ T-REx 293	QE_2706_2172.raw
GFP-N-teminal-Batch2	AP-MS	Mild Lysis	Flp-In™ T-REx 293	QE_2706_2173.raw
GFP-N-teminal-Batch2	BioID	Harsh Lysis	Flp-In™ T-REx 293	QE_2706_1076.raw
GFP-N-teminal-Batch2	BioID	Harsh Lysis	Flp-In™ T-REx 293	QE_2706_1077.raw
GFP-N-teminal-Batch2	BioID	Harsh Lysis	Flp-In™ T-REx 293	QE_2706_2235.raw
GFP-N-teminal-Batch2	BioID	Harsh Lysis	Flp-In™ T-REx 293	QE_2706_2236.raw
GOGA2	AP-MS	Mild Lysis	Flp-In™ T-REx 293	QE_2706_1233.raw
GOGA2	AP-MS	Mild Lysis	Flp-In™ T-REx 293	QE_2706_1234.raw
GOGA2	AP-MS	Mild Lysis	Flp-In™ T-REx 293	QE_2706_1236.raw
GOGA2	AP-MS	Mild Lysis	Flp-In™ T-REx 293	QE_2706_1237.raw
GOGA2	BioID	Harsh Lysis	Flp-In™ T-REx 293	QE_2706_957.raw
GOGA2	BioID	Harsh Lysis	Flp-In™ T-REx 293	QE_2706_958.raw
GOGA2	BioID	Harsh Lysis	Flp-In™ T-REx 293	QE_2706_960.raw
GOGA2	BioID	Harsh Lysis	Flp-In™ T-REx 293	QE_2706_961.raw
GSK3B	AP-MS	Mild Lysis	Flp-In™ T-REx 293	QE_2706_1160.raw
GSK3B	AP-MS	Mild Lysis	Flp-In™ T-REx 293	QE_2706_1161.raw
GSK3B	AP-MS	Mild Lysis	Flp-In™ T-REx 293	QE_2706_1167.raw
GSK3B	AP-MS	Mild Lysis	Flp-In™ T-REx 293	QE_2706_1168.raw
GSK3B	BioID	Harsh Lysis	Flp-In™ T-REx 293	QE_2706_1066.raw
GSK3B	BioID	Harsh Lysis	Flp-In™ T-REx 293	QE_2706_1067.raw
GSK3B	BioID	Harsh Lysis	Flp-In™ T-REx 293	QE_2706_1069.raw
GSK3B	BioID	Harsh Lysis	Flp-In™ T-REx 293	QE_2706_1070.raw
H31	AP-MS	Mild Lysis	Flp-In™ T-REx 293	QE_2706_2850.raw
H31	AP-MS	Mild Lysis	Flp-In™ T-REx 293	QE_2706_2851.raw
H31	AP-MS	Mild Lysis	Flp-In™ T-REx 293	QE_2706_2853.raw
H31	AP-MS	Mild Lysis	Flp-In™ T-REx 293	QE_2706_2854.raw
H31	BioID	Harsh Lysis	Flp-In™ T-REx 293	QE_2706_2197.raw
H31	BioID	Harsh Lysis	Flp-In™ T-REx 293	QE_2706_2198.raw
H31	BioID	Harsh Lysis	Flp-In™ T-REx 293	QE_2706_2200.raw
H31	BioID	Harsh Lysis	Flp-In™ T-REx 293	QE_2706_2201.raw
HSP7C	AP-MS	Mild Lysis	Flp-In™ T-REx 293	QE_2706_1205.raw
HSP7C	AP-MS	Mild Lysis	Flp-In™ T-REx 293	QE_2706_1206.raw
HSP7C	AP-MS	Mild Lysis	Flp-In™ T-REx 293	QE_2706_1208.raw
HSP7C	AP-MS	Mild Lysis	Flp-In™ T-REx 293	QE_2706_1209.raw
HSP7C	BioID	Harsh Lysis	Flp-In™ T-REx 293	QE_2706_1031.raw
HSP7C	BioID	Harsh Lysis	Flp-In™ T-REx 293	QE_2706_1032.raw
HSP7C	BioID	Harsh Lysis	Flp-In™ T-REx 293	QE_2706_1034.raw
HSP7C	BioID	Harsh Lysis	Flp-In™ T-REx 293	QE_2706_1035.raw
LAMP1	AP-MS	Mild Lysis	Flp-In™ T-REx 293	QE_2706_2857.raw
LAMP1	AP-MS	Mild Lysis	Flp-In™ T-REx 293	QE_2706_2858.raw
LAMP1	AP-MS	Mild Lysis	Flp-In™ T-REx 293	QE_2706_2860.raw
LAMP1	AP-MS	Mild Lysis	Flp-In™ T-REx 293	QE_2706_2861.raw
LAMP1	BioID	Harsh Lysis	Flp-In™ T-REx 293	QE_2706_2204.raw
LAMP1	BioID	Harsh Lysis	Flp-In™ T-REx 293	QE_2706_2205.raw
LAMP1	BioID	Harsh Lysis	Flp-In™ T-REx 293	QE_2706_2207.raw
LAMP1	BioID	Harsh Lysis	Flp-In™ T-REx 293	QE_2706_2208.raw
LMNA	AP-MS	Mild Lysis	Flp-In™ T-REx 293	QE_2706_1125.raw
LMNA	AP-MS	Mild Lysis	Flp-In™ T-REx 293	QE_2706_1126.raw
LMNA	AP-MS	Mild Lysis	Flp-In™ T-REx 293	QE_2706_1128.raw
LMNA	AP-MS	Mild Lysis	Flp-In™ T-REx 293	QE_2706_1129.raw
LMNA	BioID	Harsh Lysis	Flp-In™ T-REx 293	QE_2706_1000.raw
LMNA	BioID	Harsh Lysis	Flp-In™ T-REx 293	QE_2706_996.raw
LMNA	BioID	Harsh Lysis	Flp-In™ T-REx 293	QE_2706_997.raw
LMNA	BioID	Harsh Lysis	Flp-In™ T-REx 293	QE_2706_999.raw
MED13	AP-MS	Mild Lysis	Flp-In™ T-REx 293	QE_2706_6835.raw
MED13	AP-MS	Mild Lysis	Flp-In™ T-REx 293	QE_2706_6836.raw
MED13	AP-MS	Mild Lysis	Flp-In™ T-REx 293	QE_2706_6837.raw
MED13	BioID	Harsh Lysis	Flp-In™ T-REx 293	QE_2706_7146.raw
MED13	BioID	Harsh Lysis	Flp-In™ T-REx 293	QE_2706_7147.raw
MED13	BioID	Harsh Lysis	Flp-In™ T-REx 293	QE_2706_7148.raw
PSA1	AP-MS	Mild Lysis	Flp-In™ T-REx 293	QE_2706_2148.raw
PSA1	AP-MS	Mild Lysis	Flp-In™ T-REx 293	QE_2706_2149.raw
PSA1	AP-MS	Mild Lysis	Flp-In™ T-REx 293	QE_2706_2151.raw
PSA1	AP-MS	Mild Lysis	Flp-In™ T-REx 293	QE_2706_2152.raw
PSA1	BioID	Harsh Lysis	Flp-In™ T-REx 293	QE_2706_1017.raw
PSA1	BioID	Harsh Lysis	Flp-In™ T-REx 293	QE_2706_1018.raw
PSA1	BioID	Harsh Lysis	Flp-In™ T-REx 293	QE_2706_1020.raw
PSA1	BioID	Harsh Lysis	Flp-In™ T-REx 293	QE_2706_1021.raw
RAB11A	AP-MS	Mild Lysis	Flp-In™ T-REx 293	QE_2706_6054.raw
RAB11A	AP-MS	Mild Lysis	Flp-In™ T-REx 293	QE_2706_6055.raw
RAB11A	AP-MS	Mild Lysis	Flp-In™ T-REx 293	QE_2706_6057.raw
RAB11A	AP-MS	Mild Lysis	Flp-In™ T-REx 293	QE_2706_6058.raw
RAB11A	BioID	Harsh Lysis	Flp-In™ T-REx 293	QE_2706_6129.raw
RAB11A	BioID	Harsh Lysis	Flp-In™ T-REx 293	QE_2706_6130.raw
RAB11A	BioID	Harsh Lysis	Flp-In™ T-REx 293	QE_2706_6132.raw
RAB11A	BioID	Harsh Lysis	Flp-In™ T-REx 293	QE_2706_6133.raw
RAB5A	AP-MS	Mild Lysis	Flp-In™ T-REx 293	QE_2706_1132.raw
RAB5A	AP-MS	Mild Lysis	Flp-In™ T-REx 293	QE_2706_1133.raw
RAB5A	AP-MS	Mild Lysis	Flp-In™ T-REx 293	QE_2706_1135.raw
RAB5A	AP-MS	Mild Lysis	Flp-In™ T-REx 293	QE_2706_1136.raw
RAB5A	BioID	Harsh Lysis	Flp-In™ T-REx 293	QE_2706_1003.raw
RAB5A	BioID	Harsh Lysis	Flp-In™ T-REx 293	QE_2706_1004.raw
RAB5A	BioID	Harsh Lysis	Flp-In™ T-REx 293	QE_2706_1006.raw
RAB5A	BioID	Harsh Lysis	Flp-In™ T-REx 293	QE_2706_1007.raw
RAB9A	AP-MS	Mild Lysis	Flp-In™ T-REx 293	QE_2706_6120.raw
RAB9A	AP-MS	Mild Lysis	Flp-In™ T-REx 293	QE_2706_6121.raw
RAB9A	AP-MS	Mild Lysis	Flp-In™ T-REx 293	QE_2706_6124.raw
RAB9A	AP-MS	Mild Lysis	Flp-In™ T-REx 293	QE_2706_6217.raw
RAB9A	BioID	Harsh Lysis	Flp-In™ T-REx 293	QE_2706_6193.raw
RAB9A	BioID	Harsh Lysis	Flp-In™ T-REx 293	QE_2706_6194.raw
RAB9A	BioID	Harsh Lysis	Flp-In™ T-REx 293	QE_2706_6196.raw
RAB9A	BioID	Harsh Lysis	Flp-In™ T-REx 293	QE_2706_6197.raw
RS6	AP-MS	Mild Lysis	Flp-In™ T-REx 293	QE_2706_2113.raw
RS6	AP-MS	Mild Lysis	Flp-In™ T-REx 293	QE_2706_2114.raw
RS6	AP-MS	Mild Lysis	Flp-In™ T-REx 293	QE_2706_2116.raw
RS6	AP-MS	Mild Lysis	Flp-In™ T-REx 293	QE_2706_2117.raw
RS6	BioID	Harsh Lysis	Flp-In™ T-REx 293	QE_2706_2176.raw
RS6	BioID	Harsh Lysis	Flp-In™ T-REx 293	QE_2706_2177.raw
RS6	BioID	Harsh Lysis	Flp-In™ T-REx 293	QE_2706_2179.raw
RS6	BioID	Harsh Lysis	Flp-In™ T-REx 293	QE_2706_2180.raw
TBA1A	AP-MS	Mild Lysis	Flp-In™ T-REx 293	QE_2706_1090.raw
TBA1A	AP-MS	Mild Lysis	Flp-In™ T-REx 293	QE_2706_1091.raw
TBA1A	AP-MS	Mild Lysis	Flp-In™ T-REx 293	QE_2706_1093.raw
TBA1A	AP-MS	Mild Lysis	Flp-In™ T-REx 293	QE_2706_1094.raw
TBA1A	BioID	Harsh Lysis	Flp-In™ T-REx 293	QE_2706_2183.raw
TBA1A	BioID	Harsh Lysis	Flp-In™ T-REx 293	QE_2706_2184.raw
TBA1A	BioID	Harsh Lysis	Flp-In™ T-REx 293	QE_2706_2186.raw
TBA1A	BioID	Harsh Lysis	Flp-In™ T-REx 293	QE_2706_2239.raw
TBG1	AP-MS	Mild Lysis	Flp-In™ T-REx 293	QE_2706_1118.raw
TBG1	AP-MS	Mild Lysis	Flp-In™ T-REx 293	QE_2706_1119.raw
TBG1	AP-MS	Mild Lysis	Flp-In™ T-REx 293	QE_2706_1121.raw
TBG1	AP-MS	Mild Lysis	Flp-In™ T-REx 293	QE_2706_1122.raw
TBG1	BioID	Harsh Lysis	Flp-In™ T-REx 293	QE_2706_989.raw
TBG1	BioID	Harsh Lysis	Flp-In™ T-REx 293	QE_2706_990.raw
TBG1	BioID	Harsh Lysis	Flp-In™ T-REx 293	QE_2706_992.raw
TBG1	BioID	Harsh Lysis	Flp-In™ T-REx 293	QE_2706_993.raw
TGON2	AP-MS	Mild Lysis	Flp-In™ T-REx 293	QE_2706_6096.raw
TGON2	AP-MS	Mild Lysis	Flp-In™ T-REx 293	QE_2706_6099.raw
TGON2	AP-MS	Mild Lysis	Flp-In™ T-REx 293	QE_2706_6102.raw
TGON2	AP-MS	Mild Lysis	Flp-In™ T-REx 293	QE_2706_6103.raw
TGON2	BioID	Harsh Lysis	Flp-In™ T-REx 293	QE_2706_6171.raw
TGON2	BioID	Harsh Lysis	Flp-In™ T-REx 293	QE_2706_6172.raw
TGON2	BioID	Harsh Lysis	Flp-In™ T-REx 293	QE_2706_6175.raw
TGON2	BioID	Harsh Lysis	Flp-In™ T-REx 293	QE_2706_6176.raw
AIFM1	BioID	Harsh Lysis	U-2 OS	QE_0817_11077.raw
AIFM1	BioID	Harsh Lysis	U-2 OS	QE_0817_11079.raw
AIFM1	BioID	Harsh Lysis	U-2 OS	QE_0817_11081.raw
AIFM1	BioID	Harsh Lysis	U-2 OS	QE_0817_11083.raw
CALX	BioID	Harsh Lysis	U-2 OS	QE_0817_11151.raw
CALX	BioID	Harsh Lysis	U-2 OS	QE_0817_11152.raw
CALX	BioID	Harsh Lysis	U-2 OS	QE_0817_11154.raw
CALX	BioID	Harsh Lysis	U-2 OS	QE_0817_11155.raw
CATA	BioID	Harsh Lysis	U-2 OS	QE_0817_11141.raw
CATA	BioID	Harsh Lysis	U-2 OS	QE_0817_11143.raw
CATA	BioID	Harsh Lysis	U-2 OS	QE_0817_11145.raw
CATA	BioID	Harsh Lysis	U-2 OS	QE_0817_11147.raw
EEA1	BioID	Harsh Lysis	U-2 OS	QE_0817_11159.raw
EEA1	BioID	Harsh Lysis	U-2 OS	QE_0817_11160.raw
EEA1	BioID	Harsh Lysis	U-2 OS	QE_0817_11162.raw
EEA1	BioID	Harsh Lysis	U-2 OS	QE_0817_11163.raw
EZRI	BioID	Harsh Lysis	U-2 OS	QE_0817_11183.raw
EZRI	BioID	Harsh Lysis	U-2 OS	QE_0817_11184.raw
EZRI	BioID	Harsh Lysis	U-2 OS	QE_0817_11186.raw
EZRI	BioID	Harsh Lysis	U-2 OS	QE_0817_11187.raw
FBRL	BioID	Harsh Lysis	U-2 OS	QE_0817_11117.raw
FBRL	BioID	Harsh Lysis	U-2 OS	QE_0817_11119.raw
FBRL	BioID	Harsh Lysis	U-2 OS	QE_0817_11121.raw
FBRL	BioID	Harsh Lysis	U-2 OS	QE_0817_11123.raw
GFP-C-teminal-Batch1	BioID	Harsh Lysis	U-2 OS	QE_0817_11000.raw
GFP-C-teminal-Batch1	BioID	Harsh Lysis	U-2 OS	QE_0817_11002.raw
GFP-C-teminal-Batch1	BioID	Harsh Lysis	U-2 OS	QE_0817_11004.raw
GFP-C-teminal-Batch1	BioID	Harsh Lysis	U-2 OS	QE_0817_11006.raw
GFP-C-teminal-Batch2	BioID	Harsh Lysis	U-2 OS	QE_0817_11008.raw
GFP-C-teminal-Batch2	BioID	Harsh Lysis	U-2 OS	QE_0817_11010.raw
GFP-C-teminal-Batch2	BioID	Harsh Lysis	U-2 OS	QE_0817_11013.raw
GFP-C-teminal-Batch2	BioID	Harsh Lysis	U-2 OS	QE_0817_11015.raw
GFP-C-teminal-Batch3	BioID	Harsh Lysis	U-2 OS	QE_0817_11017.raw
GFP-C-teminal-Batch3	BioID	Harsh Lysis	U-2 OS	QE_0817_11019.raw
GFP-C-teminal-Batch3	BioID	Harsh Lysis	U-2 OS	QE_0817_11021.raw
GFP-C-teminal-Batch3	BioID	Harsh Lysis	U-2 OS	QE_0817_11023.raw
GFP-N-teminal-Batch1	BioID	Harsh Lysis	U-2 OS	QE_0817_10973.raw
GFP-N-teminal-Batch1	BioID	Harsh Lysis	U-2 OS	QE_0817_10975.raw
GFP-N-teminal-Batch1	BioID	Harsh Lysis	U-2 OS	QE_0817_10977.raw
GFP-N-teminal-Batch1	BioID	Harsh Lysis	U-2 OS	QE_0817_10979.raw
GFP-N-teminal-Batch2	BioID	Harsh Lysis	U-2 OS	QE_0817_10981.raw
GFP-N-teminal-Batch2	BioID	Harsh Lysis	U-2 OS	QE_0817_10983.raw
GFP-N-teminal-Batch2	BioID	Harsh Lysis	U-2 OS	QE_0817_10986.raw
GFP-N-teminal-Batch2	BioID	Harsh Lysis	U-2 OS	QE_0817_10988.raw
GFP-N-teminal-Batch3	BioID	Harsh Lysis	U-2 OS	QE_0817_10990.raw
GFP-N-teminal-Batch3	BioID	Harsh Lysis	U-2 OS	QE_0817_10992.raw
GFP-N-teminal-Batch3	BioID	Harsh Lysis	U-2 OS	QE_0817_10994.raw
GFP-N-teminal-Batch3	BioID	Harsh Lysis	U-2 OS	QE_0817_10996.raw
GOGA2	BioID	Harsh Lysis	U-2 OS	QE_0817_11246.raw
GOGA2	BioID	Harsh Lysis	U-2 OS	QE_0817_11248.raw
GOGA2	BioID	Harsh Lysis	U-2 OS	QE_0817_11250.raw
GOGA2	BioID	Harsh Lysis	U-2 OS	QE_0817_11294.raw
H31	BioID	Harsh Lysis	U-2 OS	QE_0817_11037.raw
H31	BioID	Harsh Lysis	U-2 OS	QE_0817_11039.raw
H31	BioID	Harsh Lysis	U-2 OS	QE_0817_11041.raw
H31	BioID	Harsh Lysis	U-2 OS	QE_0817_11043.raw
HSP7C	BioID	Harsh Lysis	U-2 OS	QE_0817_11087.raw
HSP7C	BioID	Harsh Lysis	U-2 OS	QE_0817_11089.raw
HSP7C	BioID	Harsh Lysis	U-2 OS	QE_0817_11091.raw
HSP7C	BioID	Harsh Lysis	U-2 OS	QE_0817_11093.raw
LAMP1	BioID	Harsh Lysis	U-2 OS	QE_0817_11047.raw
LAMP1	BioID	Harsh Lysis	U-2 OS	QE_0817_11049.raw
LAMP1	BioID	Harsh Lysis	U-2 OS	QE_0817_11051.raw
LAMP1	BioID	Harsh Lysis	U-2 OS	QE_0817_11053.raw
LMNA	BioID	Harsh Lysis	U-2 OS	QE_0817_11167.raw
LMNA	BioID	Harsh Lysis	U-2 OS	QE_0817_11168.raw
LMNA	BioID	Harsh Lysis	U-2 OS	QE_0817_11170.raw
LMNA	BioID	Harsh Lysis	U-2 OS	QE_0817_11171.raw
PSA1	BioID	Harsh Lysis	U-2 OS	QE_0817_11067.raw
PSA1	BioID	Harsh Lysis	U-2 OS	QE_0817_11069.raw
PSA1	BioID	Harsh Lysis	U-2 OS	QE_0817_11071.raw
PSA1	BioID	Harsh Lysis	U-2 OS	QE_0817_11073.raw
RAB11A	BioID	Harsh Lysis	U-2 OS	QE_0817_11175.raw
RAB11A	BioID	Harsh Lysis	U-2 OS	QE_0817_11176.raw
RAB11A	BioID	Harsh Lysis	U-2 OS	QE_0817_11178.raw
RAB11A	BioID	Harsh Lysis	U-2 OS	QE_0817_11179.raw
RAB9A	BioID	Harsh Lysis	U-2 OS	QE_0817_11234.raw
RAB9A	BioID	Harsh Lysis	U-2 OS	QE_0817_11236.raw
RAB9A	BioID	Harsh Lysis	U-2 OS	QE_0817_11238.raw
RAB9A	BioID	Harsh Lysis	U-2 OS	QE_0817_11240.raw
TBA1A	BioID	Harsh Lysis	U-2 OS	QE_0817_11027.raw
TBA1A	BioID	Harsh Lysis	U-2 OS	QE_0817_11029.raw
TBA1A	BioID	Harsh Lysis	U-2 OS	QE_0817_11031.raw
TBA1A	BioID	Harsh Lysis	U-2 OS	QE_0817_11033.raw
TBG1	BioID	Harsh Lysis	U-2 OS	QE_0817_11131.raw
TBG1	BioID	Harsh Lysis	U-2 OS	QE_0817_11133.raw
TBG1	BioID	Harsh Lysis	U-2 OS	QE_0817_11135.raw
TBG1	BioID	Harsh Lysis	U-2 OS	QE_0817_11137.raw
TGON2	BioID	Harsh Lysis	U-2 OS	QE_0817_11191.raw
TGON2	BioID	Harsh Lysis	U-2 OS	QE_0817_11192.raw
TGON2	BioID	Harsh Lysis	U-2 OS	QE_0817_11228.raw
TGON2	BioID	Harsh Lysis	U-2 OS	QE_0817_11230.raw
CDK8_MS1 quantification	AP-MS	Mild Lysis	Flp-In™ T-REx 293	QE_0817_11751.raw
CDK8_MS1 quantification	AP-MS	Mild Lysis	Flp-In™ T-REx 293	QE_0817_11752.raw
CDK8_MS1 quantification	AP-MS	Mild Lysis	Flp-In™ T-REx 293	QE_0817_11754.raw
CDK8_MS1 quantification	AP-MS	Mild Lysis	Flp-In™ T-REx 293	QE_0817_11755.raw
CDK8_MS1 quantification	BioID	Harsh Lysis	Flp-In™ T-REx 293	QE_0817_11807.raw
CDK8_MS1 quantification	BioID	Harsh Lysis	Flp-In™ T-REx 293	QE_0817_11808.raw
CDK8_MS1 quantification	BioID	Harsh Lysis	Flp-In™ T-REx 293	QE_0817_11810.raw
CDK8_MS1 quantification	BioID	Harsh Lysis	Flp-In™ T-REx 293	QE_0817_11811.raw
MED13_MS1 quantification	AP-MS	Mild Lysis	Flp-In™ T-REx 293	QE_0817_11759.raw
MED13_MS1 quantification	AP-MS	Mild Lysis	Flp-In™ T-REx 293	QE_0817_11760.raw
MED13_MS1 quantification	AP-MS	Mild Lysis	Flp-In™ T-REx 293	QE_0817_11762.raw
MED13_MS1 quantification	AP-MS	Mild Lysis	Flp-In™ T-REx 293	QE_0817_11763.raw
MED13_MS1 quantification	BioID	Harsh Lysis	Flp-In™ T-REx 293	QE_0817_11815.raw
MED13_MS1 quantification	BioID	Harsh Lysis	Flp-In™ T-REx 293	QE_0817_11816.raw
MED13_MS1 quantification	BioID	Harsh Lysis	Flp-In™ T-REx 293	QE_0817_11818.raw
MED13_MS1 quantification	BioID	Harsh Lysis	Flp-In™ T-REx 293	QE_0817_11819.raw
GFPC	BioID	Harsh Lysis	DU-145	QE_0817_11524.raw
GFPC	BioID	Harsh Lysis	DU-145	QE_0817_11526.raw
GFPC	BioID	Harsh Lysis	DU-145	QE_0817_11528.raw
GFPC	BioID	Harsh Lysis	DU-145	QE_0817_11530.raw
GFPC	BioID	Harsh Lysis	DU-145	QE_0817_11532.raw
GFPC	BioID	Harsh Lysis	DU-145	QE_0817_11534.raw
GFPC	BioID	Harsh Lysis	DU-145	QE_0817_11536.raw
GFPC	BioID	Harsh Lysis	DU-145	QE_0817_11538.raw
GFPC	BioID	Harsh Lysis	DU-145	QE_0817_11540.raw
GFPC	BioID	Harsh Lysis	DU-145	QE_0817_11542.raw
GFPC	BioID	Harsh Lysis	DU-145	QE_0817_11544.raw
GFPC	BioID	Harsh Lysis	DU-145	QE_0817_11546.raw
GFPN	BioID	Harsh Lysis	DU-145	QE_0817_11550.raw
GFPN	BioID	Harsh Lysis	DU-145	QE_0817_11552.raw
GFPN	BioID	Harsh Lysis	DU-145	QE_0817_11554.raw
GFPN	BioID	Harsh Lysis	DU-145	QE_0817_11556.raw
GFPN	BioID	Harsh Lysis	DU-145	QE_0817_11558.raw
GFPN	BioID	Harsh Lysis	DU-145	QE_0817_11560.raw
GFPN	BioID	Harsh Lysis	DU-145	QE_0817_11562.raw
GFPN	BioID	Harsh Lysis	DU-145	QE_0817_11564.raw
GFPN	BioID	Harsh Lysis	DU-145	QE_0817_11566.raw
GFPN	BioID	Harsh Lysis	DU-145	QE_0817_11568.raw
GFPN	BioID	Harsh Lysis	DU-145	QE_0817_11570.raw
GFPN	BioID	Harsh Lysis	DU-145	QE_0817_11572.raw
TBA1A	BioID	Harsh Lysis	DU-145	QE_0817_11576.raw
TBA1A	BioID	Harsh Lysis	DU-145	QE_0817_11577.raw
TBA1A	BioID	Harsh Lysis	DU-145	QE_0817_11579.raw
TBA1A	BioID	Harsh Lysis	DU-145	QE_0817_11580.raw
LAMP1	BioID	Harsh Lysis	DU-145	QE_0817_11592.raw
LAMP1	BioID	Harsh Lysis	DU-145	QE_0817_11593.raw
LAMP1	BioID	Harsh Lysis	DU-145	QE_0817_11595.raw
LAMP1	BioID	Harsh Lysis	DU-145	QE_0817_11596.raw
GOGA2	BioID	Harsh Lysis	DU-145	QE_0817_11608.raw
GOGA2	BioID	Harsh Lysis	DU-145	QE_0817_11609.raw
GOGA2	BioID	Harsh Lysis	DU-145	QE_0817_11611.raw
GOGA2	BioID	Harsh Lysis	DU-145	QE_0817_11612.raw
PSA1	BioID	Harsh Lysis	DU-145	QE_0817_11616.raw
PSA1	BioID	Harsh Lysis	DU-145	QE_0817_11617.raw
PSA1	BioID	Harsh Lysis	DU-145	QE_0817_11619.raw
PSA1	BioID	Harsh Lysis	DU-145	QE_0817_11620.raw
AIFM1	BioID	Harsh Lysis	DU-145	QE_0817_11624.raw
AIFM1	BioID	Harsh Lysis	DU-145	QE_0817_11625.raw
AIFM1	BioID	Harsh Lysis	DU-145	QE_0817_11627.raw
AIFM1	BioID	Harsh Lysis	DU-145	QE_0817_11628.raw
HSP7C	BioID	Harsh Lysis	DU-145	QE_0817_11632.raw
HSP7C	BioID	Harsh Lysis	DU-145	QE_0817_11633.raw
HSP7C	BioID	Harsh Lysis	DU-145	QE_0817_11635.raw
HSP7C	BioID	Harsh Lysis	DU-145	QE_0817_11636.raw
EEA1	BioID	Harsh Lysis	DU-145	QE_0817_11648.raw
EEA1	BioID	Harsh Lysis	DU-145	QE_0817_11649.raw
EEA1	BioID	Harsh Lysis	DU-145	QE_0817_11651.raw
EEA1	BioID	Harsh Lysis	DU-145	QE_0817_11652.raw
FBRL	BioID	Harsh Lysis	DU-145	QE_0817_11656.raw
FBRL	BioID	Harsh Lysis	DU-145	QE_0817_11657.raw
FBRL	BioID	Harsh Lysis	DU-145	QE_0817_11659.raw
FBRL	BioID	Harsh Lysis	DU-145	QE_0817_11660.raw
TBG1	BioID	Harsh Lysis	DU-145	QE_0817_11664.raw
TBG1	BioID	Harsh Lysis	DU-145	QE_0817_11665.raw
TBG1	BioID	Harsh Lysis	DU-145	QE_0817_11667.raw
TBG1	BioID	Harsh Lysis	DU-145	QE_0817_11668.raw
EZRI	BioID	Harsh Lysis	DU-145	QE_0817_11712.raw
EZRI	BioID	Harsh Lysis	DU-145	QE_0817_11713.raw
EZRI	BioID	Harsh Lysis	DU-145	QE_0817_11715.raw
EZRI	BioID	Harsh Lysis	DU-145	QE_0817_11716.raw
TGON2	BioID	Harsh Lysis	DU-145	QE_0817_11720.raw
TGON2	BioID	Harsh Lysis	DU-145	QE_0817_11721.raw
TGON2	BioID	Harsh Lysis	DU-145	QE_0817_11723.raw
TGON2	BioID	Harsh Lysis	DU-145	QE_0817_11724.raw
RAB9A	BioID	Harsh Lysis	DU-145	QE_0817_11728.raw
RAB9A	BioID	Harsh Lysis	DU-145	QE_0817_11729.raw
RAB9A	BioID	Harsh Lysis	DU-145	QE_0817_11731.raw
RAB9A	BioID	Harsh Lysis	DU-145	QE_0817_11732.raw
LMNA	BioID	Harsh Lysis	DU-145	QE_0817_11736.raw
LMNA	BioID	Harsh Lysis	DU-145	QE_0817_11737.raw
LMNA	BioID	Harsh Lysis	DU-145	QE_0817_11739.raw
LMNA	BioID	Harsh Lysis	DU-145	QE_0817_11740.raw
H31	BioID	Harsh Lysis	DU-145	QE_0817_11996.raw
H31	BioID	Harsh Lysis	DU-145	QE_0817_11998.raw
H31	BioID	Harsh Lysis	DU-145	QE_0817_12000.raw
H31	BioID	Harsh Lysis	DU-145	QE_0817_12002.raw
CALX	BioID	Harsh Lysis	DU-145	QE_0817_12006.raw
CALX	BioID	Harsh Lysis	DU-145	QE_0817_12008.raw
CALX	BioID	Harsh Lysis	DU-145	QE_0817_12010.raw
CALX	BioID	Harsh Lysis	DU-145	QE_0817_12011.raw
CATA	BioID	Harsh Lysis	DU-145	QE_0817_12015.raw
CATA	BioID	Harsh Lysis	DU-145	QE_0817_12016.raw
CATA	BioID	Harsh Lysis	DU-145	QE_0817_12018.raw
CATA	BioID	Harsh Lysis	DU-145	QE_0817_12019.raw
RAB11A	BioID	Harsh Lysis	DU-145	QE_0817_12023.raw
RAB11A	BioID	Harsh Lysis	DU-145	QE_0817_12024.raw
RAB11A	BioID	Harsh Lysis	DU-145	QE_0817_12026.raw
RAB11A	BioID	Harsh Lysis	DU-145	QE_0817_12027.raw
ARP2	AP-MS	Mild Lysis	Flp-In™ T-REx 293	QE_0817_11347.raw
ARP2	AP-MS	Mild Lysis	Flp-In™ T-REx 293	QE_0817_11348.raw
ARP2	AP-MS	Mild Lysis	Flp-In™ T-REx 293	QE_0817_11350.raw
ARP2	AP-MS	Mild Lysis	Flp-In™ T-REx 293	QE_0817_11351.raw
ARP2	BioID	Harsh Lysis	Flp-In™ T-REx 293	QE_0817_11487.raw
ARP2	BioID	Harsh Lysis	Flp-In™ T-REx 293	QE_0817_11489.raw
ARP2	BioID	Harsh Lysis	Flp-In™ T-REx 293	QE_0817_11491.raw
ARP2	BioID	Harsh Lysis	Flp-In™ T-REx 293	QE_0817_11493.raw
ARP3B	AP-MS	Mild Lysis	Flp-In™ T-REx 293	QE_0817_11329.raw
ARP3B	AP-MS	Mild Lysis	Flp-In™ T-REx 293	QE_0817_11331.raw
ARP3B	AP-MS	Mild Lysis	Flp-In™ T-REx 293	QE_0817_11333.raw
ARP3B	AP-MS	Mild Lysis	Flp-In™ T-REx 293	QE_0817_11335.raw
ARP3B	BioID	Harsh Lysis	Flp-In™ T-REx 293	QE_0817_11450.raw
ARP3B	BioID	Harsh Lysis	Flp-In™ T-REx 293	QE_0817_11452.raw
ARP3B	BioID	Harsh Lysis	Flp-In™ T-REx 293	QE_0817_11454.raw
ARP3B	BioID	Harsh Lysis	Flp-In™ T-REx 293	QE_0817_11456.raw
ARPC1B	AP-MS	Mild Lysis	Flp-In™ T-REx 293	QE_0817_11791.raw
ARPC1B	AP-MS	Mild Lysis	Flp-In™ T-REx 293	QE_0817_11792.raw
ARPC1B	AP-MS	Mild Lysis	Flp-In™ T-REx 293	QE_0817_11794.raw
ARPC1B	AP-MS	Mild Lysis	Flp-In™ T-REx 293	QE_0817_11795.raw
ARPC1B	BioID	Harsh Lysis	Flp-In™ T-REx 293	QE_0817_11847.raw
ARPC1B	BioID	Harsh Lysis	Flp-In™ T-REx 293	QE_0817_11848.raw
ARPC1B	BioID	Harsh Lysis	Flp-In™ T-REx 293	QE_0817_11850.raw
ARPC1B	BioID	Harsh Lysis	Flp-In™ T-REx 293	QE_0817_11851.raw
PDK1	BioID	Harsh Lysis	Flp-In™ T-REx 293	QE_0817_11863.raw
PDK1	BioID	Harsh Lysis	Flp-In™ T-REx 293	QE_0817_11864.raw
PDK1	BioID	Harsh Lysis	Flp-In™ T-REx 293	QE_0817_11866.raw
PDK1	BioID	Harsh Lysis	Flp-In™ T-REx 293	QE_0817_11868.raw
SCO1	BioID	Harsh Lysis	Flp-In™ T-REx 293	QE_0817_11872.raw
SCO1	BioID	Harsh Lysis	Flp-In™ T-REx 293	QE_0817_11874.raw
SCO1	BioID	Harsh Lysis	Flp-In™ T-REx 293	QE_0817_11876.raw
SCO1	BioID	Harsh Lysis	Flp-In™ T-REx 293	QE_0817_11878.raw
TOM20	BioID	Harsh Lysis	Flp-In™ T-REx 293	QE_0817_11882.raw
TOM20	BioID	Harsh Lysis	Flp-In™ T-REx 293	QE_0817_11884.raw
TOM20	BioID	Harsh Lysis	Flp-In™ T-REx 293	QE_0817_11886.raw
TOM20	BioID	Harsh Lysis	Flp-In™ T-REx 293	QE_0817_11888.raw
PTH2	BioID	Harsh Lysis	Flp-In™ T-REx 293	QE_0817_11892.raw
PTH2	BioID	Harsh Lysis	Flp-In™ T-REx 293	QE_0817_11894.raw
PTH2	BioID	Harsh Lysis	Flp-In™ T-REx 293	QE_0817_11896.raw
PTH2	BioID	Harsh Lysis	Flp-In™ T-REx 293	QE_0817_11898.raw
MRM1	BioID	Harsh Lysis	Flp-In™ T-REx 293	QE_0817_11902.raw
MRM1	BioID	Harsh Lysis	Flp-In™ T-REx 293	QE_0817_11904.raw
MRM1	BioID	Harsh Lysis	Flp-In™ T-REx 293	QE_0817_11906.raw
MRM1	BioID	Harsh Lysis	Flp-In™ T-REx 293	QE_0817_11908.raw
PLRKT	BioID	Harsh Lysis	Flp-In™ T-REx 293	QE_0817_11912.raw
PLRKT	BioID	Harsh Lysis	Flp-In™ T-REx 293	QE_0817_11914.raw
PLRKT	BioID	Harsh Lysis	Flp-In™ T-REx 293	QE_0817_11916.raw
PLRKT	BioID	Harsh Lysis	Flp-In™ T-REx 293	QE_0817_11918.raw
TOM22	BioID	Harsh Lysis	Flp-In™ T-REx 293	QE_0817_11922.raw
TOM22	BioID	Harsh Lysis	Flp-In™ T-REx 293	QE_0817_11924.raw
TOM22	BioID	Harsh Lysis	Flp-In™ T-REx 293	QE_0817_11926.raw
TOM22	BioID	Harsh Lysis	Flp-In™ T-REx 293	QE_0817_11928.raw
MGST3	BioID	Harsh Lysis	Flp-In™ T-REx 293	QE_0817_11932.raw
MGST3	BioID	Harsh Lysis	Flp-In™ T-REx 293	QE_0817_11934.raw
MGST3	BioID	Harsh Lysis	Flp-In™ T-REx 293	QE_0817_11936.raw
MGST3	BioID	Harsh Lysis	Flp-In™ T-REx 293	QE_0817_11938.raw
TR61B	BioID	Harsh Lysis	Flp-In™ T-REx 293	QE_0817_11942.raw
TR61B	BioID	Harsh Lysis	Flp-In™ T-REx 293	QE_0817_11944.raw
TR61B	BioID	Harsh Lysis	Flp-In™ T-REx 293	QE_0817_11946.raw
TR61B	BioID	Harsh Lysis	Flp-In™ T-REx 293	QE_0817_11948.raw
SFXN1	BioID	Harsh Lysis	Flp-In™ T-REx 293	QE_0817_11952.raw
SFXN1	BioID	Harsh Lysis	Flp-In™ T-REx 293	QE_0817_11954.raw
SFXN1	BioID	Harsh Lysis	Flp-In™ T-REx 293	QE_0817_11956.raw
SFXN1	BioID	Harsh Lysis	Flp-In™ T-REx 293	QE_0817_11958.raw
AKIP	BioID	Harsh Lysis	Flp-In™ T-REx 293	QE_0817_11962.raw
AKIP	BioID	Harsh Lysis	Flp-In™ T-REx 293	QE_0817_11964.raw
AKIP	BioID	Harsh Lysis	Flp-In™ T-REx 293	QE_0817_11966.raw
AKIP	BioID	Harsh Lysis	Flp-In™ T-REx 293	QE_0817_11968.raw
COX14	BioID	Harsh Lysis	Flp-In™ T-REx 293	QE_0817_12031.raw
COX14	BioID	Harsh Lysis	Flp-In™ T-REx 293	QE_0817_12032.raw
COX14	BioID	Harsh Lysis	Flp-In™ T-REx 293	QE_0817_12034.raw
COX14	BioID	Harsh Lysis	Flp-In™ T-REx 293	QE_0817_12035.raw
COX41	BioID	Harsh Lysis	Flp-In™ T-REx 293	QE_0817_12039.raw
COX41	BioID	Harsh Lysis	Flp-In™ T-REx 293	QE_0817_12040.raw
COX41	BioID	Harsh Lysis	Flp-In™ T-REx 293	QE_0817_12042.raw
COX41	BioID	Harsh Lysis	Flp-In™ T-REx 293	QE_0817_12043.raw
CH60	BioID	Harsh Lysis	Flp-In™ T-REx 293	QE_0817_12047.raw
CH60	BioID	Harsh Lysis	Flp-In™ T-REx 293	QE_0817_12050.raw
CH60	BioID	Harsh Lysis	Flp-In™ T-REx 293	QE_0817_12054.raw
CH60	BioID	Harsh Lysis	Flp-In™ T-REx 293	QE_0817_12056.raw
HXK1	BioID	Harsh Lysis	Flp-In™ T-REx 293	QE_0817_12070.raw
HXK1	BioID	Harsh Lysis	Flp-In™ T-REx 293	QE_0817_12072.raw
HXK1	BioID	Harsh Lysis	Flp-In™ T-REx 293	QE_0817_12074.raw
HXK1	BioID	Harsh Lysis	Flp-In™ T-REx 293	QE_0817_12076.raw

## Sheet: c
Bait	Accession (Bait)	Accession (Prey)	Gene names (Prey)	Protein name (Prey)	Prey Protein names (Prey)	SpecSum	AvgSpec	SaintScore	BFDR	Num of Expt. (found/411 control total)	Ave PSM of Crapomn	Purification Method	Novel Interaction	Cell Lines
AIFM1	O95831	O00165	HAX1	HAX1_HUMAN	HCLS1-associated protein X-1 (HS1-associating protein X-1) (HAX-1) (HS1-binding protein 1) (HSP1BP-1)	53	13.25	1	0	29	1.7	BioID	YES	Flp-In™ T-REx 293
AIFM1	O95831	O00217	NDUFS8	NDUS8_HUMAN	NADH dehydrogenase [ubiquinone] iron-sulfur protein 8, mitochondrial (EC 1.6.5.3) (EC 1.6.99.3) (Complex I-23kD) (CI-23kD) (NADH-ubiquinone oxidoreductase 23 kDa subunit) (TYKY subunit)	9	2.25	0.73	0.06	7	1.3	BioID	YES	Flp-In™ T-REx 293
AIFM1	O95831	O00429	DNM1L	DNM1L_HUMAN	Dynamin-1-like protein (EC 3.6.5.5) (Dnm1p/Vps1p-like protein) (DVLP) (Dynamin family member proline-rich carboxyl-terminal domain less) (Dymple) (Dynamin-like protein) (Dynamin-like protein 4) (Dynamin-like protein IV) (HdynIV) (Dynamin-related protein 1)	174	43.5	0.99	0	35	4.1	BioID	YES	Flp-In™ T-REx 293
AIFM1	O95831	O43464	HTRA2	HTRA2_HUMAN	Serine protease HTRA2, mitochondrial (EC 3.4.21.108) (High temperature requirement protein A2) (HtrA2) (Omi stress-regulated endoprotease) (Serine protease 25) (Serine proteinase OMI)	11	2.75	0.96	0.01	2	1.5	BioID	YES	Flp-In™ T-REx 293
AIFM1	O95831	O43715	TRIAP1	TRIA1_HUMAN	TP53-regulated inhibitor of apoptosis 1 (Protein 15E1.1) (WF-1) (p53-inducible cell-survival factor) (p53CSV)	34	8.5	1	0	0	0	BioID	YES	Flp-In™ T-REx 293
AIFM1	O95831	O43819	SCO2	SCO2_HUMAN	Protein SCO2 homolog, mitochondrial	12	3	0.98	0	19	1.8	BioID	YES	Flp-In™ T-REx 293
AIFM1	O95831	O43920	NDUFS5	NDUS5_HUMAN	NADH dehydrogenase [ubiquinone] iron-sulfur protein 5 (Complex I-15 kDa) (CI-15 kDa) (NADH-ubiquinone oxidoreductase 15 kDa subunit)	25	6.25	1	0	1	1	BioID	YES	Flp-In™ T-REx 293
AIFM1	O95831	O60220	TIMM8A	TIM8A_HUMAN	Mitochondrial import inner membrane translocase subunit Tim8 A (Deafness dystonia protein 1) (X-linked deafness dystonia protein)	30	7.5	1	0	35	4.5	BioID	YES	Flp-In™ T-REx 293
AIFM1	O95831	O60313	OPA1	OPA1_HUMAN	Dynamin-like 120 kDa protein, mitochondrial (EC 3.6.5.5) (Optic atrophy protein 1) [Cleaved into: Dynamin-like 120 kDa protein, form S1]	49	12.25	1	0	13	2.5	BioID	YES	Flp-In™ T-REx 293
AIFM1	O95831	O75306	NDUFS2	NDUS2_HUMAN	NADH dehydrogenase [ubiquinone] iron-sulfur protein 2, mitochondrial (EC 1.6.5.3) (EC 1.6.99.3) (Complex I-49kD) (CI-49kD) (NADH-ubiquinone oxidoreductase 49 kDa subunit)	49	12.25	1	0	14	2	BioID	YES	Flp-In™ T-REx 293
AIFM1	O95831	O75380	NDUFS6	NDUS6_HUMAN	NADH dehydrogenase [ubiquinone] iron-sulfur protein 6, mitochondrial (Complex I-13kD-A) (CI-13kD-A) (NADH-ubiquinone oxidoreductase 13 kDa-A subunit)	22	5.5	1	0	0	0	BioID	YES	Flp-In™ T-REx 293
AIFM1	O95831	O75431	MTX2	MTX2_HUMAN	Metaxin-2 (Mitochondrial outer membrane import complex protein 2)	36	9	1	0	7	2.4	BioID	YES	Flp-In™ T-REx 293
AIFM1	O95831	O75489	NDUFS3	NDUS3_HUMAN	NADH dehydrogenase [ubiquinone] iron-sulfur protein 3, mitochondrial (EC 1.6.5.3) (EC 1.6.99.3) (Complex I-30kD) (CI-30kD) (NADH-ubiquinone oxidoreductase 30 kDa subunit)	36	9	1	0	19	2.3	BioID	YES	Flp-In™ T-REx 293
AIFM1	O95831	O75616	ERAL1	ERAL1_HUMAN	GTPase Era, mitochondrial (H-ERA) (hERA) (Conserved ERA-like GTPase) (CEGA) (ERA-W) (ERA-like protein 1)	32	8	1	0	10	2.7	BioID	YES	Flp-In™ T-REx 293
AIFM1	O95831	O75746	SLC25A12	CMC1_HUMAN	Calcium-binding mitochondrial carrier protein Aralar1 (Mitochondrial aspartate glutamate carrier 1) (Solute carrier family 25 member 12)	23	5.75	1	0	20	2.7	BioID	YES	Flp-In™ T-REx 293
AIFM1	O95831	O75947	ATP5H	ATP5H_HUMAN	ATP synthase subunit d, mitochondrial (ATPase subunit d)	41	10.25	1	0	28	1.7	BioID	YES	Flp-In™ T-REx 293
AIFM1	O95831	O75964	ATP5L	ATP5L_HUMAN	ATP synthase subunit g, mitochondrial (ATPase subunit g)	10	2.5	0.74	0.06	22	1.9	BioID	YES	Flp-In™ T-REx 293
AIFM1	O95831	O94826	TOMM70	TOM70_HUMAN	Mitochondrial import receptor subunit TOM70 (Mitochondrial precursor proteins import receptor) (Translocase of outer membrane 70 kDa subunit) (Translocase of outer mitochondrial membrane protein 70)	71	17.75	1	0	7	1	BioID	YES	Flp-In™ T-REx 293
AIFM1	O95831	O94925	GLS	GLSK_HUMAN	Glutaminase kidney isoform, mitochondrial (GLS) (EC 3.5.1.2) (K-glutaminase) (L-glutamine amidohydrolase)	19	4.75	1	0	17	2.6	BioID	YES	Flp-In™ T-REx 293
AIFM1	O95831	O95202	LETM1	LETM1_HUMAN	LETM1 and EF-hand domain-containing protein 1, mitochondrial (Leucine zipper-EF-hand-containing transmembrane protein 1)	14	3.5	0.99	0	18	1.6	BioID	YES	Flp-In™ T-REx 293
AIFM1	O95831	O95831	AIFM1	AIFM1_HUMAN	Apoptosis-inducing factor 1, mitochondrial (EC 1.1.1.-) (Programmed cell death protein 8)	1709	427.25	1	0	101	7.8	BioID	YES	Flp-In™ T-REx 293
AIFM1	O95831	O96000	NDUFB10	NDUBA_HUMAN	NADH dehydrogenase [ubiquinone] 1 beta subcomplex subunit 10 (Complex I-PDSW) (CI-PDSW) (NADH-ubiquinone oxidoreductase PDSW subunit)	20	5	1	0	10	1.2	BioID	YES	Flp-In™ T-REx 293
AIFM1	O95831	O96008	TOMM40	TOM40_HUMAN	Mitochondrial import receptor subunit TOM40 homolog (Protein Haymaker) (Translocase of outer membrane 40 kDa subunit homolog) (p38.5)	66	16.5	1	0	36	5.8	BioID	YES	Flp-In™ T-REx 293
AIFM1	O95831	P00367	GLUD1	DHE3_HUMAN	Glutamate dehydrogenase 1, mitochondrial (GDH 1) (EC 1.4.1.3)	59	14.75	1	0	90	4.2	BioID	YES	Flp-In™ T-REx 293
AIFM1	O95831	P00403	MT-CO2	COX2_HUMAN	Cytochrome c oxidase subunit 2 (Cytochrome c oxidase polypeptide II)	12	3	0.98	0	20	2.7	BioID	YES	Flp-In™ T-REx 293
AIFM1	O95831	P05023	ATP1A1	AT1A1_HUMAN	Sodium/potassium-transporting ATPase subunit alpha-1 (Na(+)/K(+) ATPase alpha-1 subunit) (EC 3.6.3.9) (Sodium pump subunit alpha-1)	84	21	1	0	118	6.8	BioID	YES	Flp-In™ T-REx 293
AIFM1	O95831	P06576	ATP5B	ATPB_HUMAN	ATP synthase subunit beta, mitochondrial (EC 3.6.3.14)	273	68.25	1	0	211	10	BioID	YES	Flp-In™ T-REx 293
AIFM1	O95831	P07919	UQCRH	QCR6_HUMAN	Cytochrome b-c1 complex subunit 6, mitochondrial (Complex III subunit 6) (Complex III subunit VIII) (Cytochrome c1 non-heme 11 kDa protein) (Mitochondrial hinge protein) (Ubiquinol-cytochrome c reductase complex 11 kDa protein)	14	3.5	1	0	1	2	BioID	YES	Flp-In™ T-REx 293
AIFM1	O95831	P08574	CYC1	CY1_HUMAN	Cytochrome c1, heme protein, mitochondrial (Complex III subunit 4) (Complex III subunit IV) (Cytochrome b-c1 complex subunit 4) (Ubiquinol-cytochrome-c reductase complex cytochrome c1 subunit) (Cytochrome c-1)	21	5.25	1	0	9	2.4	BioID	YES	Flp-In™ T-REx 293
AIFM1	O95831	P09669	COX6C	COX6C_HUMAN	Cytochrome c oxidase subunit 6C (Cytochrome c oxidase polypeptide VIc)	8	2	0.95	0.01	7	1.9	BioID	YES	Flp-In™ T-REx 293
AIFM1	O95831	P10599	TXN	THIO_HUMAN	Thioredoxin (Trx) (ATL-derived factor) (ADF) (Surface-associated sulphydryl protein) (SASP)	198	49.5	1	0	174	2.6	BioID	YES	Flp-In™ T-REx 293
AIFM1	O95831	P10606	COX5B	COX5B_HUMAN	Cytochrome c oxidase subunit 5B, mitochondrial (Cytochrome c oxidase polypeptide Vb)	13	3.25	0.99	0	10	1.5	BioID	YES	Flp-In™ T-REx 293
AIFM1	O95831	P12532	CKMT1A; CKMT1B	KCRU_HUMAN	Creatine kinase U-type, mitochondrial (EC 2.7.3.2) (Acidic-type mitochondrial creatine kinase) (Mia-CK) (Ubiquitous mitochondrial creatine kinase) (U-MtCK)	153	38.25	1	0	19	1.8	BioID	YES	Flp-In™ T-REx 293
AIFM1	O95831	P13073	COX4I1	COX41_HUMAN	Cytochrome c oxidase subunit 4 isoform 1, mitochondrial (Cytochrome c oxidase polypeptide IV) (Cytochrome c oxidase subunit IV isoform 1) (COX IV-1)	74	18.5	1	0	18	1.5	BioID	YES	Flp-In™ T-REx 293
AIFM1	O95831	P14854	COX6B1	CX6B1_HUMAN	Cytochrome c oxidase subunit 6B1 (Cytochrome c oxidase subunit VIb isoform 1) (COX VIb-1)	156	39	1	0	9	1.3	BioID	YES	Flp-In™ T-REx 293
AIFM1	O95831	P18859	ATP5J	ATP5J_HUMAN	ATP synthase-coupling factor 6, mitochondrial (ATPase subunit F6)	15	3.75	1	0	10	1.1	BioID	YES	Flp-In™ T-REx 293
AIFM1	O95831	P19367	HK1	HXK1_HUMAN	Hexokinase-1 (EC 2.7.1.1) (Brain form hexokinase) (Hexokinase type I) (HK I)	13	3.25	0.98	0	37	3.3	BioID	YES	Flp-In™ T-REx 293
AIFM1	O95831	P19404	NDUFV2	NDUV2_HUMAN	NADH dehydrogenase [ubiquinone] flavoprotein 2, mitochondrial (EC 1.6.5.3) (EC 1.6.99.3) (NADH-ubiquinone oxidoreductase 24 kDa subunit)	9	2.25	0.73	0.07	3	1	BioID	YES	Flp-In™ T-REx 293
AIFM1	O95831	P20674	COX5A	COX5A_HUMAN	Cytochrome c oxidase subunit 5A, mitochondrial (Cytochrome c oxidase polypeptide Va)	52	13	1	0	24	1.5	BioID	YES	Flp-In™ T-REx 293
AIFM1	O95831	P22695	UQCRC2	QCR2_HUMAN	Cytochrome b-c1 complex subunit 2, mitochondrial (Complex III subunit 2) (Core protein II) (Ubiquinol-cytochrome-c reductase complex core protein 2)	17	4.25	1	0	38	3.5	BioID	YES	Flp-In™ T-REx 293
AIFM1	O95831	P24539	ATP5F1	AT5F1_HUMAN	ATP synthase F(0) complex subunit B1, mitochondrial (ATP synthase proton-transporting mitochondrial F(0) complex subunit B1) (ATP synthase subunit b) (ATPase subunit b)	25	6.25	1	0	33	2.1	BioID	YES	Flp-In™ T-REx 293
AIFM1	O95831	P25705	ATP5A1	ATPA_HUMAN	ATP synthase subunit alpha, mitochondrial	154	38.5	1	0	210	11	BioID	YES	Flp-In™ T-REx 293
AIFM1	O95831	P28331	NDUFS1	NDUS1_HUMAN	NADH-ubiquinone oxidoreductase 75 kDa subunit, mitochondrial (EC 1.6.5.3) (EC 1.6.99.3) (Complex I-75kD) (CI-75kD)	32	8	1	0	19	4.4	BioID	YES	Flp-In™ T-REx 293
AIFM1	O95831	P30405	PPIF	PPIF_HUMAN	Peptidyl-prolyl cis-trans isomerase F, mitochondrial (PPIase F) (EC 5.2.1.8) (Cyclophilin D) (CyP-D) (CypD) (Cyclophilin F) (Mitochondrial cyclophilin) (CyP-M) (Rotamase F)	15	3.75	0.99	0	28	1.6	BioID	YES	Flp-In™ T-REx 293
AIFM1	O95831	P31040	SDHA	SDHA_HUMAN	Succinate dehydrogenase [ubiquinone] flavoprotein subunit, mitochondrial (EC 1.3.5.1) (Flavoprotein subunit of complex II) (Fp)	11	2.75	0.98	0	44	4.3	BioID	YES	Flp-In™ T-REx 293
AIFM1	O95831	P31930	UQCRC1	QCR1_HUMAN	Cytochrome b-c1 complex subunit 1, mitochondrial (Complex III subunit 1) (Core protein I) (Ubiquinol-cytochrome-c reductase complex core protein 1)	21	5.25	1	0	30	2.6	BioID	YES	Flp-In™ T-REx 293
AIFM1	O95831	P32322	PYCR1	P5CR1_HUMAN	Pyrroline-5-carboxylate reductase 1, mitochondrial (P5C reductase 1) (P5CR 1) (EC 1.5.1.2)	46	11.5	1	0	17	1.9	BioID	YES	Flp-In™ T-REx 293
AIFM1	O95831	P34897	SHMT2	GLYM_HUMAN	Serine hydroxymethyltransferase, mitochondrial (SHMT) (EC 2.1.2.1) (Glycine hydroxymethyltransferase) (Serine methylase)	70	17.5	1	0	101	5.8	BioID	YES	Flp-In™ T-REx 293
AIFM1	O95831	P35232	PHB	PHB_HUMAN	Prohibitin	54	13.5	1	0	85	3.9	BioID	YES	Flp-In™ T-REx 293
AIFM1	O95831	P36551	CPOX	HEM6_HUMAN	Oxygen-dependent coproporphyrinogen-III oxidase, mitochondrial (COX) (Coprogen oxidase) (Coproporphyrinogenase) (EC 1.3.3.3)	95	23.75	1	0	6	1.5	BioID	NO	Flp-In™ T-REx 293
AIFM1	O95831	P36957	DLST	ODO2_HUMAN	Dihydrolipoyllysine-residue succinyltransferase component of 2-oxoglutarate dehydrogenase complex, mitochondrial (EC 2.3.1.61) (2-oxoglutarate dehydrogenase complex component E2) (OGDC-E2) (Dihydrolipoamide succinyltransferase component of 2-oxoglutarate dehydrogenase complex) (E2K)	16	4	1	0	57	3.7	BioID	YES	Flp-In™ T-REx 293
AIFM1	O95831	P38117	ETFB	ETFB_HUMAN	Electron transfer flavoprotein subunit beta (Beta-ETF)	64	16	1	0	24	3.6	BioID	YES	Flp-In™ T-REx 293
AIFM1	O95831	P46199	MTIF2	IF2M_HUMAN	Translation initiation factor IF-2, mitochondrial (IF-2(Mt)) (IF-2Mt) (IF2(mt))	13	3.25	0.75	0.05	2	1	BioID	YES	Flp-In™ T-REx 293
AIFM1	O95831	P48047	ATP5O	ATPO_HUMAN	ATP synthase subunit O, mitochondrial (Oligomycin sensitivity conferral protein) (OSCP)	42	10.5	1	0	51	2.8	BioID	YES	Flp-In™ T-REx 293
AIFM1	O95831	P49753	ACOT2	ACOT2_HUMAN	Acyl-coenzyme A thioesterase 2, mitochondrial (Acyl-CoA thioesterase 2) (EC 3.1.2.2) (Acyl-coenzyme A thioester hydrolase 2a) (CTE-Ia) (Long-chain acyl-CoA thioesterase 2) (ZAP128)	201	50.25	1	0	17	3.5	BioID	YES	Flp-In™ T-REx 293
AIFM1	O95831	P49821	NDUFV1	NDUV1_HUMAN	NADH dehydrogenase [ubiquinone] flavoprotein 1, mitochondrial (EC 1.6.5.3) (EC 1.6.99.3) (Complex I-51kD) (CI-51kD) (NADH dehydrogenase flavoprotein 1) (NADH-ubiquinone oxidoreductase 51 kDa subunit)	15	3.75	0.99	0	6	2	BioID	YES	Flp-In™ T-REx 293
AIFM1	O95831	P51970	NDUFA8	NDUA8_HUMAN	NADH dehydrogenase [ubiquinone] 1 alpha subcomplex subunit 8 (Complex I-19kD) (CI-19kD) (Complex I-PGIV) (CI-PGIV) (NADH-ubiquinone oxidoreductase 19 kDa subunit)	73	18.25	1	0	4	1	BioID	YES	Flp-In™ T-REx 293
AIFM1	O95831	P53701	HCCS	CCHL_HUMAN	Cytochrome c-type heme lyase (CCHL) (EC 4.4.1.17) (Holocytochrome c-type synthase)	43	10.75	1	0	6	2.8	BioID	YES	Flp-In™ T-REx 293
AIFM1	O95831	P54819	AK2	KAD2_HUMAN	Adenylate kinase 2, mitochondrial (AK 2) (EC 2.7.4.3) (ATP-AMP transphosphorylase 2) (ATP:AMP phosphotransferase) (Adenylate monophosphate kinase) [Cleaved into: Adenylate kinase 2, mitochondrial, N-terminally processed]	169	42.25	1	0	44	3	BioID	YES	Flp-In™ T-REx 293
AIFM1	O95831	P55789	GFER	ALR_HUMAN	FAD-linked sulfhydryl oxidase ALR (EC 1.8.3.2) (Augmenter of liver regeneration) (hERV1) (Hepatopoietin)	16	4	1	0	1	1	BioID	YES	Flp-In™ T-REx 293
AIFM1	O95831	P56277	CMC4	CMC4_HUMAN	Cx9C motif-containing protein 4 (Mature T-cell proliferation 1 neighbor protein) (Mature T-cell proliferation-1 type A) (MTCP-1 type A) (Protein p8 MTCP-1) (p8MTCP1)	10	2.5	0.74	0.05	0	0	BioID	YES	Flp-In™ T-REx 293
AIFM1	O95831	P56381	ATP5E	ATP5E_HUMAN	ATP synthase subunit epsilon, mitochondrial (ATPase subunit epsilon)	10	2.5	0.97	0	1	2	BioID	YES	Flp-In™ T-REx 293
AIFM1	O95831	P61088	UBE2N	UBE2N_HUMAN	Ubiquitin-conjugating enzyme E2 N (EC 2.3.2.23) (Bendless-like ubiquitin-conjugating enzyme) (E2 ubiquitin-conjugating enzyme N) (Ubc13) (UbcH13) (Ubiquitin carrier protein N) (Ubiquitin-protein ligase N)	22	5.5	0.93	0.01	46	3.4	BioID	YES	Flp-In™ T-REx 293
AIFM1	O95831	P62072	TIMM10	TIM10_HUMAN	Mitochondrial import inner membrane translocase subunit Tim10	8	2	0.95	0.01	0	0	BioID	YES	Flp-In™ T-REx 293
AIFM1	O95831	P83111	LACTB	LACTB_HUMAN	Serine beta-lactamase-like protein LACTB, mitochondrial (EC 3.4.-.-)	42	10.5	1	0	7	1.7	BioID	YES	Flp-In™ T-REx 293
AIFM1	O95831	P99999	CYCS	CYC_HUMAN	Cytochrome c	22	5.5	1	0	23	1.7	BioID	YES	Flp-In™ T-REx 293
AIFM1	O95831	Q04837	SSBP1	SSBP_HUMAN	Single-stranded DNA-binding protein, mitochondrial (Mt-SSB) (MtSSB) (PWP1-interacting protein 17)	17	4.25	1	0	78	2.6	BioID	YES	Flp-In™ T-REx 293
AIFM1	O95831	Q12849	GRSF1	GRSF1_HUMAN	G-rich sequence factor 1 (GRSF-1)	10	2.5	0.96	0.01	25	2.3	BioID	YES	Flp-In™ T-REx 293
AIFM1	O95831	Q14061	COX17	COX17_HUMAN	Cytochrome c oxidase copper chaperone	42	10.5	1	0	27	1.2	BioID	YES	Flp-In™ T-REx 293
AIFM1	O95831	Q14249	ENDOG	NUCG_HUMAN	Endonuclease G, mitochondrial (Endo G) (EC 3.1.30.-)	117	29.25	1	0	0	0	BioID	YES	Flp-In™ T-REx 293
AIFM1	O95831	Q16718	NDUFA5	NDUA5_HUMAN	NADH dehydrogenase [ubiquinone] 1 alpha subcomplex subunit 5 (Complex I subunit B13) (Complex I-13kD-B) (CI-13kD-B) (NADH-ubiquinone oxidoreductase 13 kDa-B subunit)	31	7.75	1	0	13	1.2	BioID	YES	Flp-In™ T-REx 293
AIFM1	O95831	Q16740	CLPP	CLPP_HUMAN	ATP-dependent Clp protease proteolytic subunit, mitochondrial (EC 3.4.21.92) (Endopeptidase Clp)	23	5.75	1	0	23	1.6	BioID	YES	Flp-In™ T-REx 293
AIFM1	O95831	Q16795	NDUFA9	NDUA9_HUMAN	NADH dehydrogenase [ubiquinone] 1 alpha subcomplex subunit 9, mitochondrial (Complex I-39kD) (CI-39kD) (NADH-ubiquinone oxidoreductase 39 kDa subunit)	10	2.5	0.97	0	17	2.8	BioID	YES	Flp-In™ T-REx 293
AIFM1	O95831	Q3ZCQ8	TIMM50	TIM50_HUMAN	Mitochondrial import inner membrane translocase subunit TIM50	93	23.25	1	0	124	4.1	BioID	YES	Flp-In™ T-REx 293
AIFM1	O95831	Q49B96	COX19	COX19_HUMAN	Cytochrome c oxidase assembly protein COX19 (hCOX19)	21	5.25	1	0	0	0	BioID	YES	Flp-In™ T-REx 293
AIFM1	O95831	Q4VC31	CCDC58	CCD58_HUMAN	Coiled-coil domain-containing protein 58	68	17	1	0	0	0	BioID	YES	Flp-In™ T-REx 293
AIFM1	O95831	Q5JTJ3	COA6	COA6_HUMAN	Cytochrome c oxidase assembly factor 6 homolog	57	14.25	1	0	11	1.1	BioID	YES	Flp-In™ T-REx 293
AIFM1	O95831	Q5T9A4	ATAD3B	ATD3B_HUMAN	ATPase family AAA domain-containing protein 3B (AAA-TOB3)	57	14.25	1	0	59	4.8	BioID	YES	Flp-In™ T-REx 293
AIFM1	O95831	Q5TC12	ATPAF1	ATPF1_HUMAN	ATP synthase mitochondrial F1 complex assembly factor 1 (ATP11 homolog)	24	6	1	0	3	1	BioID	YES	Flp-In™ T-REx 293
AIFM1	O95831	Q69YU5	C12orf73	CL073_HUMAN	Uncharacterized protein C12orf73	15	3.75	1	0	0	0	BioID	YES	Flp-In™ T-REx 293
AIFM1	O95831	Q6DKK2	TTC19	TTC19_HUMAN	Tetratricopeptide repeat protein 19, mitochondrial (TPR repeat protein 19)	61	15.25	1	0	0	0	BioID	YES	Flp-In™ T-REx 293
AIFM1	O95831	Q6KCM7	SLC25A25	SCMC2_HUMAN	Calcium-binding mitochondrial carrier protein SCaMC-2 (Mitochondrial ATP-Mg/Pi carrier protein 3) (Mitochondrial Ca(2+)-dependent solute carrier protein 3) (Small calcium-binding mitochondrial carrier protein 2) (Solute carrier family 25 member 25)	18	4.5	1	0	0	0	BioID	YES	Flp-In™ T-REx 293
AIFM1	O95831	Q6UB35	MTHFD1L	C1TM_HUMAN	Monofunctional C1-tetrahydrofolate synthase, mitochondrial (EC 6.3.4.3) (Formyltetrahydrofolate synthetase)	37	9.25	1	0	75	5.5	BioID	YES	Flp-In™ T-REx 293
AIFM1	O95831	Q6UXV4	APOOL	MIC27_HUMAN	MICOS complex subunit MIC27 (Apolipoprotein O-like) (Protein FAM121A)	48	12	1	0	2	1	BioID	YES	Flp-In™ T-REx 293
AIFM1	O95831	Q70CQ3	USP30	UBP30_HUMAN	Ubiquitin carboxyl-terminal hydrolase 30 (EC 3.4.19.12) (Deubiquitinating enzyme 30) (Ubiquitin thioesterase 30) (Ubiquitin-specific-processing protease 30) (Ub-specific protease 30)	85	21.25	1	0	0	0	BioID	YES	Flp-In™ T-REx 293
AIFM1	O95831	Q7KZN9	COX15	COX15_HUMAN	Cytochrome c oxidase assembly protein COX15 homolog	52	13	1	0	3	1.7	BioID	YES	Flp-In™ T-REx 293
AIFM1	O95831	Q7L0Y3	TRMT10C	MRRP1_HUMAN	Mitochondrial ribonuclease P protein 1 (Mitochondrial RNase P protein 1) (EC 2.1.1.-) (HBV pre-S2 trans-regulated protein 2) (RNA (guanine-9-)-methyltransferase domain-containing protein 1) (Renal carcinoma antigen NY-REN-49) (tRNA methyltransferase 10 homolog C)	10	2.5	0.97	0	21	2.7	BioID	YES	Flp-In™ T-REx 293
AIFM1	O95831	Q7Z434	MAVS	MAVS_HUMAN	Mitochondrial antiviral-signaling protein (MAVS) (CARD adapter inducing interferon beta) (Cardif) (Interferon beta promoter stimulator protein 1) (IPS-1) (Putative NF-kappa-B-activating protein 031N) (Virus-induced-signaling adapter) (VISA)	78	19.5	1	0	11	1.9	BioID	YES	Flp-In™ T-REx 293
AIFM1	O95831	Q86TX2	ACOT1	ACOT1_HUMAN	Acyl-coenzyme A thioesterase 1 (Acyl-CoA thioesterase 1) (EC 3.1.2.2) (CTE-I) (CTE-Ib) (Inducible cytosolic acyl-coenzyme A thioester hydrolase) (Long chain acyl-CoA thioester hydrolase) (Long chain acyl-CoA hydrolase)	225	56.25	1	0	17	4.6	BioID	YES	Flp-In™ T-REx 293
AIFM1	O95831	Q8IUX1	TMEM126B	T126B_HUMAN	Complex I assembly factor TMEM126B, mitochondrial (Transmembrane protein 126B)	23	5.75	1	0	1	1	BioID	YES	Flp-In™ T-REx 293
AIFM1	O95831	Q8IXI1	RHOT2	MIRO2_HUMAN	Mitochondrial Rho GTPase 2 (MIRO-2) (hMiro-2) (EC 3.6.5.-) (Ras homolog gene family member T2)	17	4.25	0.99	0	9	1.3	BioID	YES	Flp-In™ T-REx 293
AIFM1	O95831	Q8IYU8	MICU2	MICU2_HUMAN	Calcium uptake protein 2, mitochondrial (EF-hand domain-containing family member A1)	22	5.5	1	0	3	1.3	BioID	YES	Flp-In™ T-REx 293
AIFM1	O95831	Q92665	MRPS31	RT31_HUMAN	28S ribosomal protein S31, mitochondrial (MRP-S31) (S31mt) (Mitochondrial small ribosomal subunit protein mS31) (Imogen 38)	12	3	0.78	0.04	31	1.8	BioID	YES	Flp-In™ T-REx 293
AIFM1	O95831	Q92667	AKAP1	AKAP1_HUMAN	A-kinase anchor protein 1, mitochondrial (A-kinase anchor protein 149 kDa) (AKAP 149) (Dual specificity A-kinase-anchoring protein 1) (D-AKAP-1) (Protein kinase A-anchoring protein 1) (PRKA1) (Spermatid A-kinase anchor protein 84) (S-AKAP84)	210	52.5	1	0	23	5.7	BioID	YES	Flp-In™ T-REx 293
AIFM1	O95831	Q96A73	KIAA1191	P33MX_HUMAN	Putative monooxygenase p33MONOX (EC 1.-.-.-) (Brain-derived rescue factor p60MONOX) (Flavin monooxygenase motif-containing protein of 33 kDa)	41	10.25	1	0	2	2	BioID	YES	Flp-In™ T-REx 293
AIFM1	O95831	Q96BR5	COA7	COA7_HUMAN	Cytochrome c oxidase assembly factor 7 (Beta-lactamase hcp-like protein) (Respiratory chain assembly factor 1) (Sel1 repeat-containing protein 1)	126	31.5	1	0	3	1.3	BioID	YES	Flp-In™ T-REx 293
AIFM1	O95831	Q96C01	FAM136A	F136A_HUMAN	Protein FAM136A	28	7	1	0	5	1.2	BioID	YES	Flp-In™ T-REx 293
AIFM1	O95831	Q96C36	PYCR2	P5CR2_HUMAN	Pyrroline-5-carboxylate reductase 2 (P5C reductase 2) (P5CR 2) (EC 1.5.1.2)	68	17	1	0	32	2.1	BioID	YES	Flp-In™ T-REx 293
AIFM1	O95831	Q96E52	OMA1	OMA1_HUMAN	Metalloendopeptidase OMA1, mitochondrial (EC 3.4.24.-) (Metalloprotease-related protein 1) (MPRP-1) (Overlapping with the m-AAA protease 1 homolog)	16	4	1	0	0	0	BioID	YES	Flp-In™ T-REx 293
AIFM1	O95831	Q96EL2	MRPS24	RT24_HUMAN	28S ribosomal protein S24, mitochondrial (MRP-S24) (S24mt) (Mitochondrial small ribosomal subunit protein uS3m) (bMRP-47) (bMRP47)	9	2.25	0.96	0.01	2	1	BioID	YES	Flp-In™ T-REx 293
AIFM1	O95831	Q96EX1	SMIM12	SIM12_HUMAN	Small integral membrane protein 12	21	5.25	1	0	0	0	BioID	YES	Flp-In™ T-REx 293
AIFM1	O95831	Q96TA2	YME1L1	YMEL1_HUMAN	ATP-dependent zinc metalloprotease YME1L1 (EC 3.4.24.-) (ATP-dependent metalloprotease FtsH1) (Meg-4) (Presenilin-associated metalloprotease) (PAMP) (YME1-like protein 1)	42	10.5	1	0	8	1.1	BioID	YES	Flp-In™ T-REx 293
AIFM1	O95831	Q99714	HSD17B10	HCD2_HUMAN	3-hydroxyacyl-CoA dehydrogenase type-2 (EC 1.1.1.35) (17-beta-hydroxysteroid dehydrogenase 10) (17-beta-HSD 10) (EC 1.1.1.51) (3-hydroxy-2-methylbutyryl-CoA dehydrogenase) (EC 1.1.1.178) (3-hydroxyacyl-CoA dehydrogenase type II) (Endoplasmic reticulum-associated amyloid beta-peptide-binding protein) (Mitochondrial ribonuclease P protein 2) (Mitochondrial RNase P protein 2) (Short chain dehydrogen…	93	23.25	1	0	107	5.7	BioID	YES	Flp-In™ T-REx 293
AIFM1	O95831	Q9BPX6	MICU1	MICU1_HUMAN	Calcium uptake protein 1, mitochondrial (Atopy-related autoantigen CALC) (ara CALC) (Calcium-binding atopy-related autoantigen 1) (allergen Hom s 4)	29	7.25	1	0	1	1	BioID	YES	Flp-In™ T-REx 293
AIFM1	O95831	Q9BSH4	TACO1	TACO1_HUMAN	Translational activator of cytochrome c oxidase 1 (Coiled-coil domain-containing protein 44) (Translational activator of mitochondrially-encoded cytochrome c oxidase I)	18	4.5	1	0	9	1.7	BioID	YES	Flp-In™ T-REx 293
AIFM1	O95831	Q9BW72	HIGD2A	HIG2A_HUMAN	HIG1 domain family member 2A, mitochondrial (RCF1 homolog B) (RCF1b)	16	4	1	0	1	2	BioID	YES	Flp-In™ T-REx 293
AIFM1	O95831	Q9H078	CLPB	CLPB_HUMAN	Caseinolytic peptidase B protein homolog (EC 3.6.1.3) (Suppressor of potassium transport defect 3)	346	86.5	1	0	30	1.4	BioID	YES	Flp-In™ T-REx 293
AIFM1	O95831	Q9H845	ACAD9	ACAD9_HUMAN	Acyl-CoA dehydrogenase family member 9, mitochondrial (ACAD-9) (EC 1.3.99.-)	42	10.5	1	0	11	1.6	BioID	YES	Flp-In™ T-REx 293
AIFM1	O95831	Q9NPL8	TIMMDC1	TIDC1_HUMAN	Complex I assembly factor TIMMDC1, mitochondrial (Protein M5-14) (Translocase of inner mitochondrial membrane domain-containing protein 1) (TIMM domain containing-protein 1)	25	6.25	1	0	2	1	BioID	YES	Flp-In™ T-REx 293
AIFM1	O95831	Q9NS69	TOMM22	TOM22_HUMAN	Mitochondrial import receptor subunit TOM22 homolog (hTom22) (1C9-2) (Translocase of outer membrane 22 kDa subunit homolog)	19	4.75	1	0	24	2.7	BioID	YES	Flp-In™ T-REx 293
AIFM1	O95831	Q9NSE4	IARS2	SYIM_HUMAN	Isoleucine--tRNA ligase, mitochondrial (EC 6.1.1.5) (Isoleucyl-tRNA synthetase) (IleRS)	171	42.75	1	0	18	3.3	BioID	YES	Flp-In™ T-REx 293
AIFM1	O95831	Q9NVI7	ATAD3A	ATD3A_HUMAN	ATPase family AAA domain-containing protein 3A	79	19.75	1	0	87	5.9	BioID	YES	Flp-In™ T-REx 293
AIFM1	O95831	Q9NX14	NDUFB11	NDUBB_HUMAN	NADH dehydrogenase [ubiquinone] 1 beta subcomplex subunit 11, mitochondrial (Complex I-ESSS) (CI-ESSS) (NADH-ubiquinone oxidoreductase ESSS subunit) (Neuronal protein 17.3) (Np17.3) (p17.3)	10	2.5	0.97	0	6	1.2	BioID	YES	Flp-In™ T-REx 293
AIFM1	O95831	Q9NX40	OCIAD1	OCAD1_HUMAN	OCIA domain-containing protein 1 (Ovarian carcinoma immunoreactive antigen)	63	15.75	1	0	4	1.3	BioID	YES	Flp-In™ T-REx 293
AIFM1	O95831	Q9NX63	CHCHD3	MIC19_HUMAN	MICOS complex subunit MIC19 (Coiled-coil-helix-coiled-coil-helix domain-containing protein 3)	35	8.75	1	0	16	4.6	BioID	YES	Flp-In™ T-REx 293
AIFM1	O95831	Q9P032	NDUFAF4	NDUF4_HUMAN	NADH dehydrogenase [ubiquinone] 1 alpha subcomplex assembly factor 4 (Hormone-regulated proliferation-associated protein of 20 kDa)	17	4.25	1	0	2	1	BioID	YES	Flp-In™ T-REx 293
AIFM1	O95831	Q9P0J0	NDUFA13	NDUAD_HUMAN	NADH dehydrogenase [ubiquinone] 1 alpha subcomplex subunit 13 (Cell death regulatory protein GRIM-19) (Complex I-B16.6) (CI-B16.6) (Gene associated with retinoic and interferon-induced mortality 19 protein) (GRIM-19) (Gene associated with retinoic and IFN-induced mortality 19 protein) (NADH-ubiquinone oxidoreductase B16.6 subunit)	35	8.75	1	0	6	2	BioID	YES	Flp-In™ T-REx 293
AIFM1	O95831	Q9UJS0	SLC25A13	CMC2_HUMAN	Calcium-binding mitochondrial carrier protein Aralar2 (Citrin) (Mitochondrial aspartate glutamate carrier 2) (Solute carrier family 25 member 13)	59	14.75	1	0	50	3.4	BioID	YES	Flp-In™ T-REx 293
AIFM1	O95831	Q9ULX6	AKAP8L	AKP8L_HUMAN	A-kinase anchor protein 8-like (AKAP8-like protein) (Helicase A-binding protein 95) (HAP95) (Homologous to AKAP95 protein) (HA95) (Neighbor of A-kinase-anchoring protein 95) (Neighbor of AKAP95)	30	7.5	1	0	34	1.6	BioID	YES	Flp-In™ T-REx 293
AIFM1	O95831	Q9Y2Q9	MRPS28	RT28_HUMAN	28S ribosomal protein S28, mitochondrial (MRP-S28) (S28mt) (Mitochondrial small ribosomal subunit protein bS1m) (28S ribosomal protein S35, mitochondrial) (MRP-S35) (S35mt)	9	2.25	0.73	0.06	21	1.2	BioID	YES	Flp-In™ T-REx 293
AIFM1	O95831	Q9Y2S7	POLDIP2	PDIP2_HUMAN	Polymerase delta-interacting protein 2 (38 kDa DNA polymerase delta interaction protein) (p38)	14	3.5	0.99	0	0	0	BioID	YES	Flp-In™ T-REx 293
AIFM1	O95831	Q9Y2W6	TDRKH	TDRKH_HUMAN	Tudor and KH domain-containing protein (Tudor domain-containing protein 2)	14	3.5	1	0	1	1	BioID	YES	Flp-In™ T-REx 293
AIFM1	O95831	Q9Y4W6	AFG3L2	AFG32_HUMAN	AFG3-like protein 2 (EC 3.4.24.-) (Paraplegin-like protein)	77	19.25	1	0	21	3.8	BioID	YES	Flp-In™ T-REx 293
AIFM1	O95831	Q9Y512	SAMM50	SAM50_HUMAN	Sorting and assembly machinery component 50 homolog (Transformation-related gene 3 protein) (TRG-3)	32	8	1	0	8	3.6	BioID	YES	Flp-In™ T-REx 293
AIFM1	O95831	Q9Y5J9	TIMM8B	TIM8B_HUMAN	Mitochondrial import inner membrane translocase subunit Tim8 B (DDP-like protein) (Deafness dystonia protein 2)	20	5	1	0	8	1.9	BioID	YES	Flp-In™ T-REx 293
AIFM1	O95831	Q9Y5L4	TIMM13	TIM13_HUMAN	Mitochondrial import inner membrane translocase subunit Tim13	74	18.5	1	0	65	4.7	BioID	YES	Flp-In™ T-REx 293
CALX	P27824	O14967	CLGN	CLGN_HUMAN	Calmegin	25	6.25	0.75	0.05	0	0	BioID	YES	Flp-In™ T-REx 293
CALX	P27824	O43402	EMC8	EMC8_HUMAN	ER membrane protein complex subunit 8 (Neighbor of COX4) (Protein FAM158B)	17	4.25	1	0	2	7.5	BioID	YES	Flp-In™ T-REx 293
CALX	P27824	O60503	ADCY9	ADCY9_HUMAN	Adenylate cyclase type 9 (EC 4.6.1.1) (ATP pyrophosphate-lyase 9) (Adenylate cyclase type IX) (ACIX) (Adenylyl cyclase 9) (AC9)	13	3.25	0.73	0.06	8	1.3	BioID	YES	Flp-In™ T-REx 293
CALX	P27824	O75410	TACC1	TACC1_HUMAN	Transforming acidic coiled-coil-containing protein 1 (Gastric cancer antigen Ga55) (Taxin-1)	214	53.5	1	0	20	3.6	BioID	YES	Flp-In™ T-REx 293
CALX	P27824	O94874	UFL1	UFL1_HUMAN	E3 UFM1-protein ligase 1 (EC 6.3.2.-) (Novel LZAP-binding protein) (Regulator of C53/LZAP and DDRGK1)	14	3.5	0.98	0	11	1.4	BioID	YES	Flp-In™ T-REx 293
CALX	P27824	O95359	TACC2	TACC2_HUMAN	Transforming acidic coiled-coil-containing protein 2 (Anti-Zuai-1) (AZU-1)	24	6	0.96	0.01	8	1.1	BioID	YES	Flp-In™ T-REx 293
CALX	P27824	P04843	RPN1	RPN1_HUMAN	Dolichyl-diphosphooligosaccharide--protein glycosyltransferase subunit 1 (EC 2.4.99.18) (Dolichyl-diphosphooligosaccharide--protein glycosyltransferase 67 kDa subunit) (Ribophorin I) (RPN-I) (Ribophorin-1)	72	18	1	0	91	3.9	BioID	YES	Flp-In™ T-REx 293
CALX	P27824	P10644	PRKAR1A	KAP0_HUMAN	cAMP-dependent protein kinase type I-alpha regulatory subunit (Tissue-specific extinguisher 1) (TSE1) [Cleaved into: cAMP-dependent protein kinase type I-alpha regulatory subunit, N-terminally processed]	20	5	0.97	0.01	19	2	BioID	YES	Flp-In™ T-REx 293
CALX	P27824	P16333	NCK1	NCK1_HUMAN	Cytoplasmic protein NCK1 (NCK adaptor protein 1) (Nck-1) (SH2/SH3 adaptor protein NCK-alpha)	36	9	0.73	0.06	5	5.4	BioID	YES	Flp-In™ T-REx 293
CALX	P27824	P27824	CANX	CALX_HUMAN	Calnexin (IP90) (Major histocompatibility complex class I antigen-binding protein p88) (p90)	854	213.5	1	0	126	5.1	BioID	YES	Flp-In™ T-REx 293
CALX	P27824	P30519	HMOX2	HMOX2_HUMAN	Heme oxygenase 2 (HO-2) (EC 1.14.14.18)	8	2	0.94	0.01	3	1.3	BioID	YES	Flp-In™ T-REx 293
CALX	P27824	P35610	SOAT1	SOAT1_HUMAN	Sterol O-acyltransferase 1 (EC 2.3.1.26) (Acyl-coenzyme A:cholesterol acyltransferase 1) (ACAT-1) (Cholesterol acyltransferase 1)	9	2.25	0.95	0.01	5	1	BioID	NO	Flp-In™ T-REx 293
CALX	P27824	P49069	CAMLG	CAMLG_HUMAN	Calcium signal-modulating cyclophilin ligand (CAML)	12	3	0.75	0.05	0	0	BioID	YES	Flp-In™ T-REx 293
CALX	P27824	P51572	BCAP31	BAP31_HUMAN	B-cell receptor-associated protein 31 (BCR-associated protein 31) (Bap31) (6C6-AG tumor-associated antigen) (Protein CDM) (p28)	54	13.5	1	0	36	1.5	BioID	NO	Flp-In™ T-REx 293
CALX	P27824	P61009	SPCS3	SPCS3_HUMAN	Signal peptidase complex subunit 3 (EC 3.4.-.-) (Microsomal signal peptidase 22/23 kDa subunit) (SPC22/23) (SPase 22/23 kDa subunit)	8	2	0.94	0.01	11	1.4	BioID	YES	Flp-In™ T-REx 293
CALX	P27824	P84157	MXRA7	MXRA7_HUMAN	Matrix-remodeling-associated protein 7 (Transmembrane anchor protein 1)	11	2.75	0.97	0.01	7	1.4	BioID	YES	Flp-In™ T-REx 293
CALX	P27824	Q00765	REEP5	REEP5_HUMAN	Receptor expression-enhancing protein 5 (Polyposis locus protein 1) (Protein TB2)	8	2	0.73	0.06	4	1.5	BioID	YES	Flp-In™ T-REx 293
CALX	P27824	Q13371	PDCL	PHLP_HUMAN	Phosducin-like protein (PHLP)	27	6.75	0.95	0.01	7	1.3	BioID	YES	Flp-In™ T-REx 293
CALX	P27824	Q14139	UBE4A	UBE4A_HUMAN	Ubiquitin conjugation factor E4 A (EC 2.3.2.27) (RING-type E3 ubiquitin transferase E4 A)	12	3	0.98	0	2	1	BioID	YES	Flp-In™ T-REx 293
CALX	P27824	Q15005	SPCS2	SPCS2_HUMAN	Signal peptidase complex subunit 2 (EC 3.4.-.-) (Microsomal signal peptidase 25 kDa subunit) (SPase 25 kDa subunit)	11	2.75	0.98	0	7	1.1	BioID	YES	Flp-In™ T-REx 293
CALX	P27824	Q15042	RAB3GAP1	RB3GP_HUMAN	Rab3 GTPase-activating protein catalytic subunit (RAB3 GTPase-activating protein 130 kDa subunit) (Rab3-GAP p130) (Rab3-GAP)	45	11.25	1	0	18	1.6	BioID	YES	Flp-In™ T-REx 293
CALX	P27824	Q15738	NSDHL	NSDHL_HUMAN	Sterol-4-alpha-carboxylate 3-dehydrogenase, decarboxylating (EC 1.1.1.170) (Protein H105e3)	19	4.75	1	0	10	1.7	BioID	YES	Flp-In™ T-REx 293
CALX	P27824	Q15904	ATP6AP1	VAS1_HUMAN	V-type proton ATPase subunit S1 (V-ATPase subunit S1) (Protein XAP-3) (V-ATPase Ac45 subunit) (V-ATPase S1 accessory protein) (Vacuolar proton pump subunit S1)	23	5.75	1	0	1	1	BioID	YES	Flp-In™ T-REx 293
CALX	P27824	Q27J81	INF2	INF2_HUMAN	Inverted formin-2 (HBEBP2-binding protein C)	17	4.25	1	0	42	1.6	BioID	YES	Flp-In™ T-REx 293
CALX	P27824	Q4KMQ2	ANO6	ANO6_HUMAN	Anoctamin-6 (Small-conductance calcium-activated nonselective cation channel) (SCAN channel) (Transmembrane protein 16F)	16	4	0.99	0	1	2	BioID	YES	Flp-In™ T-REx 293
CALX	P27824	Q53EU6	GPAT3	GPAT3_HUMAN	Glycerol-3-phosphate acyltransferase 3 (GPAT-3) (EC 2.3.1.15) (1-acyl-sn-glycerol-3-phosphate O-acyltransferase 10) (AGPAT 10) (1-acyl-sn-glycerol-3-phosphate O-acyltransferase 9) (1-AGP acyltransferase 9) (1-AGPAT 9) (EC 2.3.1.51) (Acyl-CoA:glycerol-3-phosphate acyltransferase 3) (hGPAT3) (Lung cancer metastasis-associated protein 1) (Lysophosphatidic acid acyltransferase theta) (LPAAT-theta) (M…	19	4.75	1	0	0	0	BioID	YES	Flp-In™ T-REx 293
CALX	P27824	Q5JRA6	MIA3	MIA3_HUMAN	Melanoma inhibitory activity protein 3 (C219-reactive peptide) (D320) (Transport and Golgi organization protein 1)	21	5.25	0.94	0.01	16	2.4	BioID	YES	Flp-In™ T-REx 293
CALX	P27824	Q5JSH3	WDR44	WDR44_HUMAN	WD repeat-containing protein 44 (Rabphilin-11)	126	31.5	1	0	16	2.8	BioID	YES	Flp-In™ T-REx 293
CALX	P27824	Q5T8D3	ACBD5	ACBD5_HUMAN	Acyl-CoA-binding domain-containing protein 5	17	4.25	0.99	0	2	1	BioID	YES	Flp-In™ T-REx 293
CALX	P27824	Q6NUQ1	RINT1	RINT1_HUMAN	RAD50-interacting protein 1 (RAD50 interactor 1) (HsRINT-1) (RINT-1)	20	5	1	0	3	1.7	BioID	YES	Flp-In™ T-REx 293
CALX	P27824	Q6NXT6	TAPT1	TAPT1_HUMAN	Transmembrane anterior posterior transformation protein 1 homolog (Cytomegalovirus partial fusion receptor)	8	2	0.94	0.01	0	0	BioID	YES	Flp-In™ T-REx 293
CALX	P27824	Q6PL24	TMED8	TMED8_HUMAN	Protein TMED8	10	2.5	0.97	0.01	0	0	BioID	YES	Flp-In™ T-REx 293
CALX	P27824	Q6ZNB6	NFXL1	NFXL1_HUMAN	NF-X1-type zinc finger protein NFXL1 (Ovarian zinc finger protein) (hOZFP)	15	3.75	0.75	0.05	6	1.2	BioID	YES	Flp-In™ T-REx 293
CALX	P27824	Q7KZF4	SND1	SND1_HUMAN	Staphylococcal nuclease domain-containing protein 1 (100 kDa coactivator) (EBNA2 coactivator p100) (Tudor domain-containing protein 11) (p100 co-activator)	140	35	0.97	0	118	8	BioID	YES	Flp-In™ T-REx 293
CALX	P27824	Q86UL3	GPAT4	GPAT4_HUMAN	Glycerol-3-phosphate acyltransferase 4 (EC 2.3.1.15) (1-acylglycerol-3-phosphate O-acyltransferase 6) (1-AGP acyltransferase 6) (1-AGPAT 6) (Acyl-CoA:glycerol-3-phosphate acyltransferase 4) (Lysophosphatidic acid acyltransferase zeta) (LPAAT-zeta)	13	3.25	0.73	0.06	1	1	BioID	YES	Flp-In™ T-REx 293
CALX	P27824	Q8IWB9	TEX2	TEX2_HUMAN	Testis-expressed protein 2 (Transmembrane protein 96)	19	4.75	1	0	12	2.6	BioID	YES	Flp-In™ T-REx 293
CALX	P27824	Q8N4V1	MMGT1	MMGT1_HUMAN	Membrane magnesium transporter 1 (ER membrane protein complex subunit 5) (Transmembrane protein 32)	22	5.5	1	0	2	1	BioID	YES	Flp-In™ T-REx 293
CALX	P27824	Q8N5G2	TMEM57	MACOI_HUMAN	Macoilin (Transmembrane protein 57)	11	2.75	0.73	0.06	0	0	BioID	YES	Flp-In™ T-REx 293
CALX	P27824	Q8NFQ8	TOR1AIP2	TOIP2_HUMAN	Torsin-1A-interacting protein 2 (Lumenal domain-like LAP1)	29	7.25	1	0	2	1.5	BioID	YES	Flp-In™ T-REx 293
CALX	P27824	Q8NHP6	MOSPD2	MSPD2_HUMAN	Motile sperm domain-containing protein 2	14	3.5	0.98	0	1	1	BioID	YES	Flp-In™ T-REx 293
CALX	P27824	Q8TAT6	NPLOC4	NPL4_HUMAN	Nuclear protein localization protein 4 homolog (Protein NPL4)	47	11.75	0.92	0.01	24	1.8	BioID	YES	Flp-In™ T-REx 293
CALX	P27824	Q8WUX9	CHMP7	CHMP7_HUMAN	Charged multivesicular body protein 7 (Chromatin-modifying protein 7)	22	5.5	1	0	6	1	BioID	YES	Flp-In™ T-REx 293
CALX	P27824	Q92551	IP6K1	IP6K1_HUMAN	Inositol hexakisphosphate kinase 1 (InsP6 kinase 1) (EC 2.7.4.21) (Inositol hexaphosphate kinase 1)	12	3	0.75	0.05	0	0	BioID	YES	Flp-In™ T-REx 293
CALX	P27824	Q92575	UBXN4	UBXN4_HUMAN	UBX domain-containing protein 4 (Erasin) (UBX domain-containing protein 2)	27	6.75	1	0	8	1.4	BioID	NO	Flp-In™ T-REx 293
CALX	P27824	Q96CP6	GRAMD1A	GRM1A_HUMAN	GRAM domain-containing protein 1A	35	8.75	1	0	9	2.1	BioID	YES	Flp-In™ T-REx 293
CALX	P27824	Q96GF1	RNF185	RN185_HUMAN	E3 ubiquitin-protein ligase RNF185 (EC 2.3.2.27) (RING finger protein 185) (RING-type E3 ubiquitin transferase RNF185)	16	4	0.98	0	0	0	BioID	YES	Flp-In™ T-REx 293
CALX	P27824	Q96JQ2	CLMN	CLMN_HUMAN	Calmin (Calponin-like transmembrane domain protein)	21	5.25	0.81	0.03	10	2.7	BioID	YES	Flp-In™ T-REx 293
CALX	P27824	Q96KC8	DNAJC1	DNJC1_HUMAN	DnaJ homolog subfamily C member 1 (DnaJ protein homolog MTJ1)	10	2.5	0.97	0.01	0	0	BioID	YES	Flp-In™ T-REx 293
CALX	P27824	Q9BTX1	NDC1	NDC1_HUMAN	Nucleoporin NDC1 (hNDC1) (Transmembrane protein 48)	65	16.25	1	0	7	1	BioID	YES	Flp-In™ T-REx 293
CALX	P27824	Q9BWL3	C1orf43	CA043_HUMAN	Uncharacterized protein C1orf43 (Hepatitis C virus NS5A-transactivated protein 4) (HCV NS5A-transactivated protein 4) (Protein NICE-3) (S863-3)	8	2	0.94	0.01	0	0	BioID	YES	Flp-In™ T-REx 293
CALX	P27824	Q9BZF1	OSBPL8	OSBL8_HUMAN	Oxysterol-binding protein-related protein 8 (ORP-8) (OSBP-related protein 8)	97	24.25	1	0	26	2.5	BioID	YES	Flp-In™ T-REx 293
CALX	P27824	Q9GZT9	EGLN1	EGLN1_HUMAN	Egl nine homolog 1 (EC 1.14.11.29) (Hypoxia-inducible factor prolyl hydroxylase 2) (HIF-PH2) (HIF-prolyl hydroxylase 2) (HPH-2) (Prolyl hydroxylase domain-containing protein 2) (PHD2) (SM-20)	34	8.5	0.9	0.02	6	1.2	BioID	YES	Flp-In™ T-REx 293
CALX	P27824	Q9H2M9	RAB3GAP2	RBGPR_HUMAN	Rab3 GTPase-activating protein non-catalytic subunit (RGAP-iso) (Rab3 GTPase-activating protein 150 kDa subunit) (Rab3-GAP p150) (Rab3-GAP150) (Rab3-GAP regulatory subunit)	53	13.25	1	0	16	1.8	BioID	YES	Flp-In™ T-REx 293
CALX	P27824	Q9H6L5	FAM134B	F134B_HUMAN	Reticulophagy receptor FAM134B	10	2.5	0.96	0.01	0	0	BioID	YES	Flp-In™ T-REx 293
CALX	P27824	Q9HC62	SENP2	SENP2_HUMAN	Sentrin-specific protease 2 (EC 3.4.22.68) (Axam2) (SMT3-specific isopeptidase 2) (Smt3ip2) (Sentrin/SUMO-specific protease SENP2)	19	4.75	0.98	0	5	1	BioID	YES	Flp-In™ T-REx 293
CALX	P27824	Q9HCU5	PREB	PREB_HUMAN	Prolactin regulatory element-binding protein (Mammalian guanine nucleotide exchange factor mSec12)	23	5.75	1	0	4	1.8	BioID	YES	Flp-In™ T-REx 293
CALX	P27824	Q9NPA0	EMC7	EMC7_HUMAN	ER membrane protein complex subunit 7	24	6	1	0	0	0	BioID	YES	Flp-In™ T-REx 293
CALX	P27824	Q9NRG9	AAAS	AAAS_HUMAN	Aladin (Adracalin)	36	9	1	0	8	2	BioID	YES	Flp-In™ T-REx 293
CALX	P27824	Q9NYP9	MIS18A	MS18A_HUMAN	Protein Mis18-alpha (FAPP1-associated protein 1)	14	3.5	0.9	0.02	4	1	BioID	YES	Flp-In™ T-REx 293
CALX	P27824	Q9NZJ5	EIF2AK3	E2AK3_HUMAN	Eukaryotic translation initiation factor 2-alpha kinase 3 (EC 2.7.11.1) (PRKR-like endoplasmic reticulum kinase) (Pancreatic eIF2-alpha kinase) (HsPEK)	44	11	1	0	2	2.5	BioID	YES	Flp-In™ T-REx 293
CALX	P27824	Q9P0I2	EMC3	EMC3_HUMAN	ER membrane protein complex subunit 3 (Transmembrane protein 111)	25	6.25	1	0	2	2	BioID	YES	Flp-In™ T-REx 293
CALX	P27824	Q9P246	STIM2	STIM2_HUMAN	Stromal interaction molecule 2	36	9	1	0	3	1	BioID	YES	Flp-In™ T-REx 293
CALX	P27824	Q9P2W9	STX18	STX18_HUMAN	Syntaxin-18 (Cell growth-inhibiting gene 9 protein)	10	2.5	0.95	0.01	2	1	BioID	YES	Flp-In™ T-REx 293
CALX	P27824	Q9UFG5	C19orf25	CS025_HUMAN	UPF0449 protein C19orf25	13	3.25	0.98	0	1	1	BioID	YES	Flp-In™ T-REx 293
CALX	P27824	Q9Y385	UBE2J1	UB2J1_HUMAN	Ubiquitin-conjugating enzyme E2 J1 (EC 2.3.2.23) (E2 ubiquitin-conjugating enzyme J1) (Non-canonical ubiquitin-conjugating enzyme 1) (NCUBE-1) (Yeast ubiquitin-conjugating enzyme UBC6 homolog E) (HsUBC6e)	22	5.5	1	0	1	4	BioID	YES	Flp-In™ T-REx 293
CALX	P27824	Q9Y3Y2	CHTOP	CHTOP_HUMAN	Chromatin target of PRMT1 protein (Friend of PRMT1 protein) (Small arginine- and glycine-rich protein) (SRAG)	19	4.75	0.8	0.03	51	3.3	BioID	YES	Flp-In™ T-REx 293
CALX	P27824	Q9Y4K4	MAP4K5	M4K5_HUMAN	Mitogen-activated protein kinase kinase kinase kinase 5 (EC 2.7.11.1) (Kinase homologous to SPS1/STE20) (KHS) (MAPK/ERK kinase kinase kinase 5) (MEK kinase kinase 5) (MEKKK 5)	10	2.5	0.9	0.02	4	1.5	BioID	YES	Flp-In™ T-REx 293
CATA	P04040	A3KMH1	VWA8	VWA8_HUMAN	von Willebrand factor A domain-containing protein 8	209	52.25	1	0	1	1	BioID	YES	Flp-In™ T-REx 293
CATA	P04040	O00116	AGPS	ADAS_HUMAN	Alkyldihydroxyacetonephosphate synthase, peroxisomal (Alkyl-DHAP synthase) (EC 2.5.1.26) (Aging-associated gene 5 protein) (Alkylglycerone-phosphate synthase)	102	25.5	1	0	11	2.3	BioID	YES	Flp-In™ T-REx 293
CATA	P04040	O14734	ACOT8	ACOT8_HUMAN	Acyl-coenzyme A thioesterase 8 (Acyl-CoA thioesterase 8) (EC 3.1.2.27) (Choloyl-coenzyme A thioesterase) (HIV-Nef-associated acyl-CoA thioesterase) (PTE-2) (Peroxisomal acyl-coenzyme A thioester hydrolase 1) (PTE-1) (Peroxisomal long-chain acyl-CoA thioesterase 1) (Thioesterase II) (hACTE-III) (hACTEIII) (hTE)	66	16.5	1	0	3	1.3	BioID	YES	Flp-In™ T-REx 293
CATA	P04040	O14832	PHYH	PAHX_HUMAN	Phytanoyl-CoA dioxygenase, peroxisomal (EC 1.14.11.18) (Phytanic acid oxidase) (Phytanoyl-CoA alpha-hydroxylase) (PhyH)	114	28.5	1	0	0	0	BioID	YES	Flp-In™ T-REx 293
CATA	P04040	O15228	GNPAT	GNPAT_HUMAN	Dihydroxyacetone phosphate acyltransferase (DAP-AT) (DHAP-AT) (EC 2.3.1.42) (Acyl-CoA:dihydroxyacetonephosphateacyltransferase) (Glycerone-phosphate O-acyltransferase)	78	19.5	1	0	5	1	BioID	YES	Flp-In™ T-REx 293
CATA	P04040	O15254	ACOX3	ACOX3_HUMAN	Peroxisomal acyl-coenzyme A oxidase 3 (EC 1.3.3.6) (Branched-chain acyl-CoA oxidase) (BRCACox) (Pristanoyl-CoA oxidase)	40	10	1	0	0	0	BioID	YES	Flp-In™ T-REx 293
CATA	P04040	O75381	PEX14	PEX14_HUMAN	Peroxisomal membrane protein PEX14 (PTS1 receptor-docking protein) (Peroxin-14) (Peroxisomal membrane anchor protein PEX14)	81	20.25	0.81	0.03	29	4.3	BioID	YES	Flp-In™ T-REx 293
CATA	P04040	O75521	ECI2	ECI2_HUMAN	Enoyl-CoA delta isomerase 2, mitochondrial (EC 5.3.3.8) (DRS-1) (Delta(3),delta(2)-enoyl-CoA isomerase) (D3,D2-enoyl-CoA isomerase) (Diazepam-binding inhibitor-related protein 1) (DBI-related protein 1) (Dodecenoyl-CoA isomerase) (Hepatocellular carcinoma-associated antigen 88) (Peroxisomal 3,2-trans-enoyl-CoA isomerase) (pECI) (Renal carcinoma antigen NY-REN-1)	184	46	1	0	16	1.4	BioID	YES	Flp-In™ T-REx 293
CATA	P04040	P04040	CAT	CATA_HUMAN	Catalase (EC 1.11.1.6)	1602	400.5	1	0	37	3.1	BioID	YES	Flp-In™ T-REx 293
CATA	P04040	P09110	ACAA1	THIK_HUMAN	3-ketoacyl-CoA thiolase, peroxisomal (EC 2.3.1.16) (Acetyl-CoA acyltransferase) (Beta-ketothiolase) (Peroxisomal 3-oxoacyl-CoA thiolase)	100	25	1	0	4	1.3	BioID	YES	Flp-In™ T-REx 293
CATA	P04040	P11413	G6PD	G6PD_HUMAN	Glucose-6-phosphate 1-dehydrogenase (G6PD) (EC 1.1.1.49)	14	3.5	0.99	0	21	3.1	BioID	YES	Flp-In™ T-REx 293
CATA	P04040	P22307	SCP2	NLTP_HUMAN	Non-specific lipid-transfer protein (NSL-TP) (EC 2.3.1.176) (Propanoyl-CoA C-acyltransferase) (SCP-chi) (SCPX) (Sterol carrier protein 2) (SCP-2) (Sterol carrier protein X) (SCP-X)	133	33.25	1	0	7	1.1	BioID	YES	Flp-In™ T-REx 293
CATA	P04040	P34913	EPHX2	HYES_HUMAN	Bifunctional epoxide hydrolase 2 [Includes: Cytosolic epoxide hydrolase 2 (CEH) (EC 3.3.2.10) (Epoxide hydratase) (Soluble epoxide hydrolase) (SEH); Lipid-phosphate phosphatase (EC 3.1.3.76)]	61	15.25	1	0	0	0	BioID	YES	Flp-In™ T-REx 293
CATA	P04040	P35914	HMGCL	HMGCL_HUMAN	Hydroxymethylglutaryl-CoA lyase, mitochondrial (HL) (HMG-CoA lyase) (EC 4.1.3.4) (3-hydroxy-3-methylglutarate-CoA lyase)	12	3	0.75	0.05	1	1	BioID	YES	Flp-In™ T-REx 293
CATA	P04040	P50542	PEX5	PEX5_HUMAN	Peroxisomal targeting signal 1 receptor (PTS1 receptor) (PTS1R) (PTS1-BP) (Peroxin-5) (Peroxisomal C-terminal targeting signal import receptor) (Peroxisome receptor 1)	92	23	1	0	12	3	BioID	NO	Flp-In™ T-REx 293
CATA	P04040	Q08426	EHHADH	ECHP_HUMAN	Peroxisomal bifunctional enzyme (PBE) (PBFE) [Includes: Enoyl-CoA hydratase/3,2-trans-enoyl-CoA isomerase (EC 4.2.1.17) (EC 5.3.3.8); 3-hydroxyacyl-CoA dehydrogenase (EC 1.1.1.35)]	133	33.25	1	0	0	0	BioID	NO	Flp-In™ T-REx 293
CATA	P04040	Q15067	ACOX1	ACOX1_HUMAN	Peroxisomal acyl-coenzyme A oxidase 1 (AOX) (EC 1.3.3.6) (Palmitoyl-CoA oxidase) (Straight-chain acyl-CoA oxidase) (SCOX)	138	34.5	1	0	4	1.5	BioID	YES	Flp-In™ T-REx 293
CATA	P04040	Q2T9J0	TYSND1	TYSD1_HUMAN	Peroxisomal leader peptide-processing protease (EC 3.4.21.-) (Trypsin domain-containing protein 1) [Cleaved into: Peroxisomal leader peptide-processing protease, 15 kDa form; Peroxisomal leader peptide-processing protease, 45 kDa form]	44	11	1	0	1	1	BioID	NO	Flp-In™ T-REx 293
CATA	P04040	Q6YN16	HSDL2	HSDL2_HUMAN	Hydroxysteroid dehydrogenase-like protein 2 (EC 1.-.-.-) (Short chain dehydrogenase/reductase family 13C member 1)	109	27.25	1	0	15	3	BioID	YES	Flp-In™ T-REx 293
CATA	P04040	Q709F0	ACAD11	ACD11_HUMAN	Acyl-CoA dehydrogenase family member 11 (ACAD-11) (EC 1.3.99.-)	81	20.25	1	0	6	1.7	BioID	YES	Flp-In™ T-REx 293
CATA	P04040	Q86WA8	LONP2	LONP2_HUMAN	Lon protease homolog 2, peroxisomal (EC 3.4.21.-) (Lon protease-like protein 2) (Lon protease 2) (Peroxisomal Lon protease)	53	13.25	1	0	1	1	BioID	YES	Flp-In™ T-REx 293
CATA	P04040	Q8N4Q0	ZADH2	PTGR3_HUMAN	Prostaglandin reductase 3 (PRG-3) (EC 1.3.1.48) (Zinc-binding alcohol dehydrogenase domain-containing protein 2)	42	10.5	1	0	4	2.8	BioID	YES	Flp-In™ T-REx 293
CATA	P04040	Q96CN7	ISOC1	ISOC1_HUMAN	Isochorismatase domain-containing protein 1	16	4	0.98	0	10	2.4	BioID	YES	Flp-In™ T-REx 293
CATA	P04040	Q9BQG2	NUDT12	NUD12_HUMAN	Peroxisomal NADH pyrophosphatase NUDT12 (EC 3.6.1.22) (Nucleoside diphosphate-linked moiety X motif 12) (Nudix motif 12)	78	19.5	1	0	0	0	BioID	YES	Flp-In™ T-REx 293
CATA	P04040	Q9BTZ2	DHRS4	DHRS4_HUMAN	Dehydrogenase/reductase SDR family member 4 (EC 1.1.1.184) (NADPH-dependent carbonyl reductase/NADP-retinol dehydrogenase) (CR) (PHCR) (NADPH-dependent retinol dehydrogenase/reductase) (NRDR) (humNRDR) (Peroxisomal short-chain alcohol dehydrogenase) (PSCD) (SCAD-SRL) (Short chain dehydrogenase/reductase family 25C member 2) (Short-chain dehydrogenase/reductase family member 4)	13	3.25	0.98	0	3	1	BioID	YES	Flp-In™ T-REx 293
CATA	P04040	Q9BY49	PECR	PECR_HUMAN	Peroxisomal trans-2-enoyl-CoA reductase (TERP) (EC 1.3.1.38) (2,4-dienoyl-CoA reductase-related protein) (DCR-RP) (HPDHase) (Short chain dehydrogenase/reductase family 29C member 1) (pVI-ARL)	31	7.75	1	0	0	0	BioID	YES	Flp-In™ T-REx 293
CATA	P04040	Q9NP80	PNPLA8	PLPL8_HUMAN	Calcium-independent phospholipase A2-gamma (EC 3.1.1.5) (Intracellular membrane-associated calcium-independent phospholipase A2 gamma) (iPLA2-gamma) (PNPLA-gamma) (Patatin-like phospholipase domain-containing protein 8) (iPLA2-2)	22	5.5	1	0	0	0	BioID	YES	Flp-In™ T-REx 293
CATA	P04040	Q9NUI1	DECR2	DECR2_HUMAN	Peroxisomal 2,4-dienoyl-CoA reductase (pDCR) (EC 1.3.1.34) (2,4-dienoyl-CoA reductase 2) (Short chain dehydrogenase/reductase family 17C member 1)	33	8.25	1	0	5	2.4	BioID	YES	Flp-In™ T-REx 293
CATA	P04040	Q9UJ83	HACL1	HACL1_HUMAN	2-hydroxyacyl-CoA lyase 1 (EC 4.1.-.-) (2-hydroxyphytanoyl-CoA lyase) (2-HPCL) (Phytanoyl-CoA 2-hydroxylase 2)	343	85.75	1	0	2	1	BioID	YES	Flp-In™ T-REx 293
CATA	P04040	Q9UKG9	CROT	OCTC_HUMAN	Peroxisomal carnitine O-octanoyltransferase (COT) (EC 2.3.1.137)	12	3	0.75	0.05	0	0	BioID	YES	Flp-In™ T-REx 293
CATA	P04040	Q9Y2Q3	GSTK1	GSTK1_HUMAN	Glutathione S-transferase kappa 1 (EC 2.5.1.18) (GST 13-13) (GST class-kappa) (GSTK1-1) (hGSTK1) (Glutathione S-transferase subunit 13)	50	12.5	1	0	10	1.3	BioID	YES	Flp-In™ T-REx 293
EEA1	Q15075	O43314	PPIP5K2	VIP2_HUMAN	Inositol hexakisphosphate and diphosphoinositol-pentakisphosphate kinase 2 (EC 2.7.4.21) (EC 2.7.4.24) (Diphosphoinositol pentakisphosphate kinase 2) (Histidine acid phosphatase domain-containing protein 1) (InsP6 and PP-IP5 kinase 2) (VIP1 homolog 2) (hsVIP2)	31	7.75	1	0	2	1	BioID	YES	Flp-In™ T-REx 293
EEA1	Q15075	Q15075	EEA1	EEA1_HUMAN	Early endosome antigen 1 (Endosome-associated protein p162) (Zinc finger FYVE domain-containing protein 2)	2185	546.25	1	0	15	11.3	BioID	YES	Flp-In™ T-REx 293
EEA1	Q15075	Q5VYK3	ECM29	ECM29_HUMAN	Proteasome-associated protein ECM29 homolog (Ecm29)	11	2.75	0.73	0.07	26	2.3	BioID	YES	Flp-In™ T-REx 293
EEA1	Q15075	Q8WXA3	RUFY2	RUFY2_HUMAN	RUN and FYVE domain-containing protein 2 (Rab4-interacting protein related)	25	6.25	1	0	1	1	BioID	YES	Flp-In™ T-REx 293
EZRI	P15311	O00418	EEF2K	EF2K_HUMAN	Eukaryotic elongation factor 2 kinase (eEF-2 kinase) (eEF-2K) (EC 2.7.11.20) (Calcium/calmodulin-dependent eukaryotic elongation factor 2 kinase)	48	12	1	0	3	1.7	BioID	YES	Flp-In™ T-REx 293
EZRI	P15311	O14745	SLC9A3R1	NHRF1_HUMAN	Na(+)/H(+) exchange regulatory cofactor NHE-RF1 (NHERF-1) (Ezrin-radixin-moesin-binding phosphoprotein 50) (EBP50) (Regulatory cofactor of Na(+)/H(+) exchanger) (Sodium-hydrogen exchanger regulatory factor 1) (Solute carrier family 9 isoform A3 regulatory factor 1)	12	3	0.98	0	7	1.1	BioID	NO	Flp-In™ T-REx 293
EZRI	P15311	O15116	LSM1	LSM1_HUMAN	U6 snRNA-associated Sm-like protein LSm1 (Cancer-associated Sm-like) (Small nuclear ribonuclear CaSm)	9	2.25	0.84	0.03	4	1.3	BioID	YES	Flp-In™ T-REx 293
EZRI	P15311	O43318	MAP3K7	M3K7_HUMAN	Mitogen-activated protein kinase kinase kinase 7 (EC 2.7.11.25) (Transforming growth factor-beta-activated kinase 1) (TGF-beta-activated kinase 1)	18	4.5	0.76	0.04	12	1.8	BioID	YES	Flp-In™ T-REx 293
EZRI	P15311	O60502	MGEA5	OGA_HUMAN	Protein O-GlcNAcase (OGA) (EC 3.2.1.169) (Beta-N-acetylglucosaminidase) (EC 3.2.1.-) (Beta-N-acetylhexosaminidase) (Beta-hexosaminidase) (Meningioma-expressed antigen 5) (N-acetyl-beta-D-glucosaminidase) (N-acetyl-beta-glucosaminidase) (Nuclear cytoplasmic O-GlcNAcase and acetyltransferase) (NCOAT)	26	6.5	1	0	11	2.7	BioID	YES	Flp-In™ T-REx 293
EZRI	P15311	O75044	SRGAP2	SRGP2_HUMAN	SLIT-ROBO Rho GTPase-activating protein 2 (srGAP2) (Formin-binding protein 2) (Rho GTPase-activating protein 34)	19	4.75	0.99	0	0	0	BioID	YES	Flp-In™ T-REx 293
EZRI	P15311	O75128	COBL	COBL_HUMAN	Protein cordon-bleu	34	8.5	1	0	6	1.8	BioID	YES	Flp-In™ T-REx 293
EZRI	P15311	O95163	IKBKAP	ELP1_HUMAN	Elongator complex protein 1 (ELP1) (IkappaB kinase complex-associated protein) (IKK complex-associated protein) (p150)	29	7.25	0.78	0.04	36	2.1	BioID	YES	Flp-In™ T-REx 293
EZRI	P15311	O95425	SVIL	SVIL_HUMAN	Supervillin (Archvillin) (p205/p250)	19	4.75	0.96	0.01	26	7.1	BioID	YES	Flp-In™ T-REx 293
EZRI	P15311	P10636	MAPT	TAU_HUMAN	Microtubule-associated protein tau (Neurofibrillary tangle protein) (Paired helical filament-tau) (PHF-tau)	18	4.5	0.81	0.03	6	1.8	BioID	YES	Flp-In™ T-REx 293
EZRI	P15311	P11274	BCR	BCR_HUMAN	Breakpoint cluster region protein (EC 2.7.11.1) (Renal carcinoma antigen NY-REN-26)	13	3.25	0.92	0.01	10	1.4	BioID	YES	Flp-In™ T-REx 293
EZRI	P15311	P13797	PLS3	PLST_HUMAN	Plastin-3 (T-plastin)	75	18.75	1	0	41	6.2	BioID	YES	Flp-In™ T-REx 293
EZRI	P15311	P15311	EZR	EZRI_HUMAN	Ezrin (Cytovillin) (Villin-2) (p81)	1142	285.5	1	0	111	6.5	BioID	YES	Flp-In™ T-REx 293
EZRI	P15311	P20810	CAST	ICAL_HUMAN	Calpastatin (Calpain inhibitor) (Sperm BS-17 component)	41	10.25	0.95	0.01	24	2.4	BioID	YES	Flp-In™ T-REx 293
EZRI	P15311	P26038	MSN	MOES_HUMAN	Moesin (Membrane-organizing extension spike protein)	405	101.25	1	0	78	4.6	BioID	NO	Flp-In™ T-REx 293
EZRI	P15311	P29353	SHC1	SHC1_HUMAN	SHC-transforming protein 1 (SHC-transforming protein 3) (SHC-transforming protein A) (Src homology 2 domain-containing-transforming protein C1) (SH2 domain protein C1)	11	2.75	0.8	0.03	9	1.6	BioID	YES	Flp-In™ T-REx 293
EZRI	P15311	P30419	NMT1	NMT1_HUMAN	Glycylpeptide N-tetradecanoyltransferase 1 (EC 2.3.1.97) (Myristoyl-CoA:protein N-myristoyltransferase 1) (NMT 1) (Type I N-myristoyltransferase) (Peptide N-myristoyltransferase 1)	22	5.5	0.83	0.03	36	2.1	BioID	YES	Flp-In™ T-REx 293
EZRI	P15311	P35241	RDX	RADI_HUMAN	Radixin	465	116.25	1	0	78	3.9	BioID	NO	Flp-In™ T-REx 293
EZRI	P15311	P46939	UTRN	UTRO_HUMAN	Utrophin (Dystrophin-related protein 1) (DRP-1)	359	89.75	1	0	27	6.4	BioID	YES	Flp-In™ T-REx 293
EZRI	P15311	Q01484	ANK2	ANK2_HUMAN	Ankyrin-2 (ANK-2) (Ankyrin-B) (Brain ankyrin) (Non-erythroid ankyrin)	89	22.25	0.98	0	14	1.5	BioID	YES	Flp-In™ T-REx 293
EZRI	P15311	Q12955	ANK3	ANK3_HUMAN	Ankyrin-3 (ANK-3) (Ankyrin-G)	68	17	0.96	0.01	15	1.7	BioID	YES	Flp-In™ T-REx 293
EZRI	P15311	Q12979	ABR	ABR_HUMAN	Active breakpoint cluster region-related protein	11	2.75	0.89	0.02	10	3.3	BioID	YES	Flp-In™ T-REx 293
EZRI	P15311	Q13480	GAB1	GAB1_HUMAN	GRB2-associated-binding protein 1 (GRB2-associated binder 1) (Growth factor receptor bound protein 2-associated protein 1)	16	4	0.95	0.01	2	1	BioID	YES	Flp-In™ T-REx 293
EZRI	P15311	Q13613	MTMR1	MTMR1_HUMAN	Myotubularin-related protein 1 (Phosphatidylinositol-3,5-bisphosphate 3-phosphatase) (EC 3.1.3.95) (Phosphatidylinositol-3-phosphate phosphatase) (EC 3.1.3.64)	12	3	0.78	0.04	2	2.5	BioID	YES	Flp-In™ T-REx 293
EZRI	P15311	Q13884	SNTB1	SNTB1_HUMAN	Beta-1-syntrophin (59 kDa dystrophin-associated protein A1 basic component 1) (DAPA1B) (BSYN2) (Syntrophin-2) (Tax interaction protein 43) (TIP-43)	27	6.75	0.99	0	3	1	BioID	YES	Flp-In™ T-REx 293
EZRI	P15311	Q14141	SEPT6'	SEPT6_HUMAN	Septin-6	40	10	0.79	0.04	36	2.1	BioID	YES	Flp-In™ T-REx 293
EZRI	P15311	Q14651	PLS1	PLSI_HUMAN	Plastin-1 (Intestine-specific plastin) (I-plastin)	37	9.25	0.94	0.01	28	3.1	BioID	YES	Flp-In™ T-REx 293
EZRI	P15311	Q15750	TAB1	TAB1_HUMAN	TGF-beta-activated kinase 1 and MAP3K7-binding protein 1 (Mitogen-activated protein kinase kinase kinase 7-interacting protein 1) (TGF-beta-activated kinase 1-binding protein 1) (TAK1-binding protein 1)	30	7.5	0.91	0.02	45	5.5	BioID	YES	Flp-In™ T-REx 293
EZRI	P15311	Q16513	PKN2	PKN2_HUMAN	Serine/threonine-protein kinase N2 (EC 2.7.11.13) (PKN gamma) (Protein kinase C-like 2) (Protein-kinase C-related kinase 2)	28	7	0.98	0	12	1.8	BioID	YES	Flp-In™ T-REx 293
EZRI	P15311	Q53SF7	COBLL1	COBL1_HUMAN	Cordon-bleu protein-like 1	181	45.25	1	0	3	1	BioID	YES	Flp-In™ T-REx 293
EZRI	P15311	Q5T0Z8	C6orf132	CF132_HUMAN	Uncharacterized protein C6orf132	17	4.25	1	0	3	14	BioID	YES	Flp-In™ T-REx 293
EZRI	P15311	Q6WCQ1	MPRIP	MPRIP_HUMAN	Myosin phosphatase Rho-interacting protein (M-RIP) (Rho-interacting protein 3) (RIP3) (p116Rip)	34	8.5	0.97	0.01	35	6.7	BioID	YES	Flp-In™ T-REx 293
EZRI	P15311	Q6ZU35	KIAA1211	K1211_HUMAN	Uncharacterized protein KIAA1211	90	22.5	0.98	0	21	3.4	BioID	YES	Flp-In™ T-REx 293
EZRI	P15311	Q7L576	CYFIP1	CYFP1_HUMAN	Cytoplasmic FMR1-interacting protein 1 (Specifically Rac1-associated protein 1) (Sra-1) (p140sra-1)	89	22.25	0.99	0	46	6	BioID	YES	Flp-In™ T-REx 293
EZRI	P15311	Q7Z2K8	GPRIN1	GRIN1_HUMAN	G protein-regulated inducer of neurite outgrowth 1 (GRIN1)	41	10.25	0.91	0.01	24	3.8	BioID	YES	Flp-In™ T-REx 293
EZRI	P15311	Q7Z5L2	R3HCC1L	R3HCL_HUMAN	Coiled-coil domain-containing protein R3HCC1L (Growth inhibition and differentiation-related protein 88) (Putative mitochondrial space protein 32.1) (R3H and coiled-coil domain-containing protein 1-like)	10	2.5	0.88	0.02	2	1	BioID	YES	Flp-In™ T-REx 293
EZRI	P15311	Q86W56	PARG	PARG_HUMAN	Poly(ADP-ribose) glycohydrolase (EC 3.2.1.143)	13	3.25	0.85	0.02	7	1.4	BioID	YES	Flp-In™ T-REx 293
EZRI	P15311	Q8IXJ6	SIRT2	SIR2_HUMAN	NAD-dependent protein deacetylase sirtuin-2 (EC 3.5.1.-) (Regulatory protein SIR2 homolog 2) (SIR2-like protein 2)	61	15.25	0.79	0.03	2	1	BioID	YES	Flp-In™ T-REx 293
EZRI	P15311	Q8IXS6	PALM2	PALM2_HUMAN	Paralemmin-2	35	8.75	1	0	13	3.5	BioID	YES	Flp-In™ T-REx 293
EZRI	P15311	Q8IZ21	PHACTR4	PHAR4_HUMAN	Phosphatase and actin regulator 4	26	6.5	0.89	0.02	13	2.9	BioID	YES	Flp-In™ T-REx 293
EZRI	P15311	Q8N6T3	ARFGAP1	ARFG1_HUMAN	ADP-ribosylation factor GTPase-activating protein 1 (ARF GAP 1) (ADP-ribosylation factor 1 GTPase-activating protein) (ARF1 GAP) (ARF1-directed GTPase-activating protein)	36	9	0.8	0.03	24	6.4	BioID	YES	Flp-In™ T-REx 293
EZRI	P15311	Q8N8S7	ENAH	ENAH_HUMAN	Protein enabled homolog	60	15	0.87	0.02	57	2	BioID	YES	Flp-In™ T-REx 293
EZRI	P15311	Q8WU90	ZC3H15	ZC3HF_HUMAN	Zinc finger CCCH domain-containing protein 15 (DRG family-regulatory protein 1) (Likely ortholog of mouse immediate early response erythropoietin 4)	12	3	0.76	0.04	35	2.3	BioID	YES	Flp-In™ T-REx 293
EZRI	P15311	Q92599	SEPT8	SEPT8_HUMAN	Septin-8	34	8.5	0.87	0.02	32	1.9	BioID	YES	Flp-In™ T-REx 293
EZRI	P15311	Q96K76	USP47	UBP47_HUMAN	Ubiquitin carboxyl-terminal hydrolase 47 (EC 3.4.19.12) (Deubiquitinating enzyme 47) (Ubiquitin thioesterase 47) (Ubiquitin-specific-processing protease 47)	13	3.25	0.88	0.02	1	1	BioID	YES	Flp-In™ T-REx 293
EZRI	P15311	Q96N67	DOCK7	DOCK7_HUMAN	Dedicator of cytokinesis protein 7	57	14.25	0.78	0.04	30	3.3	BioID	YES	Flp-In™ T-REx 293
EZRI	P15311	Q96RT1	ERBIN	ERBIN_HUMAN	Erbin (Densin-180-like protein) (Erbb2-interacting protein) (Protein LAP2)	111	27.75	1	0	27	16.9	BioID	YES	Flp-In™ T-REx 293
EZRI	P15311	Q96SB3	PPP1R9B	NEB2_HUMAN	Neurabin-2 (Neurabin-II) (Protein phosphatase 1 regulatory subunit 9B) (Spinophilin)	10	2.5	0.73	0.06	18	6.1	BioID	YES	Flp-In™ T-REx 293
EZRI	P15311	Q9BUP0	EFHD1	EFHD1_HUMAN	EF-hand domain-containing protein D1 (EF-hand domain-containing protein 1) (Swiprosin-2)	12	3	0.75	0.05	24	2.1	BioID	YES	Flp-In™ T-REx 293
EZRI	P15311	Q9BX66	SORBS1	SRBS1_HUMAN	Sorbin and SH3 domain-containing protein 1 (Ponsin) (SH3 domain protein 5) (SH3P12) (c-Cbl-associated protein) (CAP)	17	4.25	0.96	0.01	3	1.3	BioID	YES	Flp-In™ T-REx 293
EZRI	P15311	Q9BY44	EIF2A	EIF2A_HUMAN	Eukaryotic translation initiation factor 2A (eIF-2A) (65 kDa eukaryotic translation initiation factor 2A) [Cleaved into: Eukaryotic translation initiation factor 2A, N-terminally processed]	66	16.5	0.94	0.01	27	2.9	BioID	YES	Flp-In™ T-REx 293
EZRI	P15311	Q9C0C2	TNKS1BP1	TB182_HUMAN	182 kDa tankyrase-1-binding protein	37	9.25	0.96	0.01	25	5.5	BioID	YES	Flp-In™ T-REx 293
EZRI	P15311	Q9H425	C1orf198	CA198_HUMAN	Uncharacterized protein C1orf198	23	5.75	0.87	0.02	12	1.3	BioID	YES	Flp-In™ T-REx 293
EZRI	P15311	Q9H4G0	EPB41L1	E41L1_HUMAN	Band 4.1-like protein 1 (Neuronal protein 4.1) (4.1N)	24	6	0.75	0.05	14	2.1	BioID	YES	Flp-In™ T-REx 293
EZRI	P15311	Q9H788	SH2D4A	SH24A_HUMAN	SH2 domain-containing protein 4A (Protein SH(2)A) (Protein phosphatase 1 regulatory subunit 38)	7	1.75	0.73	0.06	1	1	BioID	YES	Flp-In™ T-REx 293
EZRI	P15311	Q9NQ48	LZTFL1	LZTL1_HUMAN	Leucine zipper transcription factor-like protein 1	9	2.25	0.73	0.06	1	1	BioID	YES	Flp-In™ T-REx 293
EZRI	P15311	Q9NQC7	CYLD	CYLD_HUMAN	Ubiquitin carboxyl-terminal hydrolase CYLD (EC 3.4.19.12) (Deubiquitinating enzyme CYLD) (Ubiquitin thioesterase CYLD) (Ubiquitin-specific-processing protease CYLD)	17	4.25	0.99	0	4	1.5	BioID	YES	Flp-In™ T-REx 293
EZRI	P15311	Q9NR46	SH3GLB2	SHLB2_HUMAN	Endophilin-B2 (SH3 domain-containing GRB2-like protein B2)	45	11.25	0.9	0.02	10	2.3	BioID	YES	Flp-In™ T-REx 293
EZRI	P15311	Q9NRY4	ARHGAP35	RHG35_HUMAN	Rho GTPase-activating protein 35 (Glucocorticoid receptor DNA-binding factor 1) (Glucocorticoid receptor repression factor 1) (GRF-1) (Rho GAP p190A) (p190-A)	59	14.75	1	0	12	1.5	BioID	YES	Flp-In™ T-REx 293
EZRI	P15311	Q9NSD9	FARSB	SYFB_HUMAN	Phenylalanine--tRNA ligase beta subunit (EC 6.1.1.20) (Phenylalanyl-tRNA synthetase beta subunit) (PheRS)	22	5.5	0.88	0.02	39	3.4	BioID	YES	Flp-In™ T-REx 293
EZRI	P15311	Q9NVM4	PRMT7	ANM7_HUMAN	Protein arginine N-methyltransferase 7 (EC 2.1.1.321) (Histone-arginine N-methyltransferase PRMT7) ([Myelin basic protein]-arginine N-methyltransferase PRMT7)	13	3.25	0.96	0.01	6	1.7	BioID	YES	Flp-In™ T-REx 293
EZRI	P15311	Q9NZ32	ACTR10	ARP10_HUMAN	Actin-related protein 10 (Actin-related protein 11) (hARP11)	10	2.5	0.74	0.05	4	1	BioID	YES	Flp-In™ T-REx 293
EZRI	P15311	Q9P265	DIP2B	DIP2B_HUMAN	Disco-interacting protein 2 homolog B (DIP2 homolog B)	16	4	0.79	0.04	2	1.5	BioID	YES	Flp-In™ T-REx 293
EZRI	P15311	Q9UG63	ABCF2	ABCF2_HUMAN	ATP-binding cassette sub-family F member 2 (Iron-inhibited ABC transporter 2)	13	3.25	0.73	0.06	24	3.1	BioID	YES	Flp-In™ T-REx 293
EZRI	P15311	Q9UHB9	SRP68	SRP68_HUMAN	Signal recognition particle subunit SRP68 (SRP68) (Signal recognition particle 68 kDa protein)	44	11	0.84	0.03	71	7.9	BioID	YES	Flp-In™ T-REx 293
EZRI	P15311	Q9UI30	TRMT112	TR112_HUMAN	Multifunctional methyltransferase subunit TRM112-like protein (tRNA methyltransferase 112 homolog)	12	3	0.76	0.04	25	1.2	BioID	YES	Flp-In™ T-REx 293
EZRI	P15311	Q9ULH1	ASAP1	ASAP1_HUMAN	Arf-GAP with SH3 domain, ANK repeat and PH domain-containing protein 1 (130 kDa phosphatidylinositol 4,5-bisphosphate-dependent ARF1 GTPase-activating protein) (ADP-ribosylation factor-directed GTPase-activating protein 1) (ARF GTPase-activating protein 1) (Development and differentiation-enhancing factor 1) (DEF-1) (Differentiation-enhancing factor 1) (PIP2-dependent ARF1 GAP)	19	4.75	0.99	0	0	0	BioID	YES	Flp-In™ T-REx 293
EZRI	P15311	Q9UPQ0	LIMCH1	LIMC1_HUMAN	LIM and calponin homology domains-containing protein 1	43	10.75	0.99	0	22	15.4	BioID	YES	Flp-In™ T-REx 293
EZRI	P15311	Q9Y2D5	AKAP2	AKAP2_HUMAN	A-kinase anchor protein 2 (AKAP-2) (AKAP-KL) (Protein kinase A-anchoring protein 2) (PRKA2)	112	28	1	0	31	4.9	BioID	YES	Flp-In™ T-REx 293
EZRI	P15311	Q9Y484	WDR45	WIPI4_HUMAN	WD repeat domain phosphoinositide-interacting protein 4 (WIPI-4) (WD repeat-containing protein 45)	9	2.25	0.97	0.01	8	1.8	BioID	YES	Flp-In™ T-REx 293
EZRI	P15311	Q9Y6W5	WASF2	WASF2_HUMAN	Wiskott-Aldrich syndrome protein family member 2 (WASP family protein member 2) (Protein WAVE-2) (Verprolin homology domain-containing protein 2)	21	5.25	0.84	0.03	21	2.8	BioID	YES	Flp-In™ T-REx 293
FBRL	P22087	A8MQ14	ZNF850	ZN850_HUMAN	Zinc finger protein 850	10	2.5	0.97	0.01	2	1	BioID	YES	Flp-In™ T-REx 293
FBRL	P22087	O00425	IGF2BP3	IF2B3_HUMAN	Insulin-like growth factor 2 mRNA-binding protein 3 (IGF2 mRNA-binding protein 3) (IMP-3) (IGF-II mRNA-binding protein 3) (KH domain-containing protein overexpressed in cancer) (hKOC) (VICKZ family member 3)	70	17.5	0.99	0	87	4.6	BioID	YES	Flp-In™ T-REx 293
FBRL	P22087	O00566	MPHOSPH10	MPP10_HUMAN	U3 small nucleolar ribonucleoprotein protein MPP10 (M phase phosphoprotein 10)	16	4	0.97	0	24	4.6	BioID	YES	Flp-In™ T-REx 293
FBRL	P22087	O00567	NOP56	NOP56_HUMAN	Nucleolar protein 56 (Nucleolar protein 5A)	247	61.75	1	0	96	5.9	BioID	NO	Flp-In™ T-REx 293
FBRL	P22087	O15160	POLR1C	RPAC1_HUMAN	DNA-directed RNA polymerases I and III subunit RPAC1 (DNA-directed RNA polymerase I subunit C) (RNA polymerases I and III subunit AC1) (AC40) (DNA-directed RNA polymerases I and III 40 kDa polypeptide) (RPA40) (RPA39) (RPC40)	10	2.5	0.83	0.03	38	2.1	BioID	YES	Flp-In™ T-REx 293
FBRL	P22087	O43818	RRP9	U3IP2_HUMAN	U3 small nucleolar RNA-interacting protein 2 (RRP9 homolog) (U3 small nucleolar ribonucleoprotein-associated 55 kDa protein) (U3 snoRNP-associated 55 kDa protein) (U3-55K)	15	3.75	0.75	0.05	10	2.6	BioID	YES	Flp-In™ T-REx 293
FBRL	P22087	O60287	URB1	NPA1P_HUMAN	Nucleolar pre-ribosomal-associated protein 1 (Nucleolar protein 254 kDa) (URB1 ribosome biogenesis 1 homolog)	82	20.5	1	0	13	3.2	BioID	YES	Flp-In™ T-REx 293
FBRL	P22087	O60832	DKC1	DKC1_HUMAN	H/ACA ribonucleoprotein complex subunit 4 (EC 5.4.99.-) (CBF5 homolog) (Dyskerin) (Nopp140-associated protein of 57 kDa) (Nucleolar protein NAP57) (Nucleolar protein family A member 4) (snoRNP protein DKC1)	25	6.25	0.98	0	74	3.7	BioID	NO	Flp-In™ T-REx 293
FBRL	P22087	O75534	CSDE1	CSDE1_HUMAN	Cold shock domain-containing protein E1 (N-ras upstream gene protein) (Protein UNR)	347	86.75	1	0	67	5.9	BioID	YES	Flp-In™ T-REx 293
FBRL	P22087	O95373	IPO7	IPO7_HUMAN	Importin-7 (Imp7) (Ran-binding protein 7) (RanBP7)	18	4.5	1	0	64	3.5	BioID	YES	Flp-In™ T-REx 293
FBRL	P22087	O95602	POLR1A	RPA1_HUMAN	DNA-directed RNA polymerase I subunit RPA1 (RNA polymerase I subunit A1) (EC 2.7.7.6) (A190) (DNA-directed RNA polymerase I largest subunit) (DNA-directed RNA polymerase I subunit A) (RNA polymerase I 194 kDa subunit) (RPA194)	20	5	1	0	17	9.2	BioID	YES	Flp-In™ T-REx 293
FBRL	P22087	P18621	RPL17	RL17_HUMAN	60S ribosomal protein L17 (60S ribosomal protein L23) (Large ribosomal subunit protein uL22) (PD-1)	122	30.5	1	0	190	4.6	BioID	NO	Flp-In™ T-REx 293
FBRL	P22087	P38432	COIL	COIL_HUMAN	Coilin (p80-coilin)	50	12.5	1	0	53	3.1	BioID	YES	Flp-In™ T-REx 293
FBRL	P22087	P46781	RPS9	RS9_HUMAN	40S ribosomal protein S9 (Small ribosomal subunit protein uS4)	82	20.5	0.83	0.03	170	6	BioID	YES	Flp-In™ T-REx 293
FBRL	P22087	P54725	RAD23A	RD23A_HUMAN	UV excision repair protein RAD23 homolog A (HR23A) (hHR23A)	11	2.75	0.74	0.05	7	1.3	BioID	YES	Flp-In™ T-REx 293
FBRL	P22087	P55209	NAP1L1	NP1L1_HUMAN	Nucleosome assembly protein 1-like 1 (NAP-1-related protein) (hNRP)	132	33	1	0	152	5.2	BioID	YES	Flp-In™ T-REx 293
FBRL	P22087	P55769	SNU13	NH2L1_HUMAN	NHP2-like protein 1 (High mobility group-like nuclear protein 2 homolog 1) (OTK27) (SNU13 homolog) (hSNU13) (U4/U6.U5 small nuclear ribonucleoprotein SNU13) (U4/U6.U5 tri-snRNP 15.5 kDa protein) [Cleaved into: NHP2-like protein 1, N-terminally processed]	32	8	0.9	0.02	59	2.7	BioID	NO	Flp-In™ T-REx 293
FBRL	P22087	P61247	RPS3A	RS3A_HUMAN	40S ribosomal protein S3a (Small ribosomal subunit protein eS1) (v-fos transformation effector protein) (Fte-1)	116	29	0.97	0	203	9	BioID	YES	Flp-In™ T-REx 293
FBRL	P22087	P61254	RPL26	RL26_HUMAN	60S ribosomal protein L26 (Large ribosomal subunit protein uL24)	86	21.5	0.76	0.04	141	5	BioID	YES	Flp-In™ T-REx 293
FBRL	P22087	P62263	RPS14	RS14_HUMAN	40S ribosomal protein S14 (Small ribosomal subunit protein uS11)	70	17.5	0.99	0	259	4.6	BioID	NO	Flp-In™ T-REx 293
FBRL	P22087	P62266	RPS23	RS23_HUMAN	40S ribosomal protein S23 (Small ribosomal subunit protein uS12)	57	14.25	0.95	0.01	160	4.7	BioID	YES	Flp-In™ T-REx 293
FBRL	P22087	P62753	RPS6	RS6_HUMAN	40S ribosomal protein S6 (Phosphoprotein NP33) (Small ribosomal subunit protein eS6)	100	25	1	0	208	6.2	BioID	NO	Flp-In™ T-REx 293
FBRL	P22087	P62899	RPL31	RL31_HUMAN	60S ribosomal protein L31 (Large ribosomal subunit protein eL31)	60	15	0.94	0.01	170	3.2	BioID	YES	Flp-In™ T-REx 293
FBRL	P22087	P62906	RPL10A	RL10A_HUMAN	60S ribosomal protein L10a (CSA-19) (Large ribosomal subunit protein uL1) (Neural precursor cell expressed developmentally down-regulated protein 6) (NEDD-6)	89	22.25	0.88	0.02	117	6.8	BioID	YES	Flp-In™ T-REx 293
FBRL	P22087	P62910	RPL32	RL32_HUMAN	60S ribosomal protein L32 (Large ribosomal subunit protein eL32)	48	12	0.78	0.04	72	5.1	BioID	YES	Flp-In™ T-REx 293
FBRL	P22087	P78316	NOP14	NOP14_HUMAN	Nucleolar protein 14 (Nucleolar complex protein 14)	11	2.75	0.97	0.01	12	1.8	BioID	YES	Flp-In™ T-REx 293
FBRL	P22087	P82930	MRPS34	RT34_HUMAN	28S ribosomal protein S34, mitochondrial (MRP-S34) (S34mt) (Mitochondrial small ribosomal subunit protein mS34)	31	7.75	0.8	0.03	24	1.9	BioID	YES	Flp-In™ T-REx 293
FBRL	P22087	P84098	RPL19	RL19_HUMAN	60S ribosomal protein L19 (Large ribosomal subunit protein eL19)	85	21.25	0.96	0.01	210	3.8	BioID	NO	Flp-In™ T-REx 293
FBRL	P22087	Q01804	OTUD4	OTUD4_HUMAN	OTU domain-containing protein 4 (EC 3.4.19.12) (HIV-1-induced protein HIN-1)	17	4.25	1	0	40	15.8	BioID	YES	Flp-In™ T-REx 293
FBRL	P22087	Q07020	RPL18	RL18_HUMAN	60S ribosomal protein L18 (Large ribosomal subunit protein eL18)	114	28.5	0.98	0	191	5.3	BioID	NO	Flp-In™ T-REx 293
FBRL	P22087	Q09161	NCBP1	NCBP1_HUMAN	Nuclear cap-binding protein subunit 1 (80 kDa nuclear cap-binding protein) (CBP80) (NCBP 80 kDa subunit)	41	10.25	1	0	38	6.1	BioID	YES	Flp-In™ T-REx 293
FBRL	P22087	Q12788	TBL3	TBL3_HUMAN	Transducin beta-like protein 3 (WD repeat-containing protein SAZD)	11	2.75	0.75	0.05	42	4.3	BioID	YES	Flp-In™ T-REx 293
FBRL	P22087	Q13206	DDX10	DDX10_HUMAN	Probable ATP-dependent RNA helicase DDX10 (EC 3.6.4.13) (DEAD box protein 10)	200	50	1	0	30	12.6	BioID	YES	Flp-In™ T-REx 293
FBRL	P22087	Q13895	BYSL	BYST_HUMAN	Bystin	15	3.75	0.98	0	56	1.6	BioID	YES	Flp-In™ T-REx 293
FBRL	P22087	Q14692	BMS1	BMS1_HUMAN	Ribosome biogenesis protein BMS1 homolog (Ribosome assembly protein BMS1 homolog)	54	13.5	1	0	53	3.9	BioID	YES	Flp-In™ T-REx 293
FBRL	P22087	Q14978	NOLC1	NOLC1_HUMAN	Nucleolar and coiled-body phosphoprotein 1 (140 kDa nucleolar phosphoprotein) (Nopp140) (Hepatitis C virus NS5A-transactivated protein 13) (HCV NS5A-transactivated protein 13) (Nucleolar 130 kDa protein) (Nucleolar phosphoprotein p130)	110	27.5	1	0	120	5.6	BioID	NO	Flp-In™ T-REx 293
FBRL	P22087	Q15061	WDR43	WDR43_HUMAN	WD repeat-containing protein 43 (U3 small nucleolar RNA-associated protein 5 homolog)	29	7.25	1	0	27	5	BioID	YES	Flp-In™ T-REx 293
FBRL	P22087	Q15269	PWP2	PWP2_HUMAN	Periodic tryptophan protein 2 homolog	14	3.5	0.98	0	23	4.7	BioID	YES	Flp-In™ T-REx 293
FBRL	P22087	Q5C9Z4	NOM1	NOM1_HUMAN	Nucleolar MIF4G domain-containing protein 1 (SGD1 homolog)	10	2.5	0.97	0.01	12	1.3	BioID	YES	Flp-In™ T-REx 293
FBRL	P22087	Q5SRE5	NUP188	NU188_HUMAN	Nucleoporin NUP188 homolog (hNup188)	12	3	0.98	0	21	2.4	BioID	YES	Flp-In™ T-REx 293
FBRL	P22087	Q5SY16	NOL9	NOL9_HUMAN	Polynucleotide 5'-hydroxyl-kinase NOL9 (EC 2.7.1.-) (Nucleolar protein 9)	19	4.75	0.99	0	34	2.7	BioID	YES	Flp-In™ T-REx 293
FBRL	P22087	Q5T3I0	GPATCH4	GPTC4_HUMAN	G patch domain-containing protein 4	29	7.25	1	0	37	2.6	BioID	YES	Flp-In™ T-REx 293
FBRL	P22087	Q659C4	LARP1B	LAR1B_HUMAN	La-related protein 1B (La ribonucleoprotein domain family member 1B) (La ribonucleoprotein domain family member 2) (La-related protein 2)	27	6.75	0.77	0.04	36	2.4	BioID	YES	Flp-In™ T-REx 293
FBRL	P22087	Q68CQ4	DIEXF	DIEXF_HUMAN	Digestive organ expansion factor homolog	29	7.25	1	0	1	1	BioID	YES	Flp-In™ T-REx 293
FBRL	P22087	Q76FK4	NOL8	NOL8_HUMAN	Nucleolar protein 8 (Nucleolar protein Nop132)	95	23.75	1	0	24	7	BioID	YES	Flp-In™ T-REx 293
FBRL	P22087	Q8NEF9	SRFBP1	SRFB1_HUMAN	Serum response factor-binding protein 1 (SRF-dependent transcription regulation-associated protein) (p49/STRAP)	33	8.25	1	0	6	1.5	BioID	YES	Flp-In™ T-REx 293
FBRL	P22087	Q8NI36	WDR36	WDR36_HUMAN	WD repeat-containing protein 36 (T-cell activation WD repeat-containing protein) (TA-WDRP)	30	7.5	1	0	41	7.3	BioID	YES	Flp-In™ T-REx 293
FBRL	P22087	Q92900	UPF1	RENT1_HUMAN	Regulator of nonsense transcripts 1 (EC 3.6.4.-) (ATP-dependent helicase RENT1) (Nonsense mRNA reducing factor 1) (NORF1) (Up-frameshift suppressor 1 homolog) (hUpf1)	60	15	1	0	35	6.1	BioID	YES	Flp-In™ T-REx 293
FBRL	P22087	Q96GA3	LTV1	LTV1_HUMAN	Protein LTV1 homolog	36	9	1	0	50	2.2	BioID	YES	Flp-In™ T-REx 293
FBRL	P22087	Q96I24	FUBP3	FUBP3_HUMAN	Far upstream element-binding protein 3 (FUSE-binding protein 3)	39	9.75	0.76	0.04	63	3.1	BioID	YES	Flp-In™ T-REx 293
FBRL	P22087	Q96SI9	STRBP	STRBP_HUMAN	Spermatid perinuclear RNA-binding protein	19	4.75	0.94	0.01	69	3.1	BioID	YES	Flp-In™ T-REx 293
FBRL	P22087	Q99733	NAP1L4	NP1L4_HUMAN	Nucleosome assembly protein 1-like 4 (Nucleosome assembly protein 2) (NAP-2)	71	17.75	1	0	90	3.1	BioID	YES	Flp-In™ T-REx 293
FBRL	P22087	Q99873	PRMT1	ANM1_HUMAN	Protein arginine N-methyltransferase 1 (EC 2.1.1.319) (Histone-arginine N-methyltransferase PRMT1) (Interferon receptor 1-bound protein 4)	176	44	1	0	123	4.1	BioID	NO	Flp-In™ T-REx 293
FBRL	P22087	Q9BQ39	DDX50	DDX50_HUMAN	ATP-dependent RNA helicase DDX50 (EC 3.6.4.13) (DEAD box protein 50) (Gu-beta) (Nucleolar protein Gu2)	50	12.5	1	0	119	4	BioID	YES	Flp-In™ T-REx 293
FBRL	P22087	Q9BSC4	NOL10	NOL10_HUMAN	Nucleolar protein 10	15	3.75	1	0	25	2	BioID	YES	Flp-In™ T-REx 293
FBRL	P22087	Q9BVI4	NOC4L	NOC4L_HUMAN	Nucleolar complex protein 4 homolog (NOC4 protein homolog) (NOC4-like protein) (Nucleolar complex-associated protein 4-like protein)	9	2.25	0.95	0.01	23	2.1	BioID	YES	Flp-In™ T-REx 293
FBRL	P22087	Q9BVJ6	UTP14A	UT14A_HUMAN	U3 small nucleolar RNA-associated protein 14 homolog A (Antigen NY-CO-16) (Serologically defined colon cancer antigen 16)	26	6.5	1	0	34	2.9	BioID	YES	Flp-In™ T-REx 293
FBRL	P22087	Q9BWE0	REPIN1	REPI1_HUMAN	Replication initiator 1 (60 kDa origin-specific DNA-binding protein) (60 kDa replication initiation region protein) (ATT-binding protein) (DHFR oribeta-binding protein RIP60) (Zinc finger protein 464)	8	2	0.94	0.01	0	0	BioID	YES	Flp-In™ T-REx 293
FBRL	P22087	Q9C0C9	UBE2O	UBE2O_HUMAN	(E3-independent) E2 ubiquitin-conjugating enzyme (EC 2.3.2.24) (E2/E3 hybrid ubiquitin-protein ligase UBE2O) (Ubiquitin carrier protein O) (Ubiquitin-conjugating enzyme E2 O) (Ubiquitin-conjugating enzyme E2 of 230 kDa) (Ubiquitin-conjugating enzyme E2-230K) (Ubiquitin-protein ligase O)	89	22.25	0.88	0.02	35	3.1	BioID	YES	Flp-In™ T-REx 293
FBRL	P22087	Q9GZS1	POLR1E	RPA49_HUMAN	DNA-directed RNA polymerase I subunit RPA49 (RNA polymerase I subunit A49) (DNA-directed RNA polymerase I subunit E) (RNA polymerase I-associated factor 1) (RNA polymerase I-associated factor 53)	9	2.25	0.95	0.01	18	3.2	BioID	YES	Flp-In™ T-REx 293
FBRL	P22087	Q9H0S4	DDX47	DDX47_HUMAN	Probable ATP-dependent RNA helicase DDX47 (EC 3.6.4.13) (DEAD box protein 47)	10	2.5	0.97	0.01	45	2.3	BioID	YES	Flp-In™ T-REx 293
FBRL	P22087	Q9H501	ESF1	ESF1_HUMAN	ESF1 homolog (ABT1-associated protein)	144	36	1	0	25	7.5	BioID	YES	Flp-In™ T-REx 293
FBRL	P22087	Q9H583	HEATR1	HEAT1_HUMAN	HEAT repeat-containing protein 1 (Protein BAP28) [Cleaved into: HEAT repeat-containing protein 1, N-terminally processed]	30	7.5	1	0	34	5.1	BioID	YES	Flp-In™ T-REx 293
FBRL	P22087	Q9H6S0	YTHDC2	YTDC2_HUMAN	Probable ATP-dependent RNA helicase YTHDC2 (EC 3.6.4.13) (YTH domain-containing protein 2)	40	10	0.99	0	42	2.8	BioID	YES	Flp-In™ T-REx 293
FBRL	P22087	Q9H7E2	TDRD3	TDRD3_HUMAN	Tudor domain-containing protein 3	24	6	0.99	0	24	3.7	BioID	YES	Flp-In™ T-REx 293
FBRL	P22087	Q9H9Y6	POLR1B	RPA2_HUMAN	DNA-directed RNA polymerase I subunit RPA2 (RNA polymerase I subunit 2) (EC 2.7.7.6) (DNA-directed RNA polymerase I 135 kDa polypeptide) (RPA135)	11	2.75	0.97	0.01	11	7.1	BioID	YES	Flp-In™ T-REx 293
FBRL	P22087	Q9HD33	MRPL47	RM47_HUMAN	39S ribosomal protein L47, mitochondrial (L47mt) (MRP-L47) (Mitochondrial large ribosomal subunit protein uL29m) (Nasopharyngeal carcinoma metastasis-related protein 1)	9	2.25	0.95	0.01	16	1.3	BioID	YES	Flp-In™ T-REx 293
FBRL	P22087	Q9NP73	ALG13	ALG13_HUMAN	Putative bifunctional UDP-N-acetylglucosamine transferase and deubiquitinase ALG13 (EC 2.4.1.141) (EC 3.4.19.12) (Asparagine-linked glycosylation 13 homolog) (Glycosyltransferase 28 domain-containing protein 1) (UDP-N-acetylglucosamine transferase subunit ALG13 homolog)	9	2.25	0.95	0.01	9	1.6	BioID	YES	Flp-In™ T-REx 293
FBRL	P22087	Q9NQZ2	UTP3	SAS10_HUMAN	Something about silencing protein 10 (Charged amino acid-rich leucine zipper 1) (CRL1) (Disrupter of silencing SAS10) (UTP3 homolog)	105	26.25	1	0	23	3	BioID	YES	Flp-In™ T-REx 293
FBRL	P22087	Q9NR30	DDX21	DDX21_HUMAN	Nucleolar RNA helicase 2 (EC 3.6.4.13) (DEAD box protein 21) (Gu-alpha) (Nucleolar RNA helicase Gu) (Nucleolar RNA helicase II) (RH II/Gu)	337	84.25	1	0	179	13.1	BioID	YES	Flp-In™ T-REx 293
FBRL	P22087	Q9NUD5	ZCCHC3	ZCHC3_HUMAN	Zinc finger CCHC domain-containing protein 3	13	3.25	0.94	0.01	8	2.1	BioID	YES	Flp-In™ T-REx 293
FBRL	P22087	Q9NY12	GAR1	GAR1_HUMAN	H/ACA ribonucleoprotein complex subunit 1 (Nucleolar protein family A member 1) (snoRNP protein GAR1)	14	3.5	0.98	0	44	5.8	BioID	YES	Flp-In™ T-REx 293
FBRL	P22087	Q9NY61	AATF	AATF_HUMAN	Protein AATF (Apoptosis-antagonizing transcription factor) (Rb-binding protein Che-1)	9	2.25	0.95	0.01	19	1.9	BioID	YES	Flp-In™ T-REx 293
FBRL	P22087	Q9NZB2	FAM120A	F120A_HUMAN	Constitutive coactivator of PPAR-gamma-like protein 1 (Oxidative stress-associated Src activator) (Protein FAM120A)	17	4.25	0.98	0	35	6.1	BioID	YES	Flp-In™ T-REx 293
FBRL	P22087	Q9P275	USP36	UBP36_HUMAN	Ubiquitin carboxyl-terminal hydrolase 36 (EC 3.4.19.12) (Deubiquitinating enzyme 36) (Ubiquitin thioesterase 36) (Ubiquitin-specific-processing protease 36)	25	6.25	1	0	26	2.6	BioID	YES	Flp-In™ T-REx 293
FBRL	P22087	Q9ULW3	ABT1	ABT1_HUMAN	Activator of basal transcription 1 (hABT1) (Basal transcriptional activator)	15	3.75	1	0	5	1.6	BioID	YES	Flp-In™ T-REx 293
FBRL	P22087	Q9UNQ2	DIMT1	DIM1_HUMAN	Probable dimethyladenosine transferase (EC 2.1.1.183) (DIM1 dimethyladenosine transferase 1 homolog) (DIM1 dimethyladenosine transferase 1-like) (Probable 18S rRNA (adenine(1779)-N(6)/adenine(1780)-N(6))-dimethyltransferase) (Probable 18S rRNA dimethylase) (Probable S-adenosylmethionine-6-N',N'-adenosyl(rRNA) dimethyltransferase)	10	2.5	0.74	0.05	20	2.8	BioID	YES	Flp-In™ T-REx 293
FBRL	P22087	Q9UNX3	RPL26L1	RL26L_HUMAN	60S ribosomal protein L26-like 1 (Large ribosomal subunit protein uL24-like 1)	72	18	0.95	0.01	138	4.3	BioID	YES	Flp-In™ T-REx 293
FBRL	P22087	Q9UNX4	WDR3	WDR3_HUMAN	WD repeat-containing protein 3	15	3.75	0.98	0	20	4.5	BioID	YES	Flp-In™ T-REx 293
FBRL	P22087	Q9Y2P8	RCL1	RCL1_HUMAN	RNA 3'-terminal phosphate cyclase-like protein	21	5.25	1	0	12	3.3	BioID	YES	Flp-In™ T-REx 293
FBRL	P22087	Q9Y2X3	NOP58	NOP58_HUMAN	Nucleolar protein 58 (Nucleolar protein 5)	151	37.75	1	0	90	5.4	BioID	NO	Flp-In™ T-REx 293
FBRL	P22087	Q9Y4W2	LAS1L	LAS1L_HUMAN	Ribosomal biogenesis protein LAS1L (Protein LAS1 homolog)	32	8	1	0	50	3.1	BioID	YES	Flp-In™ T-REx 293
FBRL	P22087	Q9Y5J1	UTP18	UTP18_HUMAN	U3 small nucleolar RNA-associated protein 18 homolog (WD repeat-containing protein 50)	16	4	0.99	0	26	3	BioID	YES	Flp-In™ T-REx 293
FBRL	P22087	Q9Y6M1	IGF2BP2	IF2B2_HUMAN	Insulin-like growth factor 2 mRNA-binding protein 2 (IGF2 mRNA-binding protein 2) (IMP-2) (Hepatocellular carcinoma autoantigen p62) (IGF-II mRNA-binding protein 2) (VICKZ family member 2)	41	10.25	0.99	0	80	3.7	BioID	YES	Flp-In™ T-REx 293
TGON2	O43493	A0JNW5	UHRF1BP1L	UH1BL_HUMAN	UHRF1-binding protein 1-like	51	12.75	1	0	3	1.3	BioID	YES	Flp-In™ T-REx 293
TGON2	O43493	A1L0T0	ILVBL	ILVBL_HUMAN	Acetolactate synthase-like protein (EC 2.2.1.-) (IlvB-like protein)	14	3.5	0.99	0	9	2	BioID	YES	Flp-In™ T-REx 293
TGON2	O43493	A2RU67	FAM234B	F234B_HUMAN	Protein FAM234B	11	2.75	0.75	0.05	0	0	BioID	YES	Flp-In™ T-REx 293
TGON2	O43493	A5PLN9	TRAPPC13	TPC13_HUMAN	Trafficking protein particle complex subunit 13	27	6.75	1	0	0	0	BioID	YES	Flp-In™ T-REx 293
TGON2	O43493	A8MXV4	NUDT19	NUD19_HUMAN	Nucleoside diphosphate-linked moiety X motif 19 (Nudix motif 19) (EC 3.6.1.-)	18	4.5	0.76	0.04	3	3	BioID	YES	Flp-In™ T-REx 293
TGON2	O43493	C4AMC7	WASH3P	WASH3_HUMAN	Putative WAS protein family homolog 3 (Protein FAM39DP)	27	6.75	1	0	0	0	BioID	YES	Flp-In™ T-REx 293
GOGA2	Q08379	O00159	MYO1C	MYO1C_HUMAN	Unconventional myosin-Ic (Myosin I beta) (MMI-beta) (MMIb)	21	5.25	0.98	0	66	10.7	BioID	YES	Flp-In™ T-REx 293
TGON2	O43493	O00161	SNAP23	SNP23_HUMAN	Synaptosomal-associated protein 23 (SNAP-23) (Vesicle-membrane fusion protein SNAP-23)	42	10.5	1	0	41	3.5	BioID	YES	Flp-In™ T-REx 293
TGON2	O43493	O00203	AP3B1	AP3B1_HUMAN	AP-3 complex subunit beta-1 (Adaptor protein complex AP-3 subunit beta-1) (Adaptor-related protein complex 3 subunit beta-1) (Beta-3A-adaptin) (Clathrin assembly protein complex 3 beta-1 large chain)	66	16.5	1	0	41	2.2	BioID	YES	Flp-In™ T-REx 293
TGON2	O43493	O00264	PGRMC1	PGRC1_HUMAN	Membrane-associated progesterone receptor component 1 (mPR)	13	3.25	0.99	0	40	1.6	AP-MS	YES	Flp-In™ T-REx 293
TGON2	O43493	O00264	PGRMC1	PGRC1_HUMAN	Membrane-associated progesterone receptor component 1 (mPR)	9	2.25	0.97	0.01	40	1.6	BioID	YES	Flp-In™ T-REx 293
TGON2	O43493	O00559	EBAG9	RCAS1_HUMAN	Receptor-binding cancer antigen expressed on SiSo cells (Cancer-associated surface antigen RCAS1) (Estrogen receptor-binding fragment-associated gene 9 protein)	12	3	0.99	0	0	0	BioID	YES	Flp-In™ T-REx 293
TGON2	O43493	O14579	COPE	COPE_HUMAN	Coatomer subunit epsilon (Epsilon-coat protein) (Epsilon-COP)	8	2	0.98	0	34	2	AP-MS	YES	Flp-In™ T-REx 293
TGON2	O43493	O14579	COPE	COPE_HUMAN	Coatomer subunit epsilon (Epsilon-coat protein) (Epsilon-COP)	46	11.5	0.78	0.04	34	2	BioID	YES	Flp-In™ T-REx 293
TGON2	O43493	O14617	AP3D1	AP3D1_HUMAN	AP-3 complex subunit delta-1 (AP-3 complex subunit delta) (Adaptor-related protein complex 3 subunit delta-1) (Delta-adaptin)	98	24.5	1	0	73	2.8	BioID	YES	Flp-In™ T-REx 293
TGON2	O43493	O14662	STX16	STX16_HUMAN	Syntaxin-16 (Syn16)	42	10.5	1	0	0	0	BioID	YES	Flp-In™ T-REx 293
GOGA2	Q08379	O14686	KMT2D	KMT2D_HUMAN	Histone-lysine N-methyltransferase 2D (Lysine N-methyltransferase 2D) (EC 2.1.1.43) (ALL1-related protein) (Myeloid/lymphoid or mixed-lineage leukemia protein 2)	28	7	0.99	0	10	1.3	BioID	YES	Flp-In™ T-REx 293
TGON2	O43493	O14828	SCAMP3	SCAM3_HUMAN	Secretory carrier-associated membrane protein 3 (Secretory carrier membrane protein 3)	13	3.25	1	0	23	1.4	BioID	YES	Flp-In™ T-REx 293
TGON2	O43493	O14936	CASK	CSKP_HUMAN	Peripheral plasma membrane protein CASK (hCASK) (EC 2.7.11.1) (Calcium/calmodulin-dependent serine protein kinase) (Protein lin-2 homolog)	39	9.75	1	0	9	3.7	BioID	YES	Flp-In™ T-REx 293
TGON2	O43493	O14964	HGS	HGS_HUMAN	Hepatocyte growth factor-regulated tyrosine kinase substrate (Hrs) (Protein pp110)	71	17.75	1	0	19	1.2	BioID	YES	Flp-In™ T-REx 293
TGON2	O43493	O14976	GAK	GAK_HUMAN	Cyclin-G-associated kinase (EC 2.7.11.1)	11	2.75	0.98	0	21	2.2	BioID	YES	Flp-In™ T-REx 293
TGON2	O43493	O15013	ARHGEF10	ARHGA_HUMAN	Rho guanine nucleotide exchange factor 10	46	11.5	1	0	6	8.7	BioID	YES	Flp-In™ T-REx 293
GOGA2	Q08379	O15027	SEC16A	SC16A_HUMAN	Protein transport protein Sec16A (SEC16 homolog A)	62	15.5	0.99	0	41	4.1	BioID	YES	Flp-In™ T-REx 293
H31	P68431	O00255	MEN1	MEN1_HUMAN	Menin	18	4.5	0.99	0	3	1	BioID	NO	Flp-In™ T-REx 293
H31	P68431	O00268	TAF4	TAF4_HUMAN	Transcription initiation factor TFIID subunit 4 (RNA polymerase II TBP-associated factor subunit C) (TBP-associated factor 4) (Transcription initiation factor TFIID 130 kDa subunit) (TAF(II)130) (TAFII-130) (TAFII130) (Transcription initiation factor TFIID 135 kDa subunit) (TAF(II)135) (TAFII-135) (TAFII135)	39	9.75	0.89	0.02	48	6	BioID	YES	Flp-In™ T-REx 293
H31	P68431	O00287	RFXAP	RFXAP_HUMAN	Regulatory factor X-associated protein (RFX-associated protein) (RFX DNA-binding complex 36 kDa subunit)	9	2.25	0.73	0.06	0	0	BioID	YES	Flp-In™ T-REx 293
H31	P68431	O15347	HMGB3	HMGB3_HUMAN	High mobility group protein B3 (High mobility group protein 2a) (HMG-2a) (High mobility group protein 4) (HMG-4)	15	3.75	0.98	0	38	1.6	BioID	YES	Flp-In™ T-REx 293
H31	P68431	O15355	PPM1G	PPM1G_HUMAN	Protein phosphatase 1G (EC 3.1.3.16) (Protein phosphatase 1C) (Protein phosphatase 2C isoform gamma) (PP2C-gamma) (Protein phosphatase magnesium-dependent 1 gamma)	18	4.5	1	0	42	2	BioID	YES	Flp-In™ T-REx 293
H31	P68431	O60216	RAD21	RAD21_HUMAN	Double-strand-break repair protein rad21 homolog (hHR21) (Nuclear matrix protein 1) (NXP-1) (SCC1 homolog)	21	5.25	0.75	0.05	39	2.3	BioID	YES	Flp-In™ T-REx 293
H31	P68431	O60244	MED14	MED14_HUMAN	Mediator of RNA polymerase II transcription subunit 14 (Activator-recruited cofactor 150 kDa component) (ARC150) (Cofactor required for Sp1 transcriptional activation subunit 2) (CRSP complex subunit 2) (Mediator complex subunit 14) (RGR1 homolog) (hRGR1) (Thyroid hormone receptor-associated protein complex 170 kDa component) (Trap170) (Transcriptional coactivator CRSP150) (Vitamin D3 receptor-in…	16	4	0.95	0.01	6	1.2	BioID	YES	Flp-In™ T-REx 293
H31	P68431	O60306	AQR	AQR_HUMAN	Intron-binding protein aquarius (Intron-binding protein of 160 kDa) (IBP160)	73	18.25	0.97	0	24	10.7	BioID	YES	Flp-In™ T-REx 293
H31	P68431	O75290	ZNF780A	Z780A_HUMAN	Zinc finger protein 780A	10	2.5	0.96	0.01	1	1	BioID	YES	Flp-In™ T-REx 293
H31	P68431	O75792	RNASEH2A	RNH2A_HUMAN	Ribonuclease H2 subunit A (RNase H2 subunit A) (EC 3.1.26.4) (Aicardi-Goutieres syndrome 4 protein) (AGS4) (RNase H(35)) (Ribonuclease HI large subunit) (RNase HI large subunit) (Ribonuclease HI subunit A)	11	2.75	0.8	0.03	6	1.2	BioID	YES	Flp-In™ T-REx 293
H31	P68431	O95239	KIF4A	KIF4A_HUMAN	Chromosome-associated kinesin KIF4A (Chromokinesin-A)	132	33	1	0	35	6.7	BioID	YES	Flp-In™ T-REx 293
H31	P68431	O95785	WIZ	WIZ_HUMAN	Protein Wiz (Widely-interspaced zinc finger-containing protein) (Zinc finger protein 803)	104	26	1	0	32	3.3	BioID	YES	Flp-In™ T-REx 293
H31	P68431	P12956	XRCC6	XRCC6_HUMAN	X-ray repair cross-complementing protein 6 (EC 3.6.4.-) (EC 4.2.99.-) (5'-deoxyribose-5-phosphate lyase Ku70) (5'-dRP lyase Ku70) (70 kDa subunit of Ku antigen) (ATP-dependent DNA helicase 2 subunit 1) (ATP-dependent DNA helicase II 70 kDa subunit) (CTC box-binding factor 75 kDa subunit) (CTC75) (CTCBF) (DNA repair protein XRCC6) (Lupus Ku autoantigen protein p70) (Ku70) (Thyroid-lupus autoantige…	108	27	1	0	176	9	BioID	NO	Flp-In™ T-REx 293
H31	P68431	P13010	XRCC5	XRCC5_HUMAN	X-ray repair cross-complementing protein 5 (EC 3.6.4.-) (86 kDa subunit of Ku antigen) (ATP-dependent DNA helicase 2 subunit 2) (ATP-dependent DNA helicase II 80 kDa subunit) (CTC box-binding factor 85 kDa subunit) (CTC85) (CTCBF) (DNA repair protein XRCC5) (Ku80) (Ku86) (Lupus Ku autoantigen protein p86) (Nuclear factor IV) (Thyroid-lupus autoantigen) (TLAA) (X-ray repair complementing defective…	97	24.25	1	0	189	7.3	BioID	NO	Flp-In™ T-REx 293
H31	P68431	P13984	GTF2F2	T2FB_HUMAN	General transcription factor IIF subunit 2 (EC 3.6.4.12) (ATP-dependent helicase GTF2F2) (General transcription factor IIF 30 kDa subunit) (Transcription initiation factor IIF subunit beta) (TFIIF-beta) (Transcription initiation factor RAP30)	43	10.75	0.76	0.04	27	2.8	BioID	YES	Flp-In™ T-REx 293
H31	P68431	P20226	TBP	TBP_HUMAN	TATA-box-binding protein (TATA sequence-binding protein) (TATA-binding factor) (TATA-box factor) (Transcription initiation factor TFIID TBP subunit)	9	2.25	0.95	0.01	12	2	BioID	YES	Flp-In™ T-REx 293
H31	P68431	P20585	MSH3	MSH3_HUMAN	DNA mismatch repair protein Msh3 (hMSH3) (Divergent upstream protein) (DUP) (Mismatch repair protein 1) (MRP1)	13	3.25	0.79	0.03	9	1.2	BioID	YES	Flp-In™ T-REx 293
H31	P68431	P21675	TAF1	TAF1_HUMAN	Transcription initiation factor TFIID subunit 1 (EC 2.3.1.48) (EC 2.7.11.1) (Cell cycle gene 1 protein) (TBP-associated factor 250 kDa) (p250) (Transcription initiation factor TFIID 250 kDa subunit) (TAF(II)250) (TAFII-250) (TAFII250)	21	5.25	0.75	0.05	27	8.1	BioID	NO	Flp-In™ T-REx 293
H31	P68431	P25440	BRD2	BRD2_HUMAN	Bromodomain-containing protein 2 (O27.1.1) (Really interesting new gene 3 protein)	10	2.5	0.74	0.05	19	1.7	BioID	YES	Flp-In™ T-REx 293
H31	P68431	P25490	YY1	TYY1_HUMAN	Transcriptional repressor protein YY1 (Delta transcription factor) (INO80 complex subunit S) (NF-E1) (Yin and yang 1) (YY-1)	10	2.5	0.97	0.01	11	1.5	BioID	YES	Flp-In™ T-REx 293
H31	P68431	P26358	DNMT1	DNMT1_HUMAN	DNA (cytosine-5)-methyltransferase 1 (Dnmt1) (EC 2.1.1.37) (CXXC-type zinc finger protein 9) (DNA methyltransferase HsaI) (DNA MTase HsaI) (M.HsaI) (MCMT)	22	5.5	0.98	0	42	3.7	BioID	YES	Flp-In™ T-REx 293
H31	P68431	P26583	HMGB2	HMGB2_HUMAN	High mobility group protein B2 (High mobility group protein 2) (HMG-2)	21	5.25	1	0	65	4.6	BioID	YES	Flp-In™ T-REx 293
H31	P68431	P29084	GTF2E2	T2EB_HUMAN	Transcription initiation factor IIE subunit beta (TFIIE-beta) (General transcription factor IIE subunit 2)	52	13	0.97	0	26	4.7	BioID	YES	Flp-In™ T-REx 293
H31	P68431	P30260	CDC27	CDC27_HUMAN	Cell division cycle protein 27 homolog (Anaphase-promoting complex subunit 3) (APC3) (CDC27 homolog) (CDC27Hs) (H-NUC)	43	10.75	0.96	0.01	24	2.3	BioID	YES	Flp-In™ T-REx 293
H31	P68431	P35249	RFC4	RFC4_HUMAN	Replication factor C subunit 4 (Activator 1 37 kDa subunit) (A1 37 kDa subunit) (Activator 1 subunit 4) (Replication factor C 37 kDa subunit) (RF-C 37 kDa subunit) (RFC37)	33	8.25	1	0	58	2.3	BioID	YES	Flp-In™ T-REx 293
H31	P68431	P35250	RFC2	RFC2_HUMAN	Replication factor C subunit 2 (Activator 1 40 kDa subunit) (A1 40 kDa subunit) (Activator 1 subunit 2) (Replication factor C 40 kDa subunit) (RF-C 40 kDa subunit) (RFC40)	23	5.75	1	0	56	2.4	BioID	YES	Flp-In™ T-REx 293
H31	P68431	P35269	GTF2F1	T2FA_HUMAN	General transcription factor IIF subunit 1 (General transcription factor IIF 74 kDa subunit) (Transcription initiation factor IIF subunit alpha) (TFIIF-alpha) (Transcription initiation factor RAP74)	61	15.25	0.97	0	45	2.6	BioID	YES	Flp-In™ T-REx 293
H31	P68431	P35659	DEK	DEK_HUMAN	Protein DEK	11	2.75	0.98	0	52	2.8	BioID	NO	Flp-In™ T-REx 293
H31	P68431	P39880	CUX1	CUX1_HUMAN	Homeobox protein cut-like 1 (CCAAT displacement protein) (CDP) (Homeobox protein cux-1)	87	21.75	0.98	0	28	4.7	BioID	YES	Flp-In™ T-REx 293
H31	P68431	P40937	RFC5	RFC5_HUMAN	Replication factor C subunit 5 (Activator 1 36 kDa subunit) (A1 36 kDa subunit) (Activator 1 subunit 5) (Replication factor C 36 kDa subunit) (RF-C 36 kDa subunit) (RFC36)	26	6.5	1	0	30	2	BioID	YES	Flp-In™ T-REx 293
H31	P68431	P40938	RFC3	RFC3_HUMAN	Replication factor C subunit 3 (Activator 1 38 kDa subunit) (A1 38 kDa subunit) (Activator 1 subunit 3) (Replication factor C 38 kDa subunit) (RF-C 38 kDa subunit) (RFC38)	35	8.75	1	0	37	1.6	BioID	YES	Flp-In™ T-REx 293
H31	P68431	P40939	HADHA	ECHA_HUMAN	Trifunctional enzyme subunit alpha, mitochondrial (78 kDa gastrin-binding protein) (TP-alpha) [Includes: Long-chain enoyl-CoA hydratase (EC 4.2.1.17); Long chain 3-hydroxyacyl-CoA dehydrogenase (EC 1.1.1.211)]	24	6	0.99	0	72	6.8	BioID	YES	Flp-In™ T-REx 293
H31	P68431	P41223	BUD31	BUD31_HUMAN	Protein BUD31 homolog (Protein EDG-2) (Protein G10 homolog)	21	5.25	1	0	28	3.7	BioID	YES	Flp-In™ T-REx 293
H31	P68431	P43246	MSH2	MSH2_HUMAN	DNA mismatch repair protein Msh2 (hMSH2) (MutS protein homolog 2)	51	12.75	1	0	45	3	BioID	YES	Flp-In™ T-REx 293
H31	P68431	P46100	ATRX	ATRX_HUMAN	Transcriptional regulator ATRX (EC 3.6.4.12) (ATP-dependent helicase ATRX) (X-linked helicase II) (X-linked nuclear protein) (XNP) (Znf-HX)	31	7.75	0.9	0.02	26	16.9	BioID	NO	Flp-In™ T-REx 293
H31	P68431	P48382	RFX5	RFX5_HUMAN	DNA-binding protein RFX5 (Regulatory factor X 5)	31	7.75	0.99	0	12	1.7	BioID	YES	Flp-In™ T-REx 293
H31	P68431	P49321	NASP	NASP_HUMAN	Nuclear autoantigenic sperm protein (NASP)	2100	525	1	0	110	12.2	BioID	NO	Flp-In™ T-REx 293
H31	P68431	P49642	PRIM1	PRI1_HUMAN	DNA primase small subunit (EC 2.7.7.-) (DNA primase 49 kDa subunit) (p49)	14	3.5	0.74	0.05	2	1	BioID	YES	Flp-In™ T-REx 293
H31	P68431	P49848	TAF6	TAF6_HUMAN	Transcription initiation factor TFIID subunit 6 (RNA polymerase II TBP-associated factor subunit E) (Transcription initiation factor TFIID 70 kDa subunit) (TAF(II)70) (TAFII-70) (TAFII70) (Transcription initiation factor TFIID 80 kDa subunit) (TAF(II)80) (TAFII-80) (TAFII80)	64	16	0.89	0.02	36	8.8	BioID	YES	Flp-In™ T-REx 293
H31	P68431	P49916	LIG3	DNLI3_HUMAN	DNA ligase 3 (EC 6.5.1.1) (DNA ligase III) (Polydeoxyribonucleotide synthase [ATP] 3)	51	12.75	1	0	20	3.4	BioID	YES	Flp-In™ T-REx 293
H31	P68431	P52701	MSH6	MSH6_HUMAN	DNA mismatch repair protein Msh6 (hMSH6) (G/T mismatch-binding protein) (GTBP) (GTMBP) (MutS protein homolog 6) (MutS-alpha 160 kDa subunit) (p160)	59	14.75	0.99	0	56	3.1	BioID	YES	Flp-In™ T-REx 293
H31	P68431	P54132	BLM	BLM_HUMAN	Bloom syndrome protein (EC 3.6.4.12) (DNA helicase, RecQ-like type 2) (RecQ2) (RecQ protein-like 3)	14	3.5	0.78	0.04	21	3.8	BioID	YES	Flp-In™ T-REx 293
H31	P68431	P54198	HIRA	HIRA_HUMAN	Protein HIRA (TUP1-like enhancer of split protein 1)	10	2.5	0.97	0.01	5	3.6	BioID	YES	Flp-In™ T-REx 293
H31	P68431	P68431	HIST1H3A; HIST1H3B; HIST1H3C; HIST1H3D; HIST1H3E; HIST1H3F; HIST1H3G; HIST1H3H; HIST1H3I; HIST1H3J	H31_HUMAN	Histone H3.1 (Histone H3/a) (Histone H3/b) (Histone H3/c) (Histone H3/d) (Histone H3/f) (Histone H3/h) (Histone H3/i) (Histone H3/j) (Histone H3/k) (Histone H3/l)	96	24	1	0	143	4.6	BioID	YES	Flp-In™ T-REx 293
H31	P68431	P78346	RPP30	RPP30_HUMAN	Ribonuclease P protein subunit p30 (RNaseP protein p30) (EC 3.1.26.5) (RNase P subunit 2)	28	7	0.74	0.05	16	1.4	BioID	YES	Flp-In™ T-REx 293
H31	P68431	P82979	SARNP	SARNP_HUMAN	SAP domain-containing ribonucleoprotein (Cytokine-induced protein of 29 kDa) (Nuclear protein Hcc-1) (Proliferation-associated cytokine-inducible protein CIP29)	18	4.5	0.89	0.02	78	2.2	BioID	YES	Flp-In™ T-REx 293
H31	P68431	P83916	CBX1	CBX1_HUMAN	Chromobox protein homolog 1 (HP1Hsbeta) (Heterochromatin protein 1 homolog beta) (HP1 beta) (Heterochromatin protein p25) (M31) (Modifier 1 protein) (p25beta)	17	4.25	0.99	0	59	3.4	BioID	NO	Flp-In™ T-REx 293
H31	P68431	P84243	H3F3A; H3F3B	H33_HUMAN	Histone H3.3	69	17.25	1	0	139	4.4	BioID	YES	Flp-In™ T-REx 293
H31	P68431	Q02241	KIF23	KIF23_HUMAN	Kinesin-like protein KIF23 (Kinesin-like protein 5) (Mitotic kinesin-like protein 1)	73	18.25	0.98	0	46	6.8	BioID	YES	Flp-In™ T-REx 293
H31	P68431	Q12789	GTF3C1	TF3C1_HUMAN	General transcription factor 3C polypeptide 1 (TF3C-alpha) (TFIIIC box B-binding subunit) (Transcription factor IIIC 220 kDa subunit) (TFIIIC 220 kDa subunit) (TFIIIC220) (Transcription factor IIIC subunit alpha)	141	35.25	1	0	39	3.4	BioID	YES	Flp-In™ T-REx 293
H31	P68431	Q12830	BPTF	BPTF_HUMAN	Nucleosome-remodeling factor subunit BPTF (Bromodomain and PHD finger-containing transcription factor) (Fetal Alz-50 clone 1 protein) (Fetal Alzheimer antigen)	121	30.25	1	0	32	5.8	BioID	NO	Flp-In™ T-REx 293
H31	P68431	Q12857	NFIA	NFIA_HUMAN	Nuclear factor 1 A-type (NF1-A) (Nuclear factor 1/A) (CCAAT-box-binding transcription factor) (CTF) (Nuclear factor I/A) (NF-I/A) (NFI-A) (TGGCA-binding protein)	9	2.25	0.73	0.06	19	1.3	BioID	YES	Flp-In™ T-REx 293
H31	P68431	Q12873	CHD3	CHD3_HUMAN	Chromodomain-helicase-DNA-binding protein 3 (CHD-3) (EC 3.6.4.12) (ATP-dependent helicase CHD3) (Mi-2 autoantigen 240 kDa protein) (Mi2-alpha) (Zinc finger helicase) (hZFH)	165	41.25	0.99	0	56	10.1	BioID	NO	Flp-In™ T-REx 293
H31	P68431	Q12996	CSTF3	CSTF3_HUMAN	Cleavage stimulation factor subunit 3 (CF-1 77 kDa subunit) (Cleavage stimulation factor 77 kDa subunit) (CSTF 77 kDa subunit) (CstF-77)	10	2.5	0.83	0.03	32	3.9	BioID	YES	Flp-In™ T-REx 293
H31	P68431	Q13042	CDC16	CDC16_HUMAN	Cell division cycle protein 16 homolog (Anaphase-promoting complex subunit 6) (APC6) (CDC16 homolog) (CDC16Hs) (Cyclosome subunit 6)	37	9.25	1	0	5	1.2	BioID	YES	Flp-In™ T-REx 293
H31	P68431	Q13111	CHAF1A	CAF1A_HUMAN	Chromatin assembly factor 1 subunit A (CAF-1 subunit A) (Chromatin assembly factor I p150 subunit) (CAF-I 150 kDa subunit) (CAF-I p150) (hp150)	8	2	0.73	0.06	15	1.9	BioID	NO	Flp-In™ T-REx 293
H31	P68431	Q13112	CHAF1B	CAF1B_HUMAN	Chromatin assembly factor 1 subunit B (CAF-1 subunit B) (Chromatin assembly factor I p60 subunit) (CAF-I 60 kDa subunit) (CAF-I p60) (M-phase phosphoprotein 7)	17	4.25	0.97	0	18	1.4	BioID	NO	Flp-In™ T-REx 293
H31	P68431	Q14676	MDC1	MDC1_HUMAN	Mediator of DNA damage checkpoint protein 1 (Nuclear factor with BRCT domains 1)	101	25.25	1	0	42	20.9	BioID	YES	Flp-In™ T-REx 293
H31	P68431	Q14980	NUMA1	NUMA1_HUMAN	Nuclear mitotic apparatus protein 1 (NuMA protein) (Nuclear matrix protein-22) (NMP-22) (SP-H antigen)	378	94.5	1	0	78	48.4	BioID	YES	Flp-In™ T-REx 293
H31	P68431	Q15291	RBBP5	RBBP5_HUMAN	Retinoblastoma-binding protein 5 (RBBP-5) (Retinoblastoma-binding protein RBQ-3)	25	6.25	0.9	0.01	18	1.7	BioID	YES	Flp-In™ T-REx 293
H31	P68431	Q15542	TAF5	TAF5_HUMAN	Transcription initiation factor TFIID subunit 5 (Transcription initiation factor TFIID 100 kDa subunit) (TAF(II)100) (TAFII-100) (TAFII100)	59	14.75	1	0	20	10.8	BioID	YES	Flp-In™ T-REx 293
H31	P68431	Q15723	ELF2	ELF2_HUMAN	ETS-related transcription factor Elf-2 (E74-like factor 2) (New ETS-related factor)	23	5.75	0.73	0.06	11	2.9	BioID	YES	Flp-In™ T-REx 293
H31	P68431	Q15776	ZKSCAN8	ZKSC8_HUMAN	Zinc finger protein with KRAB and SCAN domains 8 (LD5-1) (Zinc finger protein 192)	13	3.25	0.97	0	0	0	BioID	YES	Flp-In™ T-REx 293
H31	P68431	Q16594	TAF9	TAF9_HUMAN	Transcription initiation factor TFIID subunit 9 (RNA polymerase II TBP-associated factor subunit G) (STAF31/32) (Transcription initiation factor TFIID 31 kDa subunit) (TAFII-31) (TAFII31) (Transcription initiation factor TFIID 32 kDa subunit) (TAFII-32) (TAFII32)	18	4.5	1	0	29	5	BioID	YES	Flp-In™ T-REx 293
H31	P68431	Q29RF7	PDS5A	PDS5A_HUMAN	Sister chromatid cohesion protein PDS5 homolog A (Cell proliferation-inducing gene 54 protein) (Sister chromatid cohesion protein 112) (SCC-112)	27	6.75	0.98	0	43	3.3	BioID	YES	Flp-In™ T-REx 293
H31	P68431	Q2TAY7	SMU1	SMU1_HUMAN	WD40 repeat-containing protein SMU1 (Smu-1 suppressor of mec-8 and unc-52 protein homolog) [Cleaved into: WD40 repeat-containing protein SMU1, N-terminally processed]	9	2.25	0.73	0.06	38	7.1	BioID	YES	Flp-In™ T-REx 293
H31	P68431	Q49A26	GLYR1	GLYR1_HUMAN	Putative oxidoreductase GLYR1 (EC 1.-.-.-) (3-hydroxyisobutyrate dehydrogenase-like protein) (Cytokine-like nuclear factor N-PAC) (Glyoxylate reductase 1 homolog) (Nuclear protein NP60) (Nuclear protein of 60 kDa)	45	11.25	0.92	0.01	53	3.4	BioID	YES	Flp-In™ T-REx 293
H31	P68431	Q5SSJ5	HP1BP3	HP1B3_HUMAN	Heterochromatin protein 1-binding protein 3 (Protein HP1-BP74)	141	35.25	1	0	68	5	BioID	YES	Flp-In™ T-REx 293
H31	P68431	Q5TBB1	RNASEH2B	RNH2B_HUMAN	Ribonuclease H2 subunit B (RNase H2 subunit B) (Aicardi-Goutieres syndrome 2 protein) (AGS2) (Deleted in lymphocytic leukemia 8) (Ribonuclease HI subunit B)	16	4	0.99	0	3	1	BioID	YES	Flp-In™ T-REx 293
H31	P68431	Q5UIP0	RIF1	RIF1_HUMAN	Telomere-associated protein RIF1 (Rap1-interacting factor 1 homolog)	146	36.5	1	0	61	10.3	BioID	YES	Flp-In™ T-REx 293
H31	P68431	Q5VWQ0	RSBN1	RSBN1_HUMAN	Round spermatid basic protein 1	16	4	0.98	0	17	2.2	BioID	YES	Flp-In™ T-REx 293
H31	P68431	Q5VZL5	ZMYM4	ZMYM4_HUMAN	Zinc finger MYM-type protein 4 (Zinc finger protein 262)	25	6.25	0.99	0	27	2	BioID	YES	Flp-In™ T-REx 293
H31	P68431	Q68CP9	ARID2	ARID2_HUMAN	AT-rich interactive domain-containing protein 2 (ARID domain-containing protein 2) (BRG1-associated factor 200) (BAF200) (Zinc finger protein with activation potential) (Zipzap/p200)	24	6	1	0	31	5.4	BioID	YES	Flp-In™ T-REx 293
H31	P68431	Q6P1X5	TAF2	TAF2_HUMAN	Transcription initiation factor TFIID subunit 2 (150 kDa cofactor of initiator function) (RNA polymerase II TBP-associated factor subunit B) (TBP-associated factor 150 kDa) (Transcription initiation factor TFIID 150 kDa subunit) (TAF(II)150) (TAFII-150) (TAFII150)	19	4.75	0.95	0.01	19	6.9	BioID	YES	Flp-In™ T-REx 293
H31	P68431	Q6PCB5	RSBN1L	RSBNL_HUMAN	Round spermatid basic protein 1-like protein	25	6.25	0.99	0	25	3.7	BioID	YES	Flp-In™ T-REx 293
H31	P68431	Q7L2J0	MEPCE	MEPCE_HUMAN	7SK snRNA methylphosphate capping enzyme (MePCE) (EC 2.1.1.-) (Bicoid-interacting protein 3 homolog) (Bin3 homolog)	51	12.75	0.99	0	20	1.8	BioID	YES	Flp-In™ T-REx 293
H31	P68431	Q7Z3K3	POGZ	POGZ_HUMAN	Pogo transposable element with ZNF domain (Suppressor of hairy wing homolog 5) (Zinc finger protein 280E) (Zinc finger protein 635)	26	6.5	1	0	25	3.8	BioID	YES	Flp-In™ T-REx 293
H31	P68431	Q7Z5K2	WAPL	WAPL_HUMAN	Wings apart-like protein homolog (Friend of EBNA2 protein) (WAPL cohesin release factor)	92	23	1	0	29	9.1	BioID	YES	Flp-In™ T-REx 293
H31	P68431	Q86TJ2	TADA2B	TAD2B_HUMAN	Transcriptional adapter 2-beta (ADA2-like protein beta) (ADA2-beta)	9	2.25	0.73	0.06	9	1.2	BioID	YES	Flp-In™ T-REx 293
H31	P68431	Q86U86	PBRM1	PB1_HUMAN	Protein polybromo-1 (hPB1) (BRG1-associated factor 180) (BAF180) (Polybromo-1D)	63	15.75	0.94	0.01	21	3.9	BioID	NO	Flp-In™ T-REx 293
H31	P68431	Q86UV5	USP48	UBP48_HUMAN	Ubiquitin carboxyl-terminal hydrolase 48 (EC 3.4.19.12) (Deubiquitinating enzyme 48) (Ubiquitin thioesterase 48) (Ubiquitin-specific-processing protease 48)	16	4	0.85	0.02	11	1.6	BioID	YES	Flp-In™ T-REx 293
H31	P68431	Q86Y91	KIF18B	KI18B_HUMAN	Kinesin-like protein KIF18B	16	4	0.99	0	0	0	BioID	YES	Flp-In™ T-REx 293
H31	P68431	Q86YP4	GATAD2A	P66A_HUMAN	Transcriptional repressor p66-alpha (Hp66alpha) (GATA zinc finger domain-containing protein 2A)	55	13.75	0.96	0.01	51	3.6	BioID	NO	Flp-In™ T-REx 293
H31	P68431	Q8IWI9	MGA	MGAP_HUMAN	MAX gene-associated protein (MAX dimerization protein 5)	36	9	0.83	0.03	47	4.4	BioID	YES	Flp-In™ T-REx 293
H31	P68431	Q8IXM2	BAP18	BAP18_HUMAN	Chromatin complexes subunit BAP18 (BPTF-associated protein of 18 kDa)	26	6.5	1	0	20	1.3	BioID	YES	Flp-In™ T-REx 293
H31	P68431	Q8N201	INTS1	INT1_HUMAN	Integrator complex subunit 1 (Int1)	13	3.25	0.73	0.06	9	2.7	BioID	YES	Flp-In™ T-REx 293
H31	P68431	Q8N3U4	STAG2	STAG2_HUMAN	Cohesin subunit SA-2 (SCC3 homolog 2) (Stromal antigen 2)	38	9.5	1	0	26	2.4	BioID	YES	Flp-In™ T-REx 293
H31	P68431	Q8N806	UBR7	UBR7_HUMAN	Putative E3 ubiquitin-protein ligase UBR7 (EC 2.3.2.27) (N-recognin-7) (RING-type E3 ubiquitin transferase UBR7)	103	25.75	1	0	1	1	BioID	NO	Flp-In™ T-REx 293
H31	P68431	Q8NEM2	SHCBP1	SHCBP_HUMAN	SHC SH2 domain-binding protein 1	23	5.75	1	0	5	1.4	BioID	YES	Flp-In™ T-REx 293
H31	P68431	Q8NEM7	SUPT20H	SP20H_HUMAN	Transcription factor SPT20 homolog (p38-interacting protein) (p38IP)	15	3.75	1	0	10	1.1	BioID	YES	Flp-In™ T-REx 293
H31	P68431	Q8TDN6	BRIX1	BRX1_HUMAN	Ribosome biogenesis protein BRX1 homolog (Brix domain-containing protein 2)	74	18.5	0.75	0.05	67	3.4	BioID	YES	Flp-In™ T-REx 293
H31	P68431	Q8WUA4	GTF3C2	TF3C2_HUMAN	General transcription factor 3C polypeptide 2 (TF3C-beta) (Transcription factor IIIC 110 kDa subunit) (TFIIIC 110 kDa subunit) (TFIIIC110) (Transcription factor IIIC subunit beta)	70	17.5	1	0	14	1.6	BioID	YES	Flp-In™ T-REx 293
H31	P68431	Q8WX92	NELFB	NELFB_HUMAN	Negative elongation factor B (NELF-B) (Cofactor of BRCA1)	14	3.5	0.97	0	18	1.2	BioID	YES	Flp-In™ T-REx 293
H31	P68431	Q8WXI9	GATAD2B	P66B_HUMAN	Transcriptional repressor p66-beta (GATA zinc finger domain-containing protein 2B) (p66/p68)	106	26.5	1	0	50	6	BioID	NO	Flp-In™ T-REx 293
H31	P68431	Q8WY36	BBX	BBX_HUMAN	HMG box transcription factor BBX (Bobby sox homolog) (HMG box-containing protein 2)	22	5.5	1	0	20	3.7	BioID	YES	Flp-In™ T-REx 293
H31	P68431	Q92830	KAT2A	KAT2A_HUMAN	Histone acetyltransferase KAT2A (EC 2.3.1.48) (General control of amino acid synthesis protein 5-like 2) (Histone acetyltransferase GCN5) (HsGCN5) (Lysine acetyltransferase 2A) (STAF97)	23	5.75	1	0	0	0	BioID	NO	Flp-In™ T-REx 293
H31	P68431	Q96DE5	ANAPC16	APC16_HUMAN	Anaphase-promoting complex subunit 16 (APC16) (Cyclosome subunit 16)	11	2.75	0.98	0	4	1.3	BioID	YES	Flp-In™ T-REx 293
H31	P68431	Q96DT7	ZBTB10	ZBT10_HUMAN	Zinc finger and BTB domain-containing protein 10 (Zinc finger protein RIN ZF)	12	3	0.98	0	4	2.3	BioID	YES	Flp-In™ T-REx 293
H31	P68431	Q96JM7	L3MBTL3	LMBL3_HUMAN	Lethal(3)malignant brain tumor-like protein 3 (H-l(3)mbt-like protein 3) (L(3)mbt-like protein 3) (MBT-1)	11	2.75	0.73	0.06	1	1	BioID	YES	Flp-In™ T-REx 293
H31	P68431	Q96JP5	ZFP91	ZFP91_HUMAN	E3 ubiquitin-protein ligase ZFP91 (EC 2.3.2.27) (RING-type E3 ubiquitin transferase ZFP91) (Zinc finger protein 757) (Zinc finger protein 91 homolog) (Zfp-91)	10	2.5	0.97	0.01	18	1.3	BioID	YES	Flp-In™ T-REx 293
H31	P68431	Q96KM6	ZNF512B	Z512B_HUMAN	Zinc finger protein 512B	45	11.25	1	0	19	1.9	BioID	YES	Flp-In™ T-REx 293
H31	P68431	Q96KQ7	EHMT2	EHMT2_HUMAN	Histone-lysine N-methyltransferase EHMT2 (EC 2.1.1.-) (EC 2.1.1.43) (Euchromatic histone-lysine N-methyltransferase 2) (HLA-B-associated transcript 8) (Histone H3-K9 methyltransferase 3) (H3-K9-HMTase 3) (Lysine N-methyltransferase 1C) (Protein G9a)	92	23	1	0	12	2.2	BioID	NO	Flp-In™ T-REx 293
H31	P68431	Q96NB3	ZNF830	ZN830_HUMAN	Zinc finger protein 830 (Coiled-coil domain-containing protein 16)	25	6.25	0.83	0.03	5	2.6	BioID	YES	Flp-In™ T-REx 293
H31	P68431	Q96RL1	UIMC1	UIMC1_HUMAN	BRCA1-A complex subunit RAP80 (Receptor-associated protein 80) (Retinoid X receptor-interacting protein 110) (Ubiquitin interaction motif-containing protein 1)	10	2.5	0.97	0.01	21	2.2	BioID	YES	Flp-In™ T-REx 293
H31	P68431	Q99575	POP1	POP1_HUMAN	Ribonucleases P/MRP protein subunit POP1 (hPOP1) (EC 3.1.26.5)	26	6.5	0.79	0.03	40	2.1	BioID	YES	Flp-In™ T-REx 293
H31	P68431	Q9BTC8	MTA3	MTA3_HUMAN	Metastasis-associated protein MTA3	44	11	0.94	0.01	44	2.1	BioID	YES	Flp-In™ T-REx 293
H31	P68431	Q9BW19	KIFC1	KIFC1_HUMAN	Kinesin-like protein KIFC1 (Kinesin-like protein 2) (Kinesin-related protein HSET)	36	9	1	0	26	1.5	BioID	YES	Flp-In™ T-REx 293
H31	P68431	Q9BXS6	NUSAP1	NUSAP_HUMAN	Nucleolar and spindle-associated protein 1 (NuSAP)	15	3.75	0.98	0	19	2.8	BioID	YES	Flp-In™ T-REx 293
H31	P68431	Q9BYE7	PCGF6	PCGF6_HUMAN	Polycomb group RING finger protein 6 (Mel18 and Bmi1-like RING finger) (RING finger protein 134)	12	3	0.75	0.04	5	2.2	BioID	YES	Flp-In™ T-REx 293
H31	P68431	Q9H0H5	RACGAP1	RGAP1_HUMAN	Rac GTPase-activating protein 1 (Male germ cell RacGap) (MgcRacGAP) (Protein CYK4 homolog) (CYK4) (HsCYK-4)	55	13.75	0.99	0	35	5.6	BioID	YES	Flp-In™ T-REx 293
H31	P68431	Q9H1A4	ANAPC1	APC1_HUMAN	Anaphase-promoting complex subunit 1 (APC1) (Cyclosome subunit 1) (Mitotic checkpoint regulator) (Testis-specific gene 24 protein)	57	14.25	0.98	0	20	3	BioID	YES	Flp-In™ T-REx 293
H31	P68431	Q9H2P0	ADNP	ADNP_HUMAN	Activity-dependent neuroprotector homeobox protein (Activity-dependent neuroprotective protein)	218	54.5	0.92	0.01	33	26.2	BioID	YES	Flp-In™ T-REx 293
H31	P68431	Q9H582	ZNF644	ZN644_HUMAN	Zinc finger protein 644 (Zinc finger motif enhancer-binding protein 2) (Zep-2)	28	7	1	0	14	1.9	BioID	YES	Flp-In™ T-REx 293
H31	P68431	Q9H9B1	EHMT1	EHMT1_HUMAN	Histone-lysine N-methyltransferase EHMT1 (EC 2.1.1.-) (EC 2.1.1.43) (Euchromatic histone-lysine N-methyltransferase 1) (Eu-HMTase1) (G9a-like protein 1) (GLP) (GLP1) (Histone H3-K9 methyltransferase 5) (H3-K9-HMTase 5) (Lysine N-methyltransferase 1D)	72	18	1	0	27	2.1	BioID	NO	Flp-In™ T-REx 293
H31	P68431	Q9HCK8	CHD8	CHD8_HUMAN	Chromodomain-helicase-DNA-binding protein 8 (CHD-8) (EC 3.6.4.12) (ATP-dependent helicase CHD8) (Helicase with SNF2 domain 1)	133	33.25	0.99	0	30	6.7	BioID	YES	Flp-In™ T-REx 293
H31	P68431	Q9NPF5	DMAP1	DMAP1_HUMAN	DNA methyltransferase 1-associated protein 1 (DNMAP1) (DNMT1-associated protein 1)	36	9	0.98	0	12	1.3	BioID	YES	Flp-In™ T-REx 293
H31	P68431	Q9NPG3	UBN1	UBN1_HUMAN	Ubinuclein-1 (HIRA-binding protein) (Protein VT4) (Ubiquitously expressed nuclear protein)	10	2.5	0.74	0.05	8	1.5	BioID	YES	Flp-In™ T-REx 293
H31	P68431	Q9NPI1	BRD7	BRD7_HUMAN	Bromodomain-containing protein 7 (75 kDa bromodomain protein) (Protein CELTIX-1)	11	2.75	0.98	0	17	2.2	BioID	NO	Flp-In™ T-REx 293
H31	P68431	Q9NS91	RAD18	RAD18_HUMAN	E3 ubiquitin-protein ligase RAD18 (EC 2.3.2.27) (Postreplication repair protein RAD18) (hHR18) (hRAD18) (RING finger protein 73) (RING-type E3 ubiquitin transferase RAD18)	26	6.5	1	0	4	1.3	BioID	YES	Flp-In™ T-REx 293
H31	P68431	Q9NTI5	PDS5B	PDS5B_HUMAN	Sister chromatid cohesion protein PDS5 homolog B (Androgen-induced proliferation inhibitor) (Androgen-induced prostate proliferative shutoff-associated protein AS3)	13	3.25	0.97	0	8	2.8	BioID	YES	Flp-In™ T-REx 293
H31	P68431	Q9NVP2	ASF1B	ASF1B_HUMAN	Histone chaperone ASF1B (Anti-silencing function protein 1 homolog B) (hAsf1) (hAsf1b) (CCG1-interacting factor A-II) (CIA-II) (hCIA-II)	24	6	1	0	5	1	BioID	NO	Flp-In™ T-REx 293
H31	P68431	Q9NVU7	SDAD1	SDA1_HUMAN	Protein SDA1 homolog (Nucleolar protein 130) (SDA1 domain-containing protein 1) (hSDA)	12	3	0.97	0.01	23	2	BioID	YES	Flp-In™ T-REx 293
H31	P68431	Q9UBW7	ZMYM2	ZMYM2_HUMAN	Zinc finger MYM-type protein 2 (Fused in myeloproliferative disorders protein) (Rearranged in atypical myeloproliferative disorder protein) (Zinc finger protein 198)	72	18	0.92	0.01	17	3.2	BioID	YES	Flp-In™ T-REx 293
H31	P68431	Q9UGU5	HMGXB4	HMGX4_HUMAN	HMG domain-containing protein 4 (HMG box-containing protein 4) (High mobility group protein 2-like 1) (Protein HMGBCG)	25	6.25	1	0	25	2.2	BioID	YES	Flp-In™ T-REx 293
H31	P68431	Q9UJX2	CDC23	CDC23_HUMAN	Cell division cycle protein 23 homolog (Anaphase-promoting complex subunit 8) (APC8) (Cyclosome subunit 8)	37	9.25	0.88	0.02	23	2	BioID	YES	Flp-In™ T-REx 293
H31	P68431	Q9UJX4	ANAPC5	APC5_HUMAN	Anaphase-promoting complex subunit 5 (APC5) (Cyclosome subunit 5)	26	6.5	0.91	0.01	9	2.1	BioID	YES	Flp-In™ T-REx 293
H31	P68431	Q9UKN8	GTF3C4	TF3C4_HUMAN	General transcription factor 3C polypeptide 4 (EC 2.3.1.48) (TF3C-delta) (Transcription factor IIIC 90 kDa subunit) (TFIIIC 90 kDa subunit) (TFIIIC90) (Transcription factor IIIC subunit delta)	85	21.25	1	0	43	2.4	BioID	YES	Flp-In™ T-REx 293
H31	P68431	Q9UMN6	KMT2B	KMT2B_HUMAN	Histone-lysine N-methyltransferase 2B (Lysine N-methyltransferase 2B) (EC 2.1.1.43) (Myeloid/lymphoid or mixed-lineage leukemia protein 4) (Trithorax homolog 2) (WW domain-binding protein 7) (WBP-7)	89	22.25	1	0	0	0	BioID	YES	Flp-In™ T-REx 293
H31	P68431	Q9Y294	ASF1A	ASF1A_HUMAN	Histone chaperone ASF1A (Anti-silencing function protein 1 homolog A) (hAsf1) (hAsf1a) (CCG1-interacting factor A) (CIA) (hCIA)	26	6.5	1	0	3	1	BioID	NO	Flp-In™ T-REx 293
H31	P68431	Q9Y2X9	ZNF281	ZN281_HUMAN	Zinc finger protein 281 (GC-box-binding zinc finger protein 1) (Transcription factor ZBP-99) (Zinc finger DNA-binding protein 99)	17	4.25	0.96	0.01	28	7.1	BioID	YES	Flp-In™ T-REx 293
H31	P68431	Q9Y4A5	TRRAP	TRRAP_HUMAN	Transformation/transcription domain-associated protein (350/400 kDa PCAF-associated factor) (PAF350/400) (STAF40) (Tra1 homolog)	27	6.75	1	0	9	1.7	BioID	YES	Flp-In™ T-REx 293
H31	P68431	Q9Y5A6	ZSCAN21	ZSC21_HUMAN	Zinc finger and SCAN domain-containing protein 21 (Renal carcinoma antigen NY-REN-21) (Zinc finger protein 38 homolog) (Zfp-38)	37	9.25	0.98	0	5	1	BioID	YES	Flp-In™ T-REx 293
H31	P68431	Q9Y5Q8	GTF3C5	TF3C5_HUMAN	General transcription factor 3C polypeptide 5 (TF3C-epsilon) (Transcription factor IIIC 63 kDa subunit) (TFIIIC 63 kDa subunit) (TFIIIC63) (Transcription factor IIIC subunit epsilon)	48	12	1	0	41	2.7	BioID	YES	Flp-In™ T-REx 293
H31	P68431	Q9Y5Q9	GTF3C3	TF3C3_HUMAN	General transcription factor 3C polypeptide 3 (Transcription factor IIIC 102 kDa subunit) (TFIIIC 102 kDa subunit) (TFIIIC102) (Transcription factor IIIC subunit gamma) (TF3C-gamma)	45	11.25	1	0	31	2.5	BioID	YES	Flp-In™ T-REx 293
H31	P68431	Q9Y6J9	TAF6L	TAF6L_HUMAN	TAF6-like RNA polymerase II p300/CBP-associated factor-associated factor 65 kDa subunit 6L (PCAF-associated factor 65-alpha) (PAF65-alpha)	17	4.25	0.89	0.02	9	1.8	BioID	YES	Flp-In™ T-REx 293
H31	P68431	Q9Y6X9	MORC2	MORC2_HUMAN	MORC family CW-type zinc finger protein 2 (Zinc finger CW-type coiled-coil domain protein 1)	25	6.25	1	0	7	1.3	BioID	YES	Flp-In™ T-REx 293
HSP7C	P11142	O14641	DVL2	DVL2_HUMAN	Segment polarity protein dishevelled homolog DVL-2 (Dishevelled-2) (DSH homolog 2)	58	14.5	0.75	0.04	22	18.4	BioID	YES	Flp-In™ T-REx 293
HSP7C	P11142	O60566	BUB1B	BUB1B_HUMAN	Mitotic checkpoint serine/threonine-protein kinase BUB1 beta (EC 2.7.11.1) (MAD3/BUB1-related protein kinase) (hBUBR1) (Mitotic checkpoint kinase MAD3L) (Protein SSK1)	111	27.75	0.91	0.01	22	5	BioID	YES	Flp-In™ T-REx 293
HSP7C	P11142	O60610	DIAPH1	DIAP1_HUMAN	Protein diaphanous homolog 1 (Diaphanous-related formin-1) (DRF1)	39	9.75	0.95	0.01	49	2	BioID	YES	Flp-In™ T-REx 293
HSP7C	P11142	O75165	DNAJC13	DJC13_HUMAN	DnaJ homolog subfamily C member 13 (Required for receptor-mediated endocytosis 8) (RME-8)	42	10.5	1	0	13	2.4	BioID	YES	Flp-In™ T-REx 293
HSP7C	P11142	O94927	HAUS5	HAUS5_HUMAN	HAUS augmin-like complex subunit 5	45	11.25	0.87	0.02	11	2.5	BioID	YES	Flp-In™ T-REx 293
HSP7C	P11142	O95757	HSPA4L	HS74L_HUMAN	Heat shock 70 kDa protein 4L (Heat shock 70-related protein APG-1) (Osmotic stress protein 94)	200	50	1	0	74	4.3	BioID	YES	Flp-In™ T-REx 293
HSP7C	P11142	O95817	BAG3	BAG3_HUMAN	BAG family molecular chaperone regulator 3 (BAG-3) (Bcl-2-associated athanogene 3) (Bcl-2-binding protein Bis) (Docking protein CAIR-1)	51	12.75	0.94	0.01	27	2.2	BioID	NO	Flp-In™ T-REx 293
HSP7C	P11142	P08243	ASNS	ASNS_HUMAN	Asparagine synthetase [glutamine-hydrolyzing] (EC 6.3.5.4) (Cell cycle control protein TS11) (Glutamine-dependent asparagine synthetase)	36	9	0.9	0.02	42	3.3	BioID	YES	Flp-In™ T-REx 293
HSP7C	P11142	P09496	CLTA	CLCA_HUMAN	Clathrin light chain A (Lca)	18	4.5	1	0	59	2.9	BioID	NO	Flp-In™ T-REx 293
HSP7C	P11142	P11142	HSPA8	HSP7C_HUMAN	Heat shock cognate 71 kDa protein (Heat shock 70 kDa protein 8) (Lipopolysaccharide-associated protein 1) (LAP-1) (LPS-associated protein 1)	2223	555.75	1	0	396	39.2	BioID	YES	Flp-In™ T-REx 293
HSP7C	P11142	P30876	POLR2B	RPB2_HUMAN	DNA-directed RNA polymerase II subunit RPB2 (EC 2.7.7.6) (DNA-directed RNA polymerase II 140 kDa polypeptide) (DNA-directed RNA polymerase II subunit B) (RNA polymerase II subunit 2) (RNA polymerase II subunit B2)	11	2.75	0.87	0.02	58	6.5	BioID	YES	Flp-In™ T-REx 293
HSP7C	P11142	P34931	HSPA1L	HS71L_HUMAN	Heat shock 70 kDa protein 1-like (Heat shock 70 kDa protein 1L) (Heat shock 70 kDa protein 1-Hom) (HSP70-Hom)	502	125.5	0.98	0	389	22.6	BioID	YES	Flp-In™ T-REx 293
HSP7C	P11142	P34932	HSPA4	HSP74_HUMAN	Heat shock 70 kDa protein 4 (HSP70RY) (Heat shock 70-related protein APG-2)	482	120.5	1	0	133	11.3	BioID	NO	Flp-In™ T-REx 293
HSP7C	P11142	P51617	IRAK1	IRAK1_HUMAN	Interleukin-1 receptor-associated kinase 1 (IRAK-1) (EC 2.7.11.1)	28	7	0.73	0.06	13	4.7	BioID	NO	Flp-In™ T-REx 293
HSP7C	P11142	P54619	PRKAG1	AAKG1_HUMAN	5'-AMP-activated protein kinase subunit gamma-1 (AMPK gamma1) (AMPK subunit gamma-1) (AMPKg)	20	5	0.85	0.02	12	1.8	BioID	YES	Flp-In™ T-REx 293
HSP7C	P11142	P54652	HSPA2	HSP72_HUMAN	Heat shock-related 70 kDa protein 2 (Heat shock 70 kDa protein 2)	428	107	0.99	0	385	15.4	BioID	NO	Flp-In™ T-REx 293
HSP7C	P11142	Q00610	CLTC	CLH1_HUMAN	Clathrin heavy chain 1 (Clathrin heavy chain on chromosome 17) (CLH-17)	328	82	1	0	180	17.2	BioID	YES	Flp-In™ T-REx 293
HSP7C	P11142	Q13557	CAMK2D	KCC2D_HUMAN	Calcium/calmodulin-dependent protein kinase type II subunit delta (CaM kinase II subunit delta) (CaMK-II subunit delta) (EC 2.7.11.17)	14	3.5	0.86	0.02	15	2.9	BioID	YES	Flp-In™ T-REx 293
HSP7C	P11142	Q3B7T1	EDRF1	EDRF1_HUMAN	Erythroid differentiation-related factor 1	59	14.75	1	0	10	1.5	BioID	YES	Flp-In™ T-REx 293
HSP7C	P11142	Q5H9R7	PPP6R3	PP6R3_HUMAN	Serine/threonine-protein phosphatase 6 regulatory subunit 3 (SAPS domain family member 3) (Sporulation-induced transcript 4-associated protein SAPL)	49	12.25	0.73	0.06	37	2	BioID	YES	Flp-In™ T-REx 293
HSP7C	P11142	Q7Z6Z7	HUWE1	HUWE1_HUMAN	E3 ubiquitin-protein ligase HUWE1 (EC 2.3.2.26) (ARF-binding protein 1) (ARF-BP1) (HECT, UBA and WWE domain-containing protein 1) (HECT-type E3 ubiquitin transferase HUWE1) (Homologous to E6AP carboxyl terminus homologous protein 9) (HectH9) (Large structure of UREB1) (LASU1) (Mcl-1 ubiquitin ligase E3) (Mule) (Upstream regulatory element-binding protein 1) (URE-B1) (URE-binding protein 1)	32	8	0.88	0.02	74	11.1	BioID	YES	Flp-In™ T-REx 293
HSP7C	P11142	Q8TEU7	RAPGEF6	RPGF6_HUMAN	Rap guanine nucleotide exchange factor 6 (PDZ domain-containing guanine nucleotide exchange factor 2) (PDZ-GEF2) (RA-GEF-2)	36	9	1	0	16	2.2	BioID	YES	Flp-In™ T-REx 293
HSP7C	P11142	Q92598	HSPH1	HS105_HUMAN	Heat shock protein 105 kDa (Antigen NY-CO-25) (Heat shock 110 kDa protein)	343	85.75	1	0	119	6	BioID	NO	Flp-In™ T-REx 293
HSP7C	P11142	Q92974	ARHGEF2	ARHG2_HUMAN	Rho guanine nucleotide exchange factor 2 (Guanine nucleotide exchange factor H1) (GEF-H1) (Microtubule-regulated Rho-GEF) (Proliferating cell nucleolar antigen p40)	19	4.75	0.94	0.01	19	1.5	BioID	YES	Flp-In™ T-REx 293
HSP7C	P11142	Q96C92	SDCCAG3	SDCG3_HUMAN	Serologically defined colon cancer antigen 3 (Antigen NY-CO-3)	19	4.75	0.94	0.01	15	2.3	BioID	YES	Flp-In™ T-REx 293
HSP7C	P11142	Q99615	DNAJC7	DNJC7_HUMAN	DnaJ homolog subfamily C member 7 (Tetratricopeptide repeat protein 2) (TPR repeat protein 2)	14	3.5	0.99	0	59	2.9	BioID	NO	Flp-In™ T-REx 293
HSP7C	P11142	Q99707	MTR	METH_HUMAN	Methionine synthase (EC 2.1.1.13) (5-methyltetrahydrofolate--homocysteine methyltransferase) (Vitamin-B12 dependent methionine synthase) (MS)	19	4.75	1	0	6	1.7	BioID	YES	Flp-In™ T-REx 293
HSP7C	P11142	Q9BQC3	DPH2	DPH2_HUMAN	2-(3-amino-3-carboxypropyl)histidine synthase subunit 2 (EC 2.5.1.108) (Diphthamide biosynthesis protein 2) (Diphtheria toxin resistance protein 2) (S-adenosyl-L-methionine:L-histidine 3-amino-3-carboxypropyltransferase 2)	15	3.75	0.98	0	0	0	BioID	YES	Flp-In™ T-REx 293
HSP7C	P11142	Q9BWH6	RPAP1	RPAP1_HUMAN	RNA polymerase II-associated protein 1	16	4	0.98	0	5	2	BioID	NO	Flp-In™ T-REx 293
HSP7C	P11142	Q9BZG8	DPH1	DPH1_HUMAN	2-(3-amino-3-carboxypropyl)histidine synthase subunit 1 (EC 2.5.1.108) (Diphthamide biosynthesis protein 1) (Diphtheria toxin resistance protein 1) (Ovarian cancer-associated gene 1 protein) (S-adenosyl-L-methionine:L-histidine 3-amino-3-carboxypropyltransferase 1)	10	2.5	0.73	0.06	0	0	BioID	YES	Flp-In™ T-REx 293
HSP7C	P11142	Q9C026	TRIM9	TRIM9_HUMAN	E3 ubiquitin-protein ligase TRIM9 (EC 2.3.2.27) (RING finger protein 91) (RING-type E3 ubiquitin transferase TRIM9) (Tripartite motif-containing protein 9)	33	8.25	0.76	0.04	10	5	BioID	YES	Flp-In™ T-REx 293
HSP7C	P11142	Q9C0D5	TANC1	TANC1_HUMAN	Protein TANC1 (Tetratricopeptide repeat, ankyrin repeat and coiled-coil domain-containing protein 1)	10	2.5	0.78	0.04	4	1.3	BioID	YES	Flp-In™ T-REx 293
HSP7C	P11142	Q9H4A3	WNK1	WNK1_HUMAN	Serine/threonine-protein kinase WNK1 (EC 2.7.11.1) (Erythrocyte 65 kDa protein) (p65) (Kinase deficient protein) (Protein kinase lysine-deficient 1) (Protein kinase with no lysine 1) (hWNK1)	47	11.75	0.88	0.02	28	2.8	BioID	YES	Flp-In™ T-REx 293
HSP7C	P11142	Q9H6R7	WDCP	WDCP_HUMAN	WD repeat and coiled-coil-containing protein	24	6	0.75	0.05	5	1.2	BioID	YES	Flp-In™ T-REx 293
HSP7C	P11142	Q9NZL4	HSPBP1	HPBP1_HUMAN	Hsp70-binding protein 1 (HspBP1) (Heat shock protein-binding protein 1) (Hsp70-binding protein 2) (HspBP2) (Hsp70-interacting protein 1) (Hsp70-interacting protein 2)	68	17	1	0	21	1.3	BioID	NO	Flp-In™ T-REx 293
HSP7C	P11142	Q9UBB4	ATXN10	ATX10_HUMAN	Ataxin-10 (Brain protein E46 homolog) (Spinocerebellar ataxia type 10 protein)	29	7.25	1	0	26	1.7	BioID	NO	Flp-In™ T-REx 293
HSP7C	P11142	Q9UL15	BAG5	BAG5_HUMAN	BAG family molecular chaperone regulator 5 (BAG-5) (Bcl-2-associated athanogene 5)	54	13.5	1	0	5	33.4	BioID	YES	Flp-In™ T-REx 293
HSP7C	P11142	Q9UNE7	STUB1	CHIP_HUMAN	E3 ubiquitin-protein ligase CHIP (EC 2.3.2.27) (Antigen NY-CO-7) (CLL-associated antigen KW-8) (Carboxy terminus of Hsp70-interacting protein) (RING-type E3 ubiquitin transferase CHIP) (STIP1 homology and U box-containing protein 1)	14	3.5	0.98	0	62	2.5	BioID	NO	Flp-In™ T-REx 293
HSP7C	P11142	Q9UPN7	PPP6R1	PP6R1_HUMAN	Serine/threonine-protein phosphatase 6 regulatory subunit 1 (SAPS domain family member 1)	15	3.75	0.73	0.06	19	2.1	BioID	YES	Flp-In™ T-REx 293
LAMP1	P11279	O00459	PIK3R2	P85B_HUMAN	Phosphatidylinositol 3-kinase regulatory subunit beta (PI3-kinase regulatory subunit beta) (PI3K regulatory subunit beta) (PtdIns-3-kinase regulatory subunit beta) (Phosphatidylinositol 3-kinase 85 kDa regulatory subunit beta) (PI3-kinase subunit p85-beta) (PtdIns-3-kinase regulatory subunit p85-beta)	32	8	1	0	6	2.2	BioID	YES	Flp-In™ T-REx 293
LAMP1	P11279	O75052	NOS1AP	CAPON_HUMAN	Carboxyl-terminal PDZ ligand of neuronal nitric oxide synthase protein (C-terminal PDZ ligand of neuronal nitric oxide synthase protein) (Nitric oxide synthase 1 adaptor protein)	18	4.5	0.99	0	8	1.9	BioID	YES	Flp-In™ T-REx 293
LAMP1	P11279	O75116	ROCK2	ROCK2_HUMAN	Rho-associated protein kinase 2 (EC 2.7.11.1) (Rho kinase 2) (Rho-associated, coiled-coil-containing protein kinase 2) (Rho-associated, coiled-coil-containing protein kinase II) (ROCK-II) (p164 ROCK-2)	18	4.5	0.73	0.06	11	1.4	BioID	YES	Flp-In™ T-REx 293
LAMP1	P11279	O95248	SBF1	MTMR5_HUMAN	Myotubularin-related protein 5 (SET-binding factor 1) (Sbf1)	18	4.5	0.75	0.05	4	1.8	BioID	YES	Flp-In™ T-REx 293
LAMP1	P11279	P10321	HLA-C	1C07_HUMAN	HLA class I histocompatibility antigen, Cw-7 alpha chain (MHC class I antigen Cw*7)	10	2.5	0.74	0.05	26	1.4	BioID	YES	Flp-In™ T-REx 293
LAMP1	P11279	P11279	LAMP1	LAMP1_HUMAN	Lysosome-associated membrane glycoprotein 1 (LAMP-1) (Lysosome-associated membrane protein 1) (CD107 antigen-like family member A) (CD antigen CD107a)	162	40.5	1	0	15	1.5	BioID	YES	Flp-In™ T-REx 293
LAMP1	P11279	P13667	PDIA4	PDIA4_HUMAN	Protein disulfide-isomerase A4 (EC 5.3.4.1) (Endoplasmic reticulum resident protein 70) (ER protein 70) (ERp70) (Endoplasmic reticulum resident protein 72) (ER protein 72) (ERp-72) (ERp72)	14	3.5	0.97	0	59	5.6	BioID	YES	Flp-In™ T-REx 293
LAMP1	P11279	P19022	CDH2	CADH2_HUMAN	Cadherin-2 (CDw325) (Neural cadherin) (N-cadherin) (CD antigen CD325)	14	3.5	0.74	0.06	3	8.7	BioID	YES	Flp-In™ T-REx 293
LAMP1	P11279	P27448	MARK3	MARK3_HUMAN	MAP/microtubule affinity-regulating kinase 3 (EC 2.7.11.1) (C-TAK1) (cTAK1) (Cdc25C-associated protein kinase 1) (ELKL motif kinase 2) (EMK-2) (Protein kinase STK10) (Ser/Thr protein kinase PAR-1) (Par-1a) (Serine/threonine-protein kinase p78)	47	11.75	1	0	7	1.1	BioID	YES	Flp-In™ T-REx 293
LAMP1	P11279	P35222	CTNNB1	CTNB1_HUMAN	Catenin beta-1 (Beta-catenin)	23	5.75	0.98	0	30	3.3	BioID	YES	Flp-In™ T-REx 293
LAMP1	P11279	P35611	ADD1	ADDA_HUMAN	Alpha-adducin (Erythrocyte adducin subunit alpha)	125	31.25	0.86	0.02	42	4.6	BioID	YES	Flp-In™ T-REx 293
LAMP1	P11279	P35612	ADD2	ADDB_HUMAN	Beta-adducin (Erythrocyte adducin subunit beta)	20	5	0.96	0.01	12	1.8	BioID	YES	Flp-In™ T-REx 293
LAMP1	P11279	P41440	SLC19A1	S19A1_HUMAN	Folate transporter 1 (FOLT) (Intestinal folate carrier 1) (IFC-1) (Placental folate transporter) (Reduced folate carrier protein) (RFC) (Solute carrier family 19 member 1)	19	4.75	1	0	0	0	BioID	YES	Flp-In™ T-REx 293
LAMP1	P11279	P60953	CDC42	CDC42_HUMAN	Cell division control protein 42 homolog (G25K GTP-binding protein)	11	2.75	0.98	0	80	2.7	BioID	YES	Flp-In™ T-REx 293
LAMP1	P11279	P61026	RAB10	RAB10_HUMAN	Ras-related protein Rab-10	9	2.25	0.73	0.06	56	2.7	BioID	YES	Flp-In™ T-REx 293
LAMP1	P11279	P62891	RPL39	RL39_HUMAN	60S ribosomal protein L39 (Large ribosomal subunit protein eL39)	8	2	0.83	0.03	61	1.6	BioID	YES	Flp-In™ T-REx 293
LAMP1	P11279	Q02487	DSC2	DSC2_HUMAN	Desmocollin-2 (Cadherin family member 2) (Desmocollin-3) (Desmosomal glycoprotein II) (Desmosomal glycoprotein III)	9	2.25	0.73	0.06	12	2	BioID	YES	Flp-In™ T-REx 293
LAMP1	P11279	Q12923	PTPN13	PTN13_HUMAN	Tyrosine-protein phosphatase non-receptor type 13 (EC 3.1.3.48) (Fas-associated protein-tyrosine phosphatase 1) (FAP-1) (PTP-BAS) (Protein-tyrosine phosphatase 1E) (PTP-E1) (hPTPE1) (Protein-tyrosine phosphatase PTPL1)	139	34.75	1	0	13	4.5	BioID	YES	Flp-In™ T-REx 293
LAMP1	P11279	Q13308	PTK7	PTK7_HUMAN	Inactive tyrosine-protein kinase 7 (Colon carcinoma kinase 4) (CCK-4) (Protein-tyrosine kinase 7) (Pseudo tyrosine kinase receptor 7) (Tyrosine-protein kinase-like 7)	14	3.5	0.99	0	3	1	BioID	YES	Flp-In™ T-REx 293
LAMP1	P11279	Q14574	DSC3	DSC3_HUMAN	Desmocollin-3 (Cadherin family member 3) (Desmocollin-4) (HT-CP)	22	5.5	0.99	0	11	3.9	BioID	YES	Flp-In™ T-REx 293
LAMP1	P11279	Q14699	RFTN1	RFTN1_HUMAN	Raftlin (Cell migration-inducing gene 2 protein) (Raft-linking protein)	8	2	0.73	0.06	7	2.4	BioID	YES	Flp-In™ T-REx 293
LAMP1	P11279	Q15758	SLC1A5	AAAT_HUMAN	Neutral amino acid transporter B(0) (ATB(0)) (Baboon M7 virus receptor) (RD114/simian type D retrovirus receptor) (Sodium-dependent neutral amino acid transporter type 2) (Solute carrier family 1 member 5)	51	12.75	1	0	70	2.9	BioID	YES	Flp-In™ T-REx 293
LAMP1	P11279	Q2PPJ7	RALGAPA2	RGPA2_HUMAN	Ral GTPase-activating protein subunit alpha-2 (250 kDa substrate of Akt) (AS250) (p220)	10	2.5	0.74	0.05	2	1	BioID	YES	Flp-In™ T-REx 293
LAMP1	P11279	Q68D85	NCR3LG1	NR3L1_HUMAN	Natural cytotoxicity triggering receptor 3 ligand 1 (B7 homolog 6) (B7-H6)	11	2.75	0.75	0.05	1	2	BioID	YES	Flp-In™ T-REx 293
LAMP1	P11279	Q6R327	RICTOR	RICTR_HUMAN	Rapamycin-insensitive companion of mTOR (AVO3 homolog) (hAVO3)	16	4	0.74	0.05	4	1	BioID	YES	Flp-In™ T-REx 293
LAMP1	P11279	Q7KZI7	MARK2	MARK2_HUMAN	Serine/threonine-protein kinase MARK2 (EC 2.7.11.1) (EC 2.7.11.26) (ELKL motif kinase 1) (EMK-1) (MAP/microtubule affinity-regulating kinase 2) (PAR1 homolog) (PAR1 homolog b) (Par-1b) (Par1b)	45	11.25	1	0	6	1.2	BioID	YES	Flp-In™ T-REx 293
LAMP1	P11279	Q86W92	PPFIBP1	LIPB1_HUMAN	Liprin-beta-1 (Protein tyrosine phosphatase receptor type f polypeptide-interacting protein-binding protein 1) (PTPRF-interacting protein-binding protein 1) (hSGT2)	27	6.75	1	0	9	1.8	BioID	YES	Flp-In™ T-REx 293
LAMP1	P11279	Q86X29	LSR	LSR_HUMAN	Lipolysis-stimulated lipoprotein receptor	40	10	1	0	4	1.8	BioID	YES	Flp-In™ T-REx 293
LAMP1	P11279	Q8NE01	CNNM3	CNNM3_HUMAN	Metal transporter CNNM3 (Ancient conserved domain-containing protein 3) (Cyclin-M3)	20	5	1	0	0	0	BioID	YES	Flp-In™ T-REx 293
LAMP1	P11279	Q92569	PIK3R3	P55G_HUMAN	Phosphatidylinositol 3-kinase regulatory subunit gamma (PI3-kinase regulatory subunit gamma) (PI3K regulatory subunit gamma) (PtdIns-3-kinase regulatory subunit gamma) (Phosphatidylinositol 3-kinase 55 kDa regulatory subunit gamma) (PI3-kinase subunit p55-gamma) (PtdIns-3-kinase regulatory subunit p55-gamma) (p55PIK)	14	3.5	0.75	0.05	4	1.3	BioID	YES	Flp-In™ T-REx 293
LAMP1	P11279	Q9C0B5	ZDHHC5	ZDHC5_HUMAN	Palmitoyltransferase ZDHHC5 (EC 2.3.1.225) (Zinc finger DHHC domain-containing protein 5) (DHHC-5) (Zinc finger protein 375)	23	5.75	0.98	0	9	1.8	BioID	YES	Flp-In™ T-REx 293
LAMP1	P11279	Q9HB21	PLEKHA1	PKHA1_HUMAN	Pleckstrin homology domain-containing family A member 1 (PH domain-containing family A member 1) (Tandem PH domain-containing protein 1) (TAPP-1)	71	17.75	0.77	0.04	5	2.2	BioID	YES	Flp-In™ T-REx 293
LAMP1	P11279	Q9NQ66	PLCB1	PLCB1_HUMAN	1-phosphatidylinositol 4,5-bisphosphate phosphodiesterase beta-1 (EC 3.1.4.11) (PLC-154) (Phosphoinositide phospholipase C-beta-1) (Phospholipase C-I) (PLC-I) (Phospholipase C-beta-1) (PLC-beta-1)	11	2.75	0.98	0	0	0	BioID	YES	Flp-In™ T-REx 293
LAMP1	P11279	Q9NUM4	TMEM106B	T106B_HUMAN	Transmembrane protein 106B	9	2.25	0.73	0.06	1	1	BioID	YES	Flp-In™ T-REx 293
LAMP1	P11279	Q9UBS4	DNAJB11	DJB11_HUMAN	DnaJ homolog subfamily B member 11 (APOBEC1-binding protein 2) (ABBP-2) (DnaJ protein homolog 9) (ER-associated DNAJ) (ER-associated Hsp40 co-chaperone) (Endoplasmic reticulum DNA J domain-containing protein 3) (ER-resident protein ERdj3) (ERdj3) (ERj3p) (HEDJ) (Human DnaJ protein 9) (hDj-9) (PWP1-interacting protein 4)	12	3	0.98	0	52	2	BioID	YES	Flp-In™ T-REx 293
LAMP1	P11279	Q9UQB8	BAIAP2	BAIP2_HUMAN	Brain-specific angiogenesis inhibitor 1-associated protein 2 (BAI-associated protein 2) (BAI1-associated protein 2) (Protein BAP2) (Fas ligand-associated factor 3) (FLAF3) (Insulin receptor substrate p53/p58) (IRS-58) (IRSp53/58) (Insulin receptor substrate protein of 53 kDa) (IRSp53) (Insulin receptor substrate p53)	10	2.5	0.73	0.06	4	1.3	BioID	YES	Flp-In™ T-REx 293
LMNA	P02545	A8CG34	POM121C	P121C_HUMAN	Nuclear envelope pore membrane protein POM 121C (Nuclear pore membrane protein 121-2) (POM121-2) (Pore membrane protein of 121 kDa C)	86	21.5	1	0	22	1.6	BioID	YES	Flp-In™ T-REx 293
LMNA	P02545	O00267	SUPT5H	SPT5H_HUMAN	Transcription elongation factor SPT5 (hSPT5) (DRB sensitivity-inducing factor 160 kDa subunit) (DSIF p160) (DRB sensitivity-inducing factor large subunit) (DSIF large subunit) (Tat-cotransactivator 1 protein) (Tat-CT1 protein)	20	5	0.75	0.05	50	5.1	BioID	NO	Flp-In™ T-REx 293
LMNA	P02545	O00505	KPNA3	IMA4_HUMAN	Importin subunit alpha-4 (Importin alpha Q2) (Qip2) (Karyopherin subunit alpha-3) (SRP1-gamma)	69	17.25	1	0	44	2.3	BioID	YES	Flp-In™ T-REx 293
LMNA	P02545	O00629	KPNA4	IMA3_HUMAN	Importin subunit alpha-3 (Importin alpha Q1) (Qip1) (Karyopherin subunit alpha-4)	80	20	1	0	44	3.1	BioID	YES	Flp-In™ T-REx 293
LMNA	P02545	O15131	KPNA5	IMA6_HUMAN	Importin subunit alpha-6 (Karyopherin subunit alpha-5)	45	11.25	1	0	47	1.8	BioID	YES	Flp-In™ T-REx 293
LMNA	P02545	O60684	KPNA6	IMA7_HUMAN	Importin subunit alpha-7 (Karyopherin subunit alpha-6)	84	21	1	0	48	2.3	BioID	NO	Flp-In™ T-REx 293
LMNA	P02545	O60869	EDF1	EDF1_HUMAN	Endothelial differentiation-related factor 1 (EDF-1) (Multiprotein-bridging factor 1) (MBF1)	11	2.75	0.89	0.02	80	4.3	BioID	YES	Flp-In™ T-REx 293
LMNA	P02545	O75928	PIAS2	PIAS2_HUMAN	E3 SUMO-protein ligase PIAS2 (EC 6.3.2.-) (Androgen receptor-interacting protein 3) (ARIP3) (DAB2-interacting protein) (DIP) (Msx-interacting zinc finger protein) (Miz1) (PIAS-NY protein) (Protein inhibitor of activated STAT x) (Protein inhibitor of activated STAT2)	9	2.25	0.73	0.06	2	1	BioID	YES	Flp-In™ T-REx 293
LMNA	P02545	O95551	TDP2	TYDP2_HUMAN	Tyrosyl-DNA phosphodiesterase 2 (Tyr-DNA phosphodiesterase 2) (hTDP2) (EC 3.1.4.-) (5'-tyrosyl-DNA phosphodiesterase) (5'-Tyr-DNA phosphodiesterase) (ETS1-associated protein 2) (ETS1-associated protein II) (EAPII) (TRAF and TNF receptor-associated protein) (Tyrosyl-RNA phosphodiesterase) (VPg unlinkase)	25	6.25	1	0	5	1	BioID	YES	Flp-In™ T-REx 293
LMNA	P02545	P02545	LMNA	LMNA_HUMAN	Prelamin-A/C [Cleaved into: Lamin-A/C (70 kDa lamin) (Renal carcinoma antigen NY-REN-32)]	1060	265	1	0	92	12.4	BioID	YES	Flp-In™ T-REx 293
LMNA	P02545	P20700	LMNB1	LMNB1_HUMAN	Lamin-B1	201	50.25	1	0	117	7.7	BioID	NO	Flp-In™ T-REx 293
LMNA	P02545	P49585	PCYT1A	PCY1A_HUMAN	Choline-phosphate cytidylyltransferase A (EC 2.7.7.15) (CCT-alpha) (CTP:phosphocholine cytidylyltransferase A) (CCT A) (CT A) (Phosphorylcholine transferase A)	11	2.75	0.97	0.01	4	1.8	BioID	YES	Flp-In™ T-REx 293
LMNA	P02545	P49790	NUP153	NU153_HUMAN	Nuclear pore complex protein Nup153 (153 kDa nucleoporin) (Nucleoporin Nup153)	610	152.5	1	0	48	19.2	BioID	NO	Flp-In™ T-REx 293
LMNA	P02545	P52292	KPNA2	IMA1_HUMAN	Importin subunit alpha-1 (Karyopherin subunit alpha-2) (RAG cohort protein 1) (SRP1-alpha)	178	44.5	1	0	162	4.7	BioID	YES	Flp-In™ T-REx 293
LMNA	P02545	P78406	RAE1	RAE1L_HUMAN	mRNA export factor (Rae1 protein homolog) (mRNA-associated protein mrnp 41)	22	5.5	0.92	0.01	36	1.9	BioID	YES	Flp-In™ T-REx 293
LMNA	P02545	Q03252	LMNB2	LMNB2_HUMAN	Lamin-B2	126	31.5	1	0	68	4.4	BioID	NO	Flp-In™ T-REx 293
LMNA	P02545	Q07021	C1QBP	C1QBP_HUMAN	Complement component 1 Q subcomponent-binding protein, mitochondrial (ASF/SF2-associated protein p32) (Glycoprotein gC1qBP) (C1qBP) (Hyaluronan-binding protein 1) (Mitochondrial matrix protein p32) (gC1q-R protein) (p33)	157	39.25	0.98	0	223	11.4	BioID	YES	Flp-In™ T-REx 293
LMNA	P02545	Q13356	PPIL2	PPIL2_HUMAN	Peptidyl-prolyl cis-trans isomerase-like 2 (PPIase) (EC 2.3.2.27) (EC 5.2.1.8) (CYC4) (Cyclophilin-60) (Cyclophilin-like protein Cyp-60) (Cyp60) (hCyP-60) (RING-type E3 ubiquitin transferase isomerase-like 2) (Rotamase PPIL2)	24	6	1	0	14	2.5	BioID	YES	Flp-In™ T-REx 293
LMNA	P02545	Q14974	KPNB1	IMB1_HUMAN	Importin subunit beta-1 (Importin-90) (Karyopherin subunit beta-1) (Nuclear factor p97) (Pore targeting complex 97 kDa subunit) (PTAC97)	295	73.75	1	0	161	9.5	BioID	YES	Flp-In™ T-REx 293
LMNA	P02545	Q6NSI4	CXorf57	CX057_HUMAN	Uncharacterized protein CXorf57	18	4.5	0.99	0	5	2	BioID	YES	Flp-In™ T-REx 293
LMNA	P02545	Q6P6C2	ALKBH5	ALKB5_HUMAN	RNA demethylase ALKBH5 (EC 1.14.11.-) (Alkylated DNA repair protein alkB homolog 5) (Alpha-ketoglutarate-dependent dioxygenase alkB homolog 5)	20	5	1	0	12	1.1	BioID	YES	Flp-In™ T-REx 293
LMNA	P02545	Q86V97	KBTBD6	KBTB6_HUMAN	Kelch repeat and BTB domain-containing protein 6	26	6.5	0.99	0	6	1.5	BioID	YES	Flp-In™ T-REx 293
LMNA	P02545	Q8N1G2	CMTR1	CMTR1_HUMAN	Cap-specific mRNA (nucleoside-2'-O-)-methyltransferase 1 (EC 2.1.1.57) (Cap methyltransferase 1) (Cap1 2'O-ribose methyltransferase 1) (MTr1) (hMTr1) (FtsJ methyltransferase domain-containing protein 2) (Interferon-stimulated gene 95 kDa protein) (ISG95)	17	4.25	0.97	0	9	1	BioID	YES	Flp-In™ T-REx 293
LMNA	P02545	Q8NFH3	NUP43	NUP43_HUMAN	Nucleoporin Nup43 (Nup107-160 subcomplex subunit Nup43) (p42)	29	7.25	1	0	21	2	BioID	YES	Flp-In™ T-REx 293
LMNA	P02545	Q8WUA2	PPIL4	PPIL4_HUMAN	Peptidyl-prolyl cis-trans isomerase-like 4 (PPIase) (EC 5.2.1.8) (Cyclophilin-like protein PPIL4) (Rotamase PPIL4)	104	26	1	0	83	4.7	BioID	YES	Flp-In™ T-REx 293
LMNA	P02545	Q8WYP5	AHCTF1	ELYS_HUMAN	Protein ELYS (Embryonic large molecule derived from yolk sac) (Protein MEL-28) (Putative AT-hook-containing transcription factor 1)	20	5	0.77	0.04	45	30.7	BioID	NO	Flp-In™ T-REx 293
LMNA	P02545	Q92917	GPKOW	GPKOW_HUMAN	G patch domain and KOW motifs-containing protein (G patch domain-containing protein 5) (Protein MOS2 homolog) (Protein T54)	40	10	0.84	0.03	29	2.2	BioID	NO	Flp-In™ T-REx 293
LMNA	P02545	Q93009	USP7	UBP7_HUMAN	Ubiquitin carboxyl-terminal hydrolase 7 (EC 3.4.19.12) (Deubiquitinating enzyme 7) (Herpesvirus-associated ubiquitin-specific protease) (Ubiquitin thioesterase 7) (Ubiquitin-specific-processing protease 7)	55	13.75	0.98	0	65	4.1	BioID	YES	Flp-In™ T-REx 293
LMNA	P02545	Q96AT1	KIAA1143	K1143_HUMAN	Uncharacterized protein KIAA1143	27	6.75	0.99	0	10	2.3	BioID	YES	Flp-In™ T-REx 293
LMNA	P02545	Q96EE3	SEH1L	SEH1_HUMAN	Nucleoporin SEH1 (Nup107-160 subcomplex subunit SEH1) (SEC13-like protein)	48	12	1	0	38	2.7	BioID	YES	Flp-In™ T-REx 293
LMNA	P02545	Q96HA1	POM121	P121A_HUMAN	Nuclear envelope pore membrane protein POM 121 (Nuclear envelope pore membrane protein POM 121A) (Nucleoporin Nup121) (Pore membrane protein of 121 kDa)	77	19.25	1	0	22	1.6	BioID	NO	Flp-In™ T-REx 293
LMNA	P02545	Q96S55	WRNIP1	WRIP1_HUMAN	ATPase WRNIP1 (EC 3.6.1.3) (Werner helicase-interacting protein 1)	71	17.75	1	0	26	3.6	BioID	YES	Flp-In™ T-REx 293
LMNA	P02545	Q9BRR0	ZKSCAN3	ZKSC3_HUMAN	Zinc finger protein with KRAB and SCAN domains 3 (Zinc finger and SCAN domain-containing protein 13) (Zinc finger protein 306) (Zinc finger protein 309) (Zinc finger protein 47 homolog) (Zf47) (Zfp-47)	21	5.25	0.88	0.02	1	1	BioID	YES	Flp-In™ T-REx 293
LMNA	P02545	Q9BUI4	POLR3C	RPC3_HUMAN	DNA-directed RNA polymerase III subunit RPC3 (RNA polymerase III subunit C3) (DNA-directed RNA polymerase III subunit C) (RNA polymerase III 62 kDa subunit) (RPC62)	26	6.5	1	0	10	1.3	BioID	YES	Flp-In™ T-REx 293
LMNA	P02545	Q9BW27	NUP85	NUP85_HUMAN	Nuclear pore complex protein Nup85 (85 kDa nucleoporin) (FROUNT) (Nucleoporin Nup75) (Nucleoporin Nup85) (Pericentrin-1)	58	14.5	1	0	22	1.9	BioID	YES	Flp-In™ T-REx 293
LMNA	P02545	Q9H5V9	CXorf56	CX056_HUMAN	UPF0428 protein CXorf56	88	22	1	0	31	4.7	BioID	NO	Flp-In™ T-REx 293
LMNA	P02545	Q9NW82	WDR70	WDR70_HUMAN	WD repeat-containing protein 70	97	24.25	1	0	25	4.1	BioID	NO	Flp-In™ T-REx 293
LMNA	P02545	Q9P0U3	SENP1	SENP1_HUMAN	Sentrin-specific protease 1 (EC 3.4.22.68) (Sentrin/SUMO-specific protease SENP1)	77	19.25	1	0	0	0	BioID	NO	Flp-In™ T-REx 293
LMNA	P02545	Q9UKX7	NUP50	NUP50_HUMAN	Nuclear pore complex protein Nup50 (50 kDa nucleoporin) (Nuclear pore-associated protein 60 kDa-like) (Nucleoporin Nup50)	330	82.5	1	0	38	6.8	BioID	NO	Flp-In™ T-REx 293
LMNA	P02545	Q9Y314	NOSIP	NOSIP_HUMAN	Nitric oxide synthase-interacting protein (E3 ubiquitin-protein ligase NOSIP) (EC 2.3.2.27) (RING-type E3 ubiquitin transferase NOSIP) (eNOS-interacting protein)	9	2.25	0.73	0.06	12	1.4	BioID	YES	Flp-In™ T-REx 293
PSA1	P25786	O14818	PSMA7	PSA7_HUMAN	Proteasome subunit alpha type-7 (EC 3.4.25.1) (Proteasome subunit RC6-1) (Proteasome subunit XAPC7)	118	29.5	1	0	89	3.7	BioID	NO	Flp-In™ T-REx 293
PSA1	P25786	O95456	PSMG1	PSMG1_HUMAN	Proteasome assembly chaperone 1 (PAC-1) (Chromosome 21 leucine-rich protein) (C21-LRP) (Down syndrome critical region protein 2)	105	26.25	1	0	18	3.2	BioID	YES	Flp-In™ T-REx 293
PSA1	P25786	P08754	GNAI3	GNAI3_HUMAN	Guanine nucleotide-binding protein G(k) subunit alpha (G(i) alpha-3)	8	2	0.73	0.06	53	4.1	BioID	YES	Flp-In™ T-REx 293
PSA1	P25786	P20618	PSMB1	PSB1_HUMAN	Proteasome subunit beta type-1 (EC 3.4.25.1) (Macropain subunit C5) (Multicatalytic endopeptidase complex subunit C5) (Proteasome component C5) (Proteasome gamma chain)	29	7.25	0.98	0	76	2.6	BioID	NO	Flp-In™ T-REx 293
PSA1	P25786	P25786	PSMA1	PSA1_HUMAN	Proteasome subunit alpha type-1 (EC 3.4.25.1) (30 kDa prosomal protein) (PROS-30) (Macropain subunit C2) (Multicatalytic endopeptidase complex subunit C2) (Proteasome component C2) (Proteasome nu chain)	298	74.5	1	0	86	3.7	BioID	YES	Flp-In™ T-REx 293
PSA1	P25786	P25788	PSMA3	PSA3_HUMAN	Proteasome subunit alpha type-3 (EC 3.4.25.1) (Macropain subunit C8) (Multicatalytic endopeptidase complex subunit C8) (Proteasome component C8)	67	16.75	1	0	78	3.2	BioID	NO	Flp-In™ T-REx 293
PSA1	P25786	P25789	PSMA4	PSA4_HUMAN	Proteasome subunit alpha type-4 (EC 3.4.25.1) (Macropain subunit C9) (Multicatalytic endopeptidase complex subunit C9) (Proteasome component C9) (Proteasome subunit L)	40	10	1	0	82	3	BioID	NO	Flp-In™ T-REx 293
PSA1	P25786	P28066	PSMA5	PSA5_HUMAN	Proteasome subunit alpha type-5 (EC 3.4.25.1) (Macropain zeta chain) (Multicatalytic endopeptidase complex zeta chain) (Proteasome zeta chain)	73	18.25	1	0	88	2.8	BioID	NO	Flp-In™ T-REx 293
PSA1	P25786	P28070	PSMB4	PSB4_HUMAN	Proteasome subunit beta type-4 (EC 3.4.25.1) (26 kDa prosomal protein) (HsBPROS26) (PROS-26) (Macropain beta chain) (Multicatalytic endopeptidase complex beta chain) (Proteasome beta chain) (Proteasome chain 3) (HsN3)	12	3	0.9	0.02	68	3.1	BioID	NO	Flp-In™ T-REx 293
PSA1	P25786	P28072	PSMB6	PSB6_HUMAN	Proteasome subunit beta type-6 (EC 3.4.25.1) (Macropain delta chain) (Multicatalytic endopeptidase complex delta chain) (Proteasome delta chain) (Proteasome subunit Y)	13	3.25	0.92	0.01	76	2.4	BioID	NO	Flp-In™ T-REx 293
PSA1	P25786	P49721	PSMB2	PSB2_HUMAN	Proteasome subunit beta type-2 (EC 3.4.25.1) (Macropain subunit C7-I) (Multicatalytic endopeptidase complex subunit C7-I) (Proteasome component C7-I)	22	5.5	1	0	72	2.4	BioID	NO	Flp-In™ T-REx 293
PSA1	P25786	Q06323	PSME1	PSME1_HUMAN	Proteasome activator complex subunit 1 (11S regulator complex subunit alpha) (REG-alpha) (Activator of multicatalytic protease subunit 1) (Interferon gamma up-regulated I-5111 protein) (IGUP I-5111) (Proteasome activator 28 subunit alpha) (PA28a) (PA28alpha)	61	15.25	1	0	37	2.5	BioID	NO	Flp-In™ T-REx 293
PSA1	P25786	Q5JS54	PSMG4	PSMG4_HUMAN	Proteasome assembly chaperone 4 (PAC-4) (hPAC4)	56	14	1	0	0	0	BioID	YES	Flp-In™ T-REx 293
PSA1	P25786	Q969U7	PSMG2	PSMG2_HUMAN	Proteasome assembly chaperone 2 (PAC-2) (Hepatocellular carcinoma-susceptibility protein 3) (Tumor necrosis factor superfamily member 5-induced protein 1)	66	16.5	1	0	4	1.8	BioID	YES	Flp-In™ T-REx 293
PSA1	P25786	Q99436	PSMB7	PSB7_HUMAN	Proteasome subunit beta type-7 (EC 3.4.25.1) (Macropain chain Z) (Multicatalytic endopeptidase complex chain Z) (Proteasome subunit Z)	28	7	1	0	63	2.8	BioID	NO	Flp-In™ T-REx 293
PSA1	P25786	Q9BT73	PSMG3	PSMG3_HUMAN	Proteasome assembly chaperone 3 (PAC-3) (hPAC3)	45	11.25	1	0	1	1	BioID	YES	Flp-In™ T-REx 293
PSA1	P25786	Q9NYL9	TMOD3	TMOD3_HUMAN	Tropomodulin-3 (Ubiquitous tropomodulin) (U-Tmod)	25	6.25	0.93	0.01	63	4.3	BioID	YES	Flp-In™ T-REx 293
PSA1	P25786	Q9UL46	PSME2	PSME2_HUMAN	Proteasome activator complex subunit 2 (11S regulator complex subunit beta) (REG-beta) (Activator of multicatalytic protease subunit 2) (Proteasome activator 28 subunit beta) (PA28b) (PA28beta)	52	13	1	0	25	3.4	BioID	NO	Flp-In™ T-REx 293
PSA1	P25786	Q9Y244	POMP	POMP_HUMAN	Proteasome maturation protein (Proteassemblin) (Protein UMP1 homolog) (hUMP1) (Voltage-gated K channel beta subunit 4.1)	26	6.5	1	0	0	0	BioID	NO	Flp-In™ T-REx 293
RAB11A	P62491	O43852	CALU	CALU_HUMAN	Calumenin (Crocalbin) (IEF SSP 9302)	10	2.5	0.98	0	61	3.8	BioID	YES	Flp-In™ T-REx 293
RAB11A	P62491	P05198	EIF2S1	IF2A_HUMAN	Eukaryotic translation initiation factor 2 subunit 1 (Eukaryotic translation initiation factor 2 subunit alpha) (eIF-2-alpha) (eIF-2A) (eIF-2alpha)	40	10	0.97	0.01	101	2.3	BioID	YES	Flp-In™ T-REx 293
RAB11A	P62491	P15927	RPA2	RFA2_HUMAN	Replication protein A 32 kDa subunit (RP-A p32) (Replication factor A protein 2) (RF-A protein 2) (Replication protein A 34 kDa subunit) (RP-A p34)	19	4.75	0.79	0.04	55	2.8	BioID	YES	Flp-In™ T-REx 293
RAB11A	P62491	P20042	EIF2S2	IF2B_HUMAN	Eukaryotic translation initiation factor 2 subunit 2 (Eukaryotic translation initiation factor 2 subunit beta) (eIF-2-beta)	18	4.5	0.94	0.01	71	1.9	BioID	YES	Flp-In™ T-REx 293
RAB11A	P62491	P42025	ACTR1B	ACTY_HUMAN	Beta-centractin (Actin-related protein 1B) (ARP1B)	23	5.75	0.73	0.06	44	2.1	BioID	YES	Flp-In™ T-REx 293
RAB11A	P62491	P51148	RAB5C	RAB5C_HUMAN	Ras-related protein Rab-5C (L1880) (RAB5L)	7	1.75	0.73	0.06	61	2.5	BioID	YES	Flp-In™ T-REx 293
RAB11A	P62491	P51784	USP11	UBP11_HUMAN	Ubiquitin carboxyl-terminal hydrolase 11 (EC 3.4.19.12) (Deubiquitinating enzyme 11) (Ubiquitin thioesterase 11) (Ubiquitin-specific-processing protease 11)	94	23.5	1	0	26	1.8	BioID	YES	Flp-In™ T-REx 293
RAB11A	P62491	P62491	RAB11A	RAB11A_HUMAN	Ras-related protein Rab-11A (Rab-11) (YL8)	142	35.5	1	0	47	2.1	BioID	YES	Flp-In™ T-REx 293
RAB11A	P62491	P62633	CNBP	CNBP_HUMAN	Cellular nucleic acid-binding protein (CNBP) (Zinc finger protein 9)	15	3.75	0.75	0.04	16	11.7	BioID	YES	Flp-In™ T-REx 293
RAB11A	P62491	Q00059	TFAM	TFAM_HUMAN	Transcription factor A, mitochondrial (mtTFA) (Mitochondrial transcription factor 1) (MtTF1) (Transcription factor 6) (TCF-6) (Transcription factor 6-like 2)	10	2.5	0.74	0.05	21	2	BioID	YES	Flp-In™ T-REx 293
RAB11A	P62491	Q00577	PURA	PURA_HUMAN	Transcriptional activator protein Pur-alpha (Purine-rich single-stranded DNA-binding protein alpha)	12	3	0.99	0	27	1.9	BioID	YES	Flp-In™ T-REx 293
RAB11A	P62491	Q6WKZ4	RAB11FIP1	RFIP1_HUMAN	Rab11 family-interacting protein 1 (Rab11-FIP1) (Rab-coupling protein)	50	12.5	1	0	23	1.5	BioID	NO	Flp-In™ T-REx 293
RAB11A	P62491	Q9BRJ6	C7orf50	CG050_HUMAN	Uncharacterized protein C7orf50	21	5.25	0.95	0.01	25	1.5	BioID	YES	Flp-In™ T-REx 293
RAB11A	P62491	Q9BXF6	RAB11FIP5	RFIP5_HUMAN	Rab11 family-interacting protein 5 (Rab11-FIP5) (Gamma-SNAP-associated factor 1) (Gaf-1) (Phosphoprotein pp75) (Rab11-interacting protein Rip11)	45	11.25	1	0	5	1.4	BioID	NO	Flp-In™ T-REx 293
RAB11A	P62491	Q9BY77	POLDIP3	PDIP3_HUMAN	Polymerase delta-interacting protein 3 (46 kDa DNA polymerase delta interaction protein) (p46) (S6K1 Aly/REF-like target) (SKAR)	17	4.25	1	0	79	6.2	BioID	YES	Flp-In™ T-REx 293
RAB11A	P62491	Q9BYG3	NIFK	MK67I_HUMAN	MKI67 FHA domain-interacting nucleolar phosphoprotein (Nucleolar phosphoprotein Nopp34) (Nucleolar protein interacting with the FHA domain of pKI-67) (hNIFK)	13	3.25	0.75	0.05	27	2.7	BioID	YES	Flp-In™ T-REx 293
RAB11A	P62491	Q9NUU7	DDX19A	DD19A_HUMAN	ATP-dependent RNA helicase DDX19A (EC 3.6.4.13) (DDX19-like protein) (DEAD box protein 19A)	11	2.75	0.98	0	19	1.4	BioID	YES	Flp-In™ T-REx 293
RAB11A	P62491	Q9UJ41	RABGEF1	RABX5_HUMAN	Rab5 GDP/GTP exchange factor (RAP1) (Rabaptin-5-associated exchange factor for Rab5) (Rabex-5)	8	2	0.73	0.06	0	0	BioID	YES	Flp-In™ T-REx 293
RAB11A	P62491	Q9UJW0	DCTN4	DCTN4_HUMAN	Dynactin subunit 4 (Dyn4) (Dynactin subunit p62)	12	3	0.76	0.04	22	1.5	BioID	YES	Flp-In™ T-REx 293
RAB11A	P62491	Q9UKD2	MRTO4	MRT4_HUMAN	mRNA turnover protein 4 homolog (Ribosome assembly factor MRTO4)	24	6	0.92	0.01	44	3.2	BioID	YES	Flp-In™ T-REx 293
RAB11A	P62491	Q9Y3P9	RABGAP1	RBGP1_HUMAN	Rab GTPase-activating protein 1 (GAP and centrosome-associated protein) (Rab6 GTPase-activating protein GAPCenA)	9	2.25	0.96	0.01	8	1.3	BioID	YES	Flp-In™ T-REx 293
RAB9A	P51151	O43504	LAMTOR5	LTOR5_HUMAN	Ragulator complex protein LAMTOR5 (Hepatitis B virus X-interacting protein) (HBV X-interacting protein) (HBX-interacting protein) (Late endosomal/lysosomal adaptor and MAPK and MTOR activator 5)	10	2.5	0.98	0	1	1	BioID	YES	Flp-In™ T-REx 293
RAB9A	P51151	O43592	XPOT	XPOT_HUMAN	Exportin-T (Exportin(tRNA)) (tRNA exportin)	10	2.5	0.97	0.01	21	2.5	BioID	YES	Flp-In™ T-REx 293
RAB9A	P51151	O43852	CALU	CALU_HUMAN	Calumenin (Crocalbin) (IEF SSP 9302)	21	5.25	1	0	61	3.8	BioID	YES	Flp-In™ T-REx 293
RAB9A	P51151	P10515	DLAT	ODP2_HUMAN	Dihydrolipoyllysine-residue acetyltransferase component of pyruvate dehydrogenase complex, mitochondrial (EC 2.3.1.12) (70 kDa mitochondrial autoantigen of primary biliary cirrhosis) (PBC) (Dihydrolipoamide acetyltransferase component of pyruvate dehydrogenase complex) (M2 antigen complex 70 kDa subunit) (Pyruvate dehydrogenase complex component E2) (PDC-E2) (PDCE2)	9	2.25	0.73	0.06	38	6.5	BioID	YES	Flp-In™ T-REx 293
RAB9A	P51151	P20042	EIF2S2	IF2B_HUMAN	Eukaryotic translation initiation factor 2 subunit 2 (Eukaryotic translation initiation factor 2 subunit beta) (eIF-2-beta)	17	4.25	0.91	0.01	71	1.9	BioID	YES	Flp-In™ T-REx 293
RAB9A	P51151	P24386	CHM	RAE1_HUMAN	Rab proteins geranylgeranyltransferase component A 1 (Choroideremia protein) (Rab escort protein 1) (REP-1) (TCD protein)	32	8	1	0	0	0	BioID	YES	Flp-In™ T-REx 293
RAB9A	P51151	P28288	ABCD3	ABCD3_HUMAN	ATP-binding cassette sub-family D member 3 (70 kDa peroxisomal membrane protein) (PMP70)	38	9.5	0.83	0.03	40	4	BioID	YES	Flp-In™ T-REx 293
RAB9A	P51151	P35244	RPA3	RFA3_HUMAN	Replication protein A 14 kDa subunit (RP-A p14) (Replication factor A protein 3) (RF-A protein 3)	24	6	0.82	0.03	43	2.5	BioID	YES	Flp-In™ T-REx 293
RAB9A	P51151	P37108	SRP14	SRP14_HUMAN	Signal recognition particle 14 kDa protein (SRP14) (18 kDa Alu RNA-binding protein)	10	2.5	0.98	0	80	2.6	BioID	YES	Flp-In™ T-REx 293
RAB9A	P51151	P51151	RAB9A	RAB9A_HUMAN	Ras-related protein Rab-9A	155	38.75	1	0	4	1.5	BioID	YES	Flp-In™ T-REx 293
RAB9A	P51151	Q12756	KIF1A	KIF1A_HUMAN	Kinesin-like protein KIF1A (Axonal transporter of synaptic vesicles) (Microtubule-based motor KIF1A) (Unc-104- and KIF1A-related protein) (hUnc-104)	37	9.25	1	0	20	1.4	BioID	YES	Flp-In™ T-REx 293
RAB9A	P51151	Q15293	RCN1	RCN1_HUMAN	Reticulocalbin-1	10	2.5	0.74	0.05	54	2.3	BioID	YES	Flp-In™ T-REx 293
RAB9A	P51151	Q5TH69	ARFGEF3	BIG3_HUMAN	Brefeldin A-inhibited guanine nucleotide-exchange protein 3 (ARFGEF family member 3)	30	7.5	1	0	4	1	BioID	YES	Flp-In™ T-REx 293
RAB9A	P51151	Q6ZWE6	PLEKHM3	PKHM3_HUMAN	Pleckstrin homology domain-containing family M member 3 (PH domain-containing family M member 3)	12	3	0.97	0.01	0	0	BioID	YES	Flp-In™ T-REx 293
RAB9A	P51151	Q709C8	VPS13C	VP13C_HUMAN	Vacuolar protein sorting-associated protein 13C	18	4.5	1	0	1	1	BioID	YES	Flp-In™ T-REx 293
RAB9A	P51151	Q7L099	RUFY3	RUFY3_HUMAN	Protein RUFY3 (RUN and FYVE domain-containing protein 3) (Rap2-interacting protein x) (RIPx) (Single axon-regulated protein) (Singar)	9	2.25	0.74	0.06	3	1.3	BioID	YES	Flp-In™ T-REx 293
RAB9A	P51151	Q7L523	RRAGA	RRAGA_HUMAN	Ras-related GTP-binding protein A (Rag A) (RagA) (Adenovirus E3 14.7 kDa-interacting protein 1) (FIP-1)	16	4	1	0	1	1	BioID	YES	Flp-In™ T-REx 293
RAB9A	P51151	Q86T03	TMEM55B	TM55B_HUMAN	Type 1 phosphatidylinositol 4,5-bisphosphate 4-phosphatase (Type 1 PtdIns-4,5-P2 4-Ptase) (EC 3.1.3.78) (PtdIns-4,5-P2 4-Ptase I) (Transmembrane protein 55B)	11	2.75	0.99	0	1	1	BioID	YES	Flp-In™ T-REx 293
RAB9A	P51151	Q8N1F8	STK11IP	S11IP_HUMAN	Serine/threonine-protein kinase 11-interacting protein (LKB1-interacting protein 1)	12	3	0.74	0.05	0	0	BioID	YES	Flp-In™ T-REx 293
RAB9A	P51151	Q969F9	HPS3	HPS3_HUMAN	Hermansky-Pudlak syndrome 3 protein	13	3.25	1	0	1	1	BioID	YES	Flp-In™ T-REx 293
RAB9A	P51151	Q969J3	BORCS5	BORC5_HUMAN	BLOC-1-related complex subunit 5 (Loss of heterozygosity 12 chromosomal region 1) (Myristoylated lysosomal protein) (Myrlysin)	30	7.5	1	0	0	0	BioID	YES	Flp-In™ T-REx 293
RAB9A	P51151	Q96B45	BORCS7	BORC7_HUMAN	BLOC-1-related complex subunit 7 (Diaskedin)	13	3.25	1	0	0	0	BioID	YES	Flp-In™ T-REx 293
RAB9A	P51151	Q96FH0	BORCS8	BORC8_HUMAN	BLOC-1-related complex subunit 8 (MEF2B neighbor)	9	2.25	0.97	0.01	0	0	BioID	YES	Flp-In™ T-REx 293
RAB9A	P51151	Q9BQD3	KXD1	KXDL1_HUMAN	KxDL motif-containing protein 1	10	2.5	0.98	0	1	1	BioID	YES	Flp-In™ T-REx 293
RAB9A	P51151	Q9BRJ6	C7orf50	CG050_HUMAN	Uncharacterized protein C7orf50	17	4.25	0.88	0.02	25	1.5	BioID	YES	Flp-In™ T-REx 293
RAB9A	P51151	Q9BY77	POLDIP3	PDIP3_HUMAN	Polymerase delta-interacting protein 3 (46 kDa DNA polymerase delta interaction protein) (p46) (S6K1 Aly/REF-like target) (SKAR)	9	2.25	0.73	0.06	79	6.2	BioID	YES	Flp-In™ T-REx 293
RAB9A	P51151	Q9HB90	RRAGC	RRAGC_HUMAN	Ras-related GTP-binding protein C (Rag C) (RagC) (GTPase-interacting protein 2) (TIB929)	23	5.75	1	0	0	0	BioID	YES	Flp-In™ T-REx 293
RAB9A	P51151	Q9NUU7	DDX19A	DD19A_HUMAN	ATP-dependent RNA helicase DDX19A (EC 3.6.4.13) (DDX19-like protein) (DEAD box protein 19A)	8	2	0.73	0.06	19	1.4	BioID	YES	Flp-In™ T-REx 293
RAB9A	P51151	Q9NXC5	MIOS	MIO_HUMAN	WD repeat-containing protein mio	16	4	1	0	9	5.8	BioID	YES	Flp-In™ T-REx 293
RAB9A	P51151	Q9Y2Q5	LAMTOR2	LTOR2_HUMAN	Ragulator complex protein LAMTOR2 (Endosomal adaptor protein p14) (Late endosomal/lysosomal Mp1-interacting protein) (Late endosomal/lysosomal adaptor and MAPK and MTOR activator 2) (Mitogen-activated protein-binding protein-interacting protein) (MAPBP-interacting protein) (Roadblock domain-containing protein 3)	16	4	1	0	0	0	BioID	YES	Flp-In™ T-REx 293
TBA1A	Q71U36	A6NHL2	TUBAL3	TBAL3_HUMAN	Tubulin alpha chain-like 3	84	21	0.99	0	234	3.7	BioID	YES	Flp-In™ T-REx 293
TBA1A	Q71U36	O14530	TXNDC9	TXND9_HUMAN	Thioredoxin domain-containing protein 9 (ATP-binding protein associated with cell differentiation) (Protein 1-4)	57	14.25	0.98	0	14	1.6	BioID	YES	Flp-In™ T-REx 293
TBA1A	Q71U36	O14531	DPYSL4	DPYL4_HUMAN	Dihydropyrimidinase-related protein 4 (DRP-4) (Collapsin response mediator protein 3) (CRMP-3) (UNC33-like phosphoprotein 4) (ULIP-4)	182	45.5	1	0	9	3.9	BioID	YES	Flp-In™ T-REx 293
TBA1A	Q71U36	O15235	MRPS12	RT12_HUMAN	28S ribosomal protein S12, mitochondrial (MRP-S12) (S12mt) (Mitochondrial small ribosomal subunit protein uS12m) (MT-RPS12)	8	2	0.94	0.01	8	1.1	BioID	YES	Flp-In™ T-REx 293
TBA1A	Q71U36	O95801	TTC4	TTC4_HUMAN	Tetratricopeptide repeat protein 4 (TPR repeat protein 4)	22	5.5	1	0	1	1	BioID	YES	Flp-In™ T-REx 293
TBA1A	Q71U36	P40616	ARL1	ARL1_HUMAN	ADP-ribosylation factor-like protein 1	11	2.75	0.79	0.03	28	1.5	BioID	YES	Flp-In™ T-REx 293
TBA1A	Q71U36	P54709	ATP1B3	AT1B3_HUMAN	Sodium/potassium-transporting ATPase subunit beta-3 (Sodium/potassium-dependent ATPase subunit beta-3) (ATPB-3) (CD antigen CD298)	11	2.75	0.97	0.01	18	1.4	BioID	YES	Flp-In™ T-REx 293
TBA1A	Q71U36	P61758	VBP1	PFD3_HUMAN	Prefoldin subunit 3 (HIBBJ46) (Von Hippel-Lindau-binding protein 1) (VBP-1) (VHL-binding protein 1)	48	12	0.98	0	45	2.3	BioID	YES	Flp-In™ T-REx 293
TBA1A	Q71U36	P68363	TUBA1B	TBA1B_HUMAN	Tubulin alpha-1B chain (Alpha-tubulin ubiquitous) (Tubulin K-alpha-1) (Tubulin alpha-ubiquitous chain) [Cleaved into: Detyrosinated tubulin alpha-1B chain]	2442	610.5	0.75	0.04	389	38.9	BioID	NO	Flp-In™ T-REx 293
TBA1A	Q71U36	Q08AD1	CAMSAP2	CAMP2_HUMAN	Calmodulin-regulated spectrin-associated protein 2 (Calmodulin-regulated spectrin-associated protein 1-like protein 1)	60	15	1	0	12	1.3	BioID	YES	Flp-In™ T-REx 293
TBA1A	Q71U36	Q14194	CRMP1	DPYL1_HUMAN	Dihydropyrimidinase-related protein 1 (DRP-1) (Collapsin response mediator protein 1) (CRMP-1) (Unc-33-like phosphoprotein 3) (ULIP-3)	117	29.25	1	0	44	2.1	BioID	YES	Flp-In™ T-REx 293
TBA1A	Q71U36	Q14195	DPYSL3	DPYL3_HUMAN	Dihydropyrimidinase-related protein 3 (DRP-3) (Collapsin response mediator protein 4) (CRMP-4) (Unc-33-like phosphoprotein 1) (ULIP-1)	245	61.25	1	0	50	4.9	BioID	YES	Flp-In™ T-REx 293
TBA1A	Q71U36	Q16555	DPYSL2	DPYL2_HUMAN	Dihydropyrimidinase-related protein 2 (DRP-2) (Collapsin response mediator protein 2) (CRMP-2) (N2A3) (Unc-33-like phosphoprotein 2) (ULIP-2)	501	125.25	1	0	59	6.5	BioID	YES	Flp-In™ T-REx 293
TBA1A	Q71U36	Q71U36	TUBA1A	TBA1A_HUMAN	Tubulin alpha-1A chain (Alpha-tubulin 3) (Tubulin B-alpha-1) (Tubulin alpha-3 chain) [Cleaved into: Detyrosinated tubulin alpha-1A chain]	3175	793.75	1	0	389	34.9	BioID	YES	Flp-In™ T-REx 293
TBA1A	Q71U36	Q8N4U5	TCP11L2	T11L2_HUMAN	T-complex protein 11-like protein 2	29	7.25	1	0	1	1	BioID	YES	Flp-In™ T-REx 293
TBA1A	Q71U36	Q8WUH6	TMEM263	TM263_HUMAN	Transmembrane protein 263	9	2.25	0.73	0.06	6	1.7	BioID	YES	Flp-In™ T-REx 293
TBA1A	Q71U36	Q92526	CCT6B	TCPW_HUMAN	T-complex protein 1 subunit zeta-2 (TCP-1-zeta-2) (CCT-zeta-2) (CCT-zeta-like) (TCP-1-zeta-like) (Testis-specific Tcp20) (Testis-specific protein TSA303)	259	64.75	0.96	0.01	103	3.9	BioID	YES	Flp-In™ T-REx 293
TBA1A	Q71U36	Q96GY0	ZC2HC1A	ZC21A_HUMAN	Zinc finger C2HC domain-containing protein 1A	14	3.5	0.98	0	0	0	BioID	YES	Flp-In™ T-REx 293
TBA1A	Q71U36	Q99471	PFDN5	PFD5_HUMAN	Prefoldin subunit 5 (C-Myc-binding protein Mm-1) (Myc modulator 1)	46	11.5	0.99	0	40	2.2	BioID	YES	Flp-In™ T-REx 293
TBA1A	Q71U36	Q9BPU6	DPYSL5	DPYL5_HUMAN	Dihydropyrimidinase-related protein 5 (DRP-5) (CRMP3-associated molecule) (CRAM) (Collapsin response mediator protein 5) (CRMP-5) (UNC33-like phosphoprotein 6) (ULIP-6)	259	64.75	1	0	23	4.8	BioID	YES	Flp-In™ T-REx 293
TBA1A	Q71U36	Q9BQE3	TUBA1C	TBA1C_HUMAN	Tubulin alpha-1C chain (Alpha-tubulin 6) (Tubulin alpha-6 chain) [Cleaved into: Detyrosinated tubulin alpha-1C chain]	2396	599	1	0	389	37	BioID	YES	Flp-In™ T-REx 293
TBA1A	Q71U36	Q9BYV8	CEP41	CEP41_HUMAN	Centrosomal protein of 41 kDa (Cep41) (Testis-specific gene A14 protein)	17	4.25	1	0	1	1	BioID	YES	Flp-In™ T-REx 293
TBA1A	Q71U36	Q9NQP4	PFDN4	PFD4_HUMAN	Prefoldin subunit 4 (Protein C-1)	22	5.5	1	0	24	1.3	BioID	YES	Flp-In™ T-REx 293
TBA1A	Q71U36	Q9UK76	HN1	HN1_HUMAN	Hematological and neurological expressed 1 protein (Androgen-regulated protein 2) [Cleaved into: Hematological and neurological expressed 1 protein, N-terminally processed]	48	12	0.96	0.01	47	2.4	BioID	YES	Flp-In™ T-REx 293
TBA1A	Q71U36	Q9Y241	HIGD1A	HIG1A_HUMAN	HIG1 domain family member 1A, mitochondrial (Hypoxia-inducible gene 1 protein) (RCF1 homolog A) (RCF1a)	14	3.5	0.97	0	7	1.1	BioID	YES	Flp-In™ T-REx 293
TBA1A	Q71U36	Q9Y2T2	AP3M1	AP3M1_HUMAN	AP-3 complex subunit mu-1 (AP-3 adaptor complex mu3A subunit) (Adaptor-related protein complex 3 subunit mu-1) (Mu-adaptin 3A) (Mu3A-adaptin)	26	6.5	1	0	14	1.3	BioID	YES	Flp-In™ T-REx 293
TBA1A	Q71U36	Q9Y3R0	GRIP1	GRIP1_HUMAN	Glutamate receptor-interacting protein 1 (GRIP-1)	20	5	1	0	0	0	BioID	YES	Flp-In™ T-REx 293
TBG1	P23258	P23258	TUBG1	TBG1_HUMAN	Tubulin gamma-1 chain (Gamma-1-tubulin) (Gamma-tubulin complex component 1) (GCP-1)	673	168.25	1	0	47	1.9	BioID	YES	Flp-In™ T-REx 293
TBG1	P23258	Q9H2J4	PDCL3	PDCL3_HUMAN	Phosducin-like protein 3 (HTPHLP) (PhPL3) (Viral IAP-associated factor 1) (VIAF-1)	50	12.5	0.99	0	3	1	BioID	YES	Flp-In™ T-REx 293
TGON2	O43493	O15027	SEC16A	SC16A_HUMAN	Protein transport protein Sec16A (SEC16 homolog A)	113	28.25	1	0	41	4.1	AP-MS	YES	Flp-In™ T-REx 293
TGON2	O43493	O15027	SEC16A	SC16A_HUMAN	Protein transport protein Sec16A (SEC16 homolog A)	47	11.75	0.95	0.01	41	4.1	BioID	YES	Flp-In™ T-REx 293
TGON2	O43493	O15126	SCAMP1	SCAM1_HUMAN	Secretory carrier-associated membrane protein 1 (Secretory carrier membrane protein 1)	30	7.5	1	0	0	0	BioID	YES	Flp-In™ T-REx 293
TGON2	O43493	O15173	PGRMC2	PGRC2_HUMAN	Membrane-associated progesterone receptor component 2 (Progesterone membrane-binding protein) (Steroid receptor protein DG6)	26	6.5	0.87	0.02	35	3.2	BioID	YES	Flp-In™ T-REx 293
TGON2	O43493	O15235	MRPS12	RT12_HUMAN	28S ribosomal protein S12, mitochondrial (MRP-S12) (S12mt) (Mitochondrial small ribosomal subunit protein uS12m) (MT-RPS12)	19	4.75	1	0	8	1.1	AP-MS	YES	Flp-In™ T-REx 293
TGON2	O43493	O15260	SURF4	SURF4_HUMAN	Surfeit locus protein 4	8	2	0.73	0.06	35	2.3	BioID	YES	Flp-In™ T-REx 293
TGON2	O43493	O15400	STX7	STX7_HUMAN	Syntaxin-7	15	3.75	0.99	0	5	2.8	BioID	YES	Flp-In™ T-REx 293
TGON2	O43493	O15498	YKT6	YKT6_HUMAN	Synaptobrevin homolog YKT6 (EC 2.3.1.-)	60	15	1	0	12	1.8	BioID	YES	Flp-In™ T-REx 293
GOGA2	Q08379	O15550	KDM6A	KDM6A_HUMAN	Lysine-specific demethylase 6A (EC 1.14.11.-) (Histone demethylase UTX) (Ubiquitously-transcribed TPR protein on the X chromosome) (Ubiquitously-transcribed X chromosome tetratricopeptide repeat protein)	12	3	0.99	0	3	1	BioID	YES	Flp-In™ T-REx 293
TGON2	O43493	O43399	TPD52L2	TPD54_HUMAN	Tumor protein D54 (hD54) (Tumor protein D52-like 2)	47	11.75	0.98	0	33	1.5	BioID	YES	Flp-In™ T-REx 293
TGON2	O43493	O43493	TGOLN2	TGON2_HUMAN	Trans-Golgi network integral membrane protein 2 (TGN38 homolog) (TGN46) (TGN48) (Trans-Golgi network protein TGN51)	192	48	1	0	0	0	BioID	YES	Flp-In™ T-REx 293
TGON2	O43493	O43493	TGOLN2	TGON2_HUMAN	Trans-Golgi network integral membrane protein 2 (TGN38 homolog) (TGN46) (TGN48) (Trans-Golgi network protein TGN51)	170	42.5	1	0	0	0	AP-MS	YES	Flp-In™ T-REx 293
TGON2	O43493	O43592	XPOT	XPOT_HUMAN	Exportin-T (Exportin(tRNA)) (tRNA exportin)	12	3	0.99	0	21	2.5	AP-MS	YES	Flp-In™ T-REx 293
TGON2	O43493	O43609	SPRY1	SPY1_HUMAN	Protein sprouty homolog 1 (Spry-1)	10	2.5	0.98	0	0	0	BioID	YES	Flp-In™ T-REx 293
TGON2	O43493	O43615	TIMM44	TIM44_HUMAN	Mitochondrial import inner membrane translocase subunit TIM44	18	4.5	0.99	0	40	2.7	BioID	YES	Flp-In™ T-REx 293
TGON2	O43493	O43617	TRAPPC3	TPPC3_HUMAN	Trafficking protein particle complex subunit 3 (BET3 homolog)	21	5.25	1	0	10	1.2	BioID	YES	Flp-In™ T-REx 293
TGON2	O43493	O43747	AP1G1	AP1G1_HUMAN	AP-1 complex subunit gamma-1 (Adaptor protein complex AP-1 subunit gamma-1) (Adaptor-related protein complex 1 subunit gamma-1) (Clathrin assembly protein complex 1 gamma-1 large chain) (Gamma1-adaptin) (Golgi adaptor HA1/AP1 adaptin subunit gamma-1)	21	5.25	1	0	4	3.5	BioID	YES	Flp-In™ T-REx 293
TGON2	O43493	O43752	STX6	STX6_HUMAN	Syntaxin-6	32	8	1	0	3	1	BioID	YES	Flp-In™ T-REx 293
GOGA2	Q08379	O43795	MYO1B	MYO1B_HUMAN	Unconventional myosin-Ib (MYH-1c) (Myosin I alpha) (MMI-alpha) (MMIa)	17	4.25	0.73	0.06	69	10.4	BioID	YES	Flp-In™ T-REx 293
GOGA2	Q08379	O43815	STRN	STRN_HUMAN	Striatin	33	8.25	1	0	9	2	BioID	YES	Flp-In™ T-REx 293
TGON2	O43493	O43819	SCO2	SCO2_HUMAN	Protein SCO2 homolog, mitochondrial	14	3.5	1	0	19	1.8	AP-MS	YES	Flp-In™ T-REx 293
TGON2	O43493	O43852	CALU	CALU_HUMAN	Calumenin (Crocalbin) (IEF SSP 9302)	14	3.5	1	0	61	3.8	AP-MS	YES	Flp-In™ T-REx 293
TGON2	O43493	O43865	AHCYL1	SAHH2_HUMAN	Adenosylhomocysteinase 2 (AdoHcyase 2) (EC 3.3.1.1) (DC-expressed AHCY-like molecule) (IP(3)Rs binding protein released with IP(3)) (IRBIT) (S-adenosyl-L-homocysteine hydrolase 2) (S-adenosylhomocysteine hydrolase-like protein 1)	19	4.75	0.73	0.07	16	1.8	BioID	YES	Flp-In™ T-REx 293
TGON2	O43493	O60282	KIF5C	KIF5C_HUMAN	Kinesin heavy chain isoform 5C (Kinesin heavy chain neuron-specific 2)	36	9	1	0	82	2.7	BioID	YES	Flp-In™ T-REx 293
TGON2	O43493	O60493	SNX3	SNX3_HUMAN	Sorting nexin-3 (Protein SDP3)	29	7.25	1	0	11	2.2	BioID	YES	Flp-In™ T-REx 293
TGON2	O43493	O60499	STX10	STX10_HUMAN	Syntaxin-10 (Syn10)	28	7	1	0	0	0	BioID	YES	Flp-In™ T-REx 293
TGON2	O43493	O60716	CTNND1	CTND1_HUMAN	Catenin delta-1 (Cadherin-associated Src substrate) (CAS) (p120 catenin) (p120(ctn)) (p120(cas))	32	8	1	0	32	4.6	BioID	YES	Flp-In™ T-REx 293
TGON2	O43493	O60749	SNX2	SNX2_HUMAN	Sorting nexin-2 (Transformation-related gene 9 protein) (TRG-9)	82	20.5	0.99	0	30	2.2	BioID	YES	Flp-In™ T-REx 293
TGON2	O43493	O60749	SNX2	SNX2_HUMAN	Sorting nexin-2 (Transformation-related gene 9 protein) (TRG-9)	20	5	1	0	30	2.2	AP-MS	YES	Flp-In™ T-REx 293
TGON2	O43493	O60762	DPM1	DPM1_HUMAN	Dolichol-phosphate mannosyltransferase subunit 1 (EC 2.4.1.83) (Dolichol-phosphate mannose synthase subunit 1) (DPM synthase subunit 1) (Dolichyl-phosphate beta-D-mannosyltransferase subunit 1) (Mannose-P-dolichol synthase subunit 1) (MPD synthase subunit 1)	11	2.75	0.73	0.07	28	1.8	BioID	YES	Flp-In™ T-REx 293
GOGA2	Q08379	O60763	USO1	USO1_HUMAN	General vesicular transport factor p115 (Protein USO1 homolog) (Transcytosis-associated protein) (TAP) (Vesicle-docking protein)	265	66.25	1	0	63	2.4	BioID	NO	Flp-In™ T-REx 293
TGON2	O43493	O60763	USO1	USO1_HUMAN	General vesicular transport factor p115 (Protein USO1 homolog) (Transcytosis-associated protein) (TAP) (Vesicle-docking protein)	39	9.75	1	0	63	2.4	BioID	YES	Flp-In™ T-REx 293
GOGA2	Q08379	O75376	NCOR1	NCOR1_HUMAN	Nuclear receptor corepressor 1 (N-CoR) (N-CoR1)	105	26.25	0.91	0.01	23	5.3	BioID	YES	Flp-In™ T-REx 293
TGON2	O43493	O75379	VAMP4	VAMP4_HUMAN	Vesicle-associated membrane protein 4 (VAMP-4)	16	4	1	0	0	0	BioID	YES	Flp-In™ T-REx 293
TGON2	O43493	O75683	SURF6	SURF6_HUMAN	Surfeit locus protein 6	16	4	0.97	0.01	38	3.4	BioID	YES	Flp-In™ T-REx 293
TGON2	O43493	O75864	PPP1R37	PPR37_HUMAN	Protein phosphatase 1 regulatory subunit 37 (Leucine-rich repeat-containing protein 68)	17	4.25	1	0	0	0	BioID	YES	Flp-In™ T-REx 293
TGON2	O43493	O75886	STAM2	STAM2_HUMAN	Signal transducing adapter molecule 2 (STAM-2) (Hrs-binding protein)	37	9.25	1	0	15	1.3	BioID	YES	Flp-In™ T-REx 293
TGON2	O43493	O75976	CPD	CBPD_HUMAN	Carboxypeptidase D (EC 3.4.17.22) (Metallocarboxypeptidase D) (gp180)	214	53.5	1	0	4	3.8	BioID	YES	Flp-In™ T-REx 293
GOGA2	Q08379	O94832	MYO1D	MYO1D_HUMAN	Unconventional myosin-Id	17	4.25	0.74	0.06	33	13.2	BioID	YES	Flp-In™ T-REx 293
TGON2	O43493	O94973	AP2A2	AP2A2_HUMAN	AP-2 complex subunit alpha-2 (100 kDa coated vesicle protein C) (Adaptor protein complex AP-2 subunit alpha-2) (Adaptor-related protein complex 2 subunit alpha-2) (Alpha-adaptin C) (Alpha2-adaptin) (Clathrin assembly protein complex 2 alpha-C large chain) (Huntingtin yeast partner J) (Huntingtin-interacting protein 9) (HIP-9) (Huntingtin-interacting protein J) (Plasma membrane adaptor HA2/AP2 ada…	41	10.25	1	0	21	2	BioID	YES	Flp-In™ T-REx 293
TGON2	O43493	O95159	ZFPL1	ZFPL1_HUMAN	Zinc finger protein-like 1 (Zinc finger protein MCG4)	22	5.5	1	0	0	0	BioID	YES	Flp-In™ T-REx 293
TGON2	O43493	O95208	EPN2	EPN2_HUMAN	Epsin-2 (EPS-15-interacting protein 2)	13	3.25	0.99	0	0	0	BioID	YES	Flp-In™ T-REx 293
TGON2	O43493	O95219	SNX4	SNX4_HUMAN	Sorting nexin-4	42	10.5	1	0	5	1.2	BioID	YES	Flp-In™ T-REx 293
TGON2	O43493	O95249	GOSR1	GOSR1_HUMAN	Golgi SNAP receptor complex member 1 (28 kDa Golgi SNARE protein) (28 kDa cis-Golgi SNARE p28) (GOS-28)	21	5.25	1	0	0	0	BioID	YES	Flp-In™ T-REx 293
TGON2	O43493	O95292	VAPB	VAPB_HUMAN	Vesicle-associated membrane protein-associated protein B/C (VAMP-B/VAMP-C) (VAMP-associated protein B/C) (VAP-B/VAP-C)	17	4.25	1	0	28	1.9	BioID	YES	Flp-In™ T-REx 293
TGON2	O43493	O95295	SNAPIN	SNAPN_HUMAN	SNARE-associated protein Snapin (Biogenesis of lysosome-related organelles complex 1 subunit 7) (BLOC-1 subunit 7) (Synaptosomal-associated protein 25-binding protein) (SNAP-associated protein)	15	3.75	1	0	10	1.3	BioID	YES	Flp-In™ T-REx 293
TGON2	O43493	O95405	ZFYVE9	ZFYV9_HUMAN	Zinc finger FYVE domain-containing protein 9 (Mothers against decapentaplegic homolog-interacting protein) (Madh-interacting protein) (Novel serine protease) (NSP) (Receptor activation anchor) (hSARA) (Smad anchor for receptor activation)	149	37.25	1	0	1	1	BioID	YES	Flp-In™ T-REx 293
TGON2	O43493	O95486	SEC24A	SC24A_HUMAN	Protein transport protein Sec24A (SEC24-related protein A)	36	9	1	0	7	1.6	BioID	YES	Flp-In™ T-REx 293
TGON2	O43493	O95487	SEC24B	SC24B_HUMAN	Protein transport protein Sec24B (SEC24-related protein B)	54	13.5	1	0	21	2.1	BioID	YES	Flp-In™ T-REx 293
TGON2	O43493	O95721	SNAP29	SNP29_HUMAN	Synaptosomal-associated protein 29 (SNAP-29) (Soluble 29 kDa NSF attachment protein) (Vesicle-membrane fusion protein SNAP-29)	34	8.5	0.9	0.02	30	2	BioID	YES	Flp-In™ T-REx 293
TGON2	O43493	O95782	AP2A1	AP2A1_HUMAN	AP-2 complex subunit alpha-1 (100 kDa coated vesicle protein A) (Adaptor protein complex AP-2 subunit alpha-1) (Adaptor-related protein complex 2 subunit alpha-1) (Alpha-adaptin A) (Alpha1-adaptin) (Clathrin assembly protein complex 2 alpha-A large chain) (Plasma membrane adaptor HA2/AP2 adaptin alpha A subunit)	59	14.75	1	0	24	2.4	BioID	YES	Flp-In™ T-REx 293
TGON2	O43493	P02786	TFRC	TFR1_HUMAN	Transferrin receptor protein 1 (TR) (TfR) (TfR1) (Trfr) (T9) (p90) (CD antigen CD71) [Cleaved into: Transferrin receptor protein 1, serum form (sTfR)]	13	3.25	0.75	0.06	47	2.3	AP-MS	YES	Flp-In™ T-REx 293
TGON2	O43493	P02786	TFRC	TFR1_HUMAN	Transferrin receptor protein 1 (TR) (TfR) (TfR1) (Trfr) (T9) (p90) (CD antigen CD71) [Cleaved into: Transferrin receptor protein 1, serum form (sTfR)]	82	20.5	1	0	47	2.3	BioID	YES	Flp-In™ T-REx 293
TGON2	O43493	P04439	HLA-A	1A03_HUMAN	HLA class I histocompatibility antigen, A-3 alpha chain (MHC class I antigen A*3)	11	2.75	0.99	0	30	1.4	AP-MS	YES	Flp-In™ T-REx 293
TGON2	O43493	P04439	HLA-A	1A03_HUMAN	HLA class I histocompatibility antigen, A-3 alpha chain (MHC class I antigen A*3)	11	2.75	0.75	0.05	30	1.4	BioID	YES	Flp-In™ T-REx 293
TGON2	O43493	P04844	RPN2	RPN2_HUMAN	Dolichyl-diphosphooligosaccharide--protein glycosyltransferase subunit 2 (EC 2.4.99.18) (Dolichyl-diphosphooligosaccharide--protein glycosyltransferase 63 kDa subunit) (RIBIIR) (Ribophorin II) (RPN-II) (Ribophorin-2)	15	3.75	0.98	0	82	2.9	BioID	YES	Flp-In™ T-REx 293
TGON2	O43493	P05067	APP	A4_HUMAN	Amyloid beta A4 protein (ABPP) (APPI) (APP) (Alzheimer disease amyloid protein) (Amyloid precursor protein) (Beta-amyloid precursor protein) (Cerebral vascular amyloid peptide) (CVAP) (PreA4) (Protease nexin-II) (PN-II) [Cleaved into: N-APP; Soluble APP-alpha (S-APP-alpha); Soluble APP-beta (S-APP-beta); C99; Beta-amyloid protein 42 (Beta-APP42); Beta-amyloid protein 40 (Beta-APP40); C83; P3(42);…	8	2	0.73	0.06	5	1	BioID	YES	Flp-In™ T-REx 293
TGON2	O43493	P05556	ITGB1	ITB1_HUMAN	Integrin beta-1 (Fibronectin receptor subunit beta) (Glycoprotein IIa) (GPIIA) (VLA-4 subunit beta) (CD antigen CD29)	11	2.75	0.74	0.05	26	2.3	BioID	NO	Flp-In™ T-REx 293
TGON2	O43493	P08195	SLC3A2	4F2_HUMAN	4F2 cell-surface antigen heavy chain (4F2hc) (4F2 heavy chain antigen) (Lymphocyte activation antigen 4F2 large subunit) (Solute carrier family 3 member 2) (CD antigen CD98)	7	1.75	0.73	0.08	58	4.9	AP-MS	YES	Flp-In™ T-REx 293
TGON2	O43493	P08195	SLC3A2	4F2_HUMAN	4F2 cell-surface antigen heavy chain (4F2hc) (4F2 heavy chain antigen) (Lymphocyte activation antigen 4F2 large subunit) (Solute carrier family 3 member 2) (CD antigen CD98)	60	15	1	0	58	4.9	BioID	YES	Flp-In™ T-REx 293
TGON2	O43493	P09543	CNP	CN37_HUMAN	2',3'-cyclic-nucleotide 3'-phosphodiesterase (CNP) (CNPase) (EC 3.1.4.37)	14	3.5	0.99	0	26	1.9	BioID	YES	Flp-In™ T-REx 293
TGON2	O43493	P0DI82	TRAPPC2B	TPC2B_HUMAN	Trafficking protein particle complex subunit 2B (MBP-1-interacting protein 2A) (MIP-2A)	11	2.75	0.98	0	0	0	BioID	YES	Flp-In™ T-REx 293
TGON2	O43493	P0DMV8	HSPA1A	HS71A_HUMAN	Heat shock 70 kDa protein 1A (Heat shock 70 kDa protein 1) (HSP70-1) (HSP70.1)	159	39.75	1	0	0	0	AP-MS	YES	Flp-In™ T-REx 293
TGON2	O43493	P10515	DLAT	ODP2_HUMAN	Dihydrolipoyllysine-residue acetyltransferase component of pyruvate dehydrogenase complex, mitochondrial (EC 2.3.1.12) (70 kDa mitochondrial autoantigen of primary biliary cirrhosis) (PBC) (Dihydrolipoamide acetyltransferase component of pyruvate dehydrogenase complex) (M2 antigen complex 70 kDa subunit) (Pyruvate dehydrogenase complex component E2) (PDC-E2) (PDCE2)	17	4.25	0.94	0.01	38	6.5	AP-MS	YES	Flp-In™ T-REx 293
TGON2	O43493	P11166	SLC2A1	GTR1_HUMAN	Solute carrier family 2, facilitated glucose transporter member 1 (Glucose transporter type 1, erythrocyte/brain) (GLUT-1) (HepG2 glucose transporter)	21	5.25	0.98	0	21	2.6	BioID	YES	Flp-In™ T-REx 293
TGON2	O43493	P11717	IGF2R	MPRI_HUMAN	Cation-independent mannose-6-phosphate receptor (CI Man-6-P receptor) (CI-MPR) (M6PR) (300 kDa mannose 6-phosphate receptor) (MPR 300) (Insulin-like growth factor 2 receptor) (Insulin-like growth factor II receptor) (IGF-II receptor) (M6P/IGF2 receptor) (M6P/IGF2R) (CD antigen CD222)	147	36.75	1	0	20	1.7	BioID	NO	Flp-In™ T-REx 293
TGON2	O43493	P12270	TPR	TPR_HUMAN	Nucleoprotein TPR (Megator) (NPC-associated intranuclear protein) (Translocated promoter region protein)	34	8.5	1	0	72	40.4	AP-MS	YES	Flp-In™ T-REx 293
TGON2	O43493	P13674	P4HA1	P4HA1_HUMAN	Prolyl 4-hydroxylase subunit alpha-1 (4-PH alpha-1) (EC 1.14.11.2) (Procollagen-proline,2-oxoglutarate-4-dioxygenase subunit alpha-1)	11	2.75	0.98	0	25	2	BioID	YES	Flp-In™ T-REx 293
TGON2	O43493	P15927	RPA2	RFA2_HUMAN	Replication protein A 32 kDa subunit (RP-A p32) (Replication factor A protein 2) (RF-A protein 2) (Replication protein A 34 kDa subunit) (RP-A p34)	14	3.5	0.99	0	55	2.8	AP-MS	YES	Flp-In™ T-REx 293
TGON2	O43493	P16615	ATP2A2	AT2A2_HUMAN	Sarcoplasmic/endoplasmic reticulum calcium ATPase 2 (SERCA2) (SR Ca(2+)-ATPase 2) (EC 3.6.3.8) (Calcium pump 2) (Calcium-transporting ATPase sarcoplasmic reticulum type, slow twitch skeletal muscle isoform) (Endoplasmic reticulum class 1/2 Ca(2+) ATPase)	80	20	0.91	0.01	92	4.3	AP-MS	YES	Flp-In™ T-REx 293
TGON2	O43493	P16615	ATP2A2	AT2A2_HUMAN	Sarcoplasmic/endoplasmic reticulum calcium ATPase 2 (SERCA2) (SR Ca(2+)-ATPase 2) (EC 3.6.3.8) (Calcium pump 2) (Calcium-transporting ATPase sarcoplasmic reticulum type, slow twitch skeletal muscle isoform) (Endoplasmic reticulum class 1/2 Ca(2+) ATPase)	99	24.75	0.9	0.02	92	4.3	BioID	YES	Flp-In™ T-REx 293
TGON2	O43493	P17302	GJA1	CXA1_HUMAN	Gap junction alpha-1 protein (Connexin-43) (Cx43) (Gap junction 43 kDa heart protein)	17	4.25	1	0	5	2.8	BioID	YES	Flp-In™ T-REx 293
TGON2	O43493	P18031	PTPN1	PTN1_HUMAN	Tyrosine-protein phosphatase non-receptor type 1 (EC 3.1.3.48) (Protein-tyrosine phosphatase 1B) (PTP-1B)	14	3.5	0.74	0.05	21	1.9	BioID	YES	Flp-In™ T-REx 293
TGON2	O43493	P18085	ARF4	ARF4_HUMAN	ADP-ribosylation factor 4	15	3.75	0.92	0.01	67	3	BioID	YES	Flp-In™ T-REx 293
GOGA2	Q08379	P19105	MYL12A	ML12A_HUMAN	Myosin regulatory light chain 12A (Epididymis secretory protein Li 24) (HEL-S-24) (MLC-2B) (Myosin RLC) (Myosin regulatory light chain 2, nonsarcomeric) (Myosin regulatory light chain MRLC3)	52	13	0.91	0.01	145	4.2	BioID	YES	Flp-In™ T-REx 293
TGON2	O43493	P20020	ATP2B1	AT2B1_HUMAN	Plasma membrane calcium-transporting ATPase 1 (PMCA1) (EC 3.6.3.8) (Plasma membrane calcium ATPase isoform 1) (Plasma membrane calcium pump isoform 1)	23	5.75	1	0	12	2.1	AP-MS	YES	Flp-In™ T-REx 293
TGON2	O43493	P20020	ATP2B1	AT2B1_HUMAN	Plasma membrane calcium-transporting ATPase 1 (PMCA1) (EC 3.6.3.8) (Plasma membrane calcium ATPase isoform 1) (Plasma membrane calcium pump isoform 1)	37	9.25	1	0	12	2.1	BioID	YES	Flp-In™ T-REx 293
TGON2	O43493	P20340	RAB6A	RAB6A_HUMAN	Ras-related protein Rab-6A (Rab-6)	25	6.25	1	0	41	1.3	BioID	YES	Flp-In™ T-REx 293
TGON2	O43493	P21281	ATP6V1B2	VATB2_HUMAN	V-type proton ATPase subunit B, brain isoform (V-ATPase subunit B 2) (Endomembrane proton pump 58 kDa subunit) (HO57) (Vacuolar proton pump subunit B 2)	65	16.25	1	0	40	2.2	BioID	YES	Flp-In™ T-REx 293
TGON2	O43493	P27986	PIK3R1	P85A_HUMAN	Phosphatidylinositol 3-kinase regulatory subunit alpha (PI3-kinase regulatory subunit alpha) (PI3K regulatory subunit alpha) (PtdIns-3-kinase regulatory subunit alpha) (Phosphatidylinositol 3-kinase 85 kDa regulatory subunit alpha) (PI3-kinase subunit p85-alpha) (PtdIns-3-kinase regulatory subunit p85-alpha)	13	3.25	1	0	5	3.2	BioID	NO	Flp-In™ T-REx 293
TGON2	O43493	P29317	EPHA2	EPHA2_HUMAN	Ephrin type-A receptor 2 (EC 2.7.10.1) (Epithelial cell kinase) (Tyrosine-protein kinase receptor ECK)	46	11.5	1	0	18	1.5	BioID	YES	Flp-In™ T-REx 293
TGON2	O43493	P35244	RPA3	RFA3_HUMAN	Replication protein A 14 kDa subunit (RP-A p14) (Replication factor A protein 3) (RF-A protein 3)	18	4.5	1	0	43	2.5	AP-MS	YES	Flp-In™ T-REx 293
GOGA2	Q08379	P35580	MYH10	MYH10_HUMAN	Myosin-10 (Cellular myosin heavy chain, type B) (Myosin heavy chain 10) (Myosin heavy chain, non-muscle IIb) (Non-muscle myosin heavy chain B) (NMMHC-B) (Non-muscle myosin heavy chain IIb) (NMMHC II-b) (NMMHC-IIB)	502	125.5	1	0	166	15.7	BioID	YES	Flp-In™ T-REx 293
TGON2	O43493	P35606	COPB2	COPB2_HUMAN	Coatomer subunit beta' (Beta'-coat protein) (Beta'-COP) (p102)	49	12.25	1	0	79	3.6	AP-MS	YES	Flp-In™ T-REx 293
TGON2	O43493	P35613	BSG	BASI_HUMAN	Basigin (5F7) (Collagenase stimulatory factor) (Extracellular matrix metalloproteinase inducer) (EMMPRIN) (Leukocyte activation antigen M6) (OK blood group antigen) (Tumor cell-derived collagenase stimulatory factor) (TCSF) (CD antigen CD147)	20	5	0.78	0.03	40	2	AP-MS	YES	Flp-In™ T-REx 293
TGON2	O43493	P35613	BSG	BASI_HUMAN	Basigin (5F7) (Collagenase stimulatory factor) (Extracellular matrix metalloproteinase inducer) (EMMPRIN) (Leukocyte activation antigen M6) (OK blood group antigen) (Tumor cell-derived collagenase stimulatory factor) (TCSF) (CD antigen CD147)	9	2.25	0.97	0.01	40	2	BioID	YES	Flp-In™ T-REx 293
TGON2	O43493	P35670	ATP7B	ATP7B_HUMAN	Copper-transporting ATPase 2 (EC 3.6.3.54) (Copper pump 2) (Wilson disease-associated protein) [Cleaved into: WND/140 kDa]	48	12	1	0	0	0	BioID	YES	Flp-In™ T-REx 293
TGON2	O43493	P36542	ATP5C1	ATPG_HUMAN	ATP synthase subunit gamma, mitochondrial (F-ATPase gamma subunit)	19	4.75	1	0	68	3.2	AP-MS	YES	Flp-In™ T-REx 293
TGON2	O43493	P36542	ATP5C1	ATPG_HUMAN	ATP synthase subunit gamma, mitochondrial (F-ATPase gamma subunit)	11	2.75	0.96	0.01	68	3.2	BioID	YES	Flp-In™ T-REx 293
TGON2	O43493	P38606	ATP6V1A	VATA_HUMAN	V-type proton ATPase catalytic subunit A (V-ATPase subunit A) (EC 3.6.3.14) (V-ATPase 69 kDa subunit) (Vacuolar ATPase isoform VA68) (Vacuolar proton pump subunit alpha)	86	21.5	0.99	0	62	2.5	BioID	YES	Flp-In™ T-REx 293
TGON2	O43493	P39656	DDOST	OST48_HUMAN	Dolichyl-diphosphooligosaccharide--protein glycosyltransferase 48 kDa subunit (DDOST 48 kDa subunit) (Oligosaccharyl transferase 48 kDa subunit) (EC 2.4.99.18)	9	2.25	0.74	0.06	59	3.6	BioID	YES	Flp-In™ T-REx 293
TGON2	O43493	P40616	ARL1	ARL1_HUMAN	ADP-ribosylation factor-like protein 1	7	1.75	0.74	0.07	28	1.5	AP-MS	YES	Flp-In™ T-REx 293
TGON2	O43493	P40818	USP8	UBP8_HUMAN	Ubiquitin carboxyl-terminal hydrolase 8 (EC 3.4.19.12) (Deubiquitinating enzyme 8) (Ubiquitin isopeptidase Y) (hUBPy) (Ubiquitin thioesterase 8) (Ubiquitin-specific-processing protease 8)	15	3.75	0.75	0.05	1	2	BioID	YES	Flp-In™ T-REx 293
TGON2	O43493	P40939	HADHA	ECHA_HUMAN	Trifunctional enzyme subunit alpha, mitochondrial (78 kDa gastrin-binding protein) (TP-alpha) [Includes: Long-chain enoyl-CoA hydratase (EC 4.2.1.17); Long chain 3-hydroxyacyl-CoA dehydrogenase (EC 1.1.1.211)]	13	3.25	0.99	0	72	6.8	AP-MS	YES	Flp-In™ T-REx 293
TGON2	O43493	P42696	RBM34	RBM34_HUMAN	RNA-binding protein 34 (RNA-binding motif protein 34)	16	4	0.91	0.01	32	2.9	BioID	YES	Flp-In™ T-REx 293
TGON2	O43493	P43121	MCAM	MUC18_HUMAN	Cell surface glycoprotein MUC18 (Cell surface glycoprotein P1H12) (Melanoma cell adhesion molecule) (Melanoma-associated antigen A32) (Melanoma-associated antigen MUC18) (S-endo 1 endothelial-associated antigen) (CD antigen CD146)	8	2	0.73	0.06	2	1	BioID	YES	Flp-In™ T-REx 293
TGON2	O43493	P45880	VDAC2	VDAC2_HUMAN	Voltage-dependent anion-selective channel protein 2 (VDAC-2) (hVDAC2) (Outer mitochondrial membrane protein porin 2)	22	5.5	1	0	58	8.1	BioID	YES	Flp-In™ T-REx 293
TGON2	O43493	P46459	NSF	NSF_HUMAN	Vesicle-fusing ATPase (EC 3.6.4.6) (N-ethylmaleimide-sensitive fusion protein) (NEM-sensitive fusion protein) (Vesicular-fusion protein NSF)	104	26	1	0	31	2	BioID	YES	Flp-In™ T-REx 293
TGON2	O43493	P46977	STT3A	STT3A_HUMAN	Dolichyl-diphosphooligosaccharide--protein glycosyltransferase subunit STT3A (Oligosaccharyl transferase subunit STT3A) (STT3-A) (EC 2.4.99.18) (B5) (Integral membrane protein 1) (Transmembrane protein TMC)	13	3.25	0.96	0.01	23	1.7	BioID	YES	Flp-In™ T-REx 293
TGON2	O43493	P48029	SLC6A8	SC6A8_HUMAN	Sodium- and chloride-dependent creatine transporter 1 (CT1) (Creatine transporter 1) (Solute carrier family 6 member 8)	18	4.5	1	0	0	0	BioID	YES	Flp-In™ T-REx 293
TGON2	O43493	P48444	ARCN1	COPD_HUMAN	Coatomer subunit delta (Archain) (Delta-coat protein) (Delta-COP)	46	11.5	1	0	92	3.5	AP-MS	YES	Flp-In™ T-REx 293
TGON2	O43493	P48553	TRAPPC10	TPC10_HUMAN	Trafficking protein particle complex subunit 10 (Epilepsy holoprosencephaly candidate 1 protein) (EHOC-1) (Protein GT334) (Trafficking protein particle complex subunit TMEM1) (Transport protein particle subunit TMEM1) (TRAPP subunit TMEM1)	27	6.75	1	0	0	0	BioID	YES	Flp-In™ T-REx 293
TGON2	O43493	P49006	MARCKSL1	MRP_HUMAN	MARCKS-related protein (MARCKS-like protein 1) (Macrophage myristoylated alanine-rich C kinase substrate) (Mac-MARCKS) (MacMARCKS)	8	2	0.74	0.06	52	2.2	BioID	YES	Flp-In™ T-REx 293
TGON2	O43493	P49257	LMAN1	LMAN1_HUMAN	Protein ERGIC-53 (ER-Golgi intermediate compartment 53 kDa protein) (Gp58) (Intracellular mannose-specific lectin MR60) (Lectin mannose-binding 1)	25	6.25	1	0	16	1.4	BioID	YES	Flp-In™ T-REx 293
TGON2	O43493	P49757	NUMB	NUMB_HUMAN	Protein numb homolog (h-Numb) (Protein S171)	86	21.5	1	0	11	1.5	BioID	YES	Flp-In™ T-REx 293
TGON2	O43493	P50402	EMD	EMD_HUMAN	Emerin	25	6.25	0.98	0	82	3.7	AP-MS	YES	Flp-In™ T-REx 293
TGON2	O43493	P50402	EMD	EMD_HUMAN	Emerin	20	5	0.92	0.01	82	3.7	BioID	YES	Flp-In™ T-REx 293
TGON2	O43493	P50454	SERPINH1	SERPH_HUMAN	Serpin H1 (47 kDa heat shock protein) (Arsenic-transactivated protein 3) (AsTP3) (Cell proliferation-inducing gene 14 protein) (Collagen-binding protein) (Colligin) (Rheumatoid arthritis-related antigen RA-A47)	39	9.75	0.85	0.02	78	5.7	BioID	YES	Flp-In™ T-REx 293
TGON2	O43493	P50851	LRBA	LRBA_HUMAN	Lipopolysaccharide-responsive and beige-like anchor protein (Beige-like protein) (CDC4-like protein)	51	12.75	1	0	20	5.4	AP-MS	YES	Flp-In™ T-REx 293
TGON2	O43493	P50851	LRBA	LRBA_HUMAN	Lipopolysaccharide-responsive and beige-like anchor protein (Beige-like protein) (CDC4-like protein)	591	147.75	1	0	20	5.4	BioID	YES	Flp-In™ T-REx 293
TGON2	O43493	P51149	RAB7A	RAB7A_HUMAN	Ras-related protein Rab-7a	7	1.75	0.73	0.06	63	2.6	BioID	YES	Flp-In™ T-REx 293
TGON2	O43493	P51398	DAP3	RT29_HUMAN	28S ribosomal protein S29, mitochondrial (MRP-S29) (S29mt) (Mitochondrial small ribosomal subunit protein mS29) (Death-associated protein 3) (DAP-3) (Ionizing radiation resistance conferring protein)	12	3	0.75	0.05	41	2.3	BioID	YES	Flp-In™ T-REx 293
TGON2	O43493	P51798	CLCN7	CLCN7_HUMAN	H(+)/Cl(-) exchange transporter 7 (Chloride channel 7 alpha subunit) (Chloride channel protein 7) (ClC-7)	14	3.5	0.99	0	2	1.5	BioID	YES	Flp-In™ T-REx 293
TGON2	O43493	P51809	VAMP7	VAMP7_HUMAN	Vesicle-associated membrane protein 7 (VAMP-7) (Synaptobrevin-like protein 1) (Tetanus-insensitive VAMP) (Ti-VAMP)	10	2.5	0.98	0	0	0	BioID	YES	Flp-In™ T-REx 293
TGON2	O43493	P52569	SLC7A2	CTR2_HUMAN	Cationic amino acid transporter 2 (CAT-2) (CAT2) (Low affinity cationic amino acid transporter 2) (Solute carrier family 7 member 2)	8	2	0.74	0.06	1	1	BioID	YES	Flp-In™ T-REx 293
TGON2	O43493	P52594	AGFG1	AGFG1_HUMAN	Arf-GAP domain and FG repeat-containing protein 1 (HIV-1 Rev-binding protein) (Nucleoporin-like protein RIP) (Rev-interacting protein) (Rev/Rex activation domain-binding protein)	36	9	0.98	0	9	1.4	BioID	YES	Flp-In™ T-REx 293
TGON2	O43493	P52815	MRPL12	RM12_HUMAN	39S ribosomal protein L12, mitochondrial (L12mt) (MRP-L12) (5c5-2) (Mitochondrial large ribosomal subunit protein bL12m)	7	1.75	0.73	0.08	74	1.9	AP-MS	YES	Flp-In™ T-REx 293
GOGA2	Q08379	P53007	SLC25A1	TXTP_HUMAN	Tricarboxylate transport protein, mitochondrial (Citrate transport protein) (CTP) (Solute carrier family 25 member 1) (Tricarboxylate carrier protein)	8	2	0.73	0.06	42	3.4	BioID	YES	Flp-In™ T-REx 293
TGON2	O43493	P53367	ARFIP1	ARFP1_HUMAN	Arfaptin-1 (ADP-ribosylation factor-interacting protein 1)	70	17.5	1	0	2	2.5	BioID	YES	Flp-In™ T-REx 293
TGON2	O43493	P53618	COPB1	COPB_HUMAN	Coatomer subunit beta (Beta-coat protein) (Beta-COP)	47	11.75	1	0	92	3.1	AP-MS	YES	Flp-In™ T-REx 293
TGON2	O43493	P53621	COPA	COPA_HUMAN	Coatomer subunit alpha (Alpha-coat protein) (Alpha-COP) (HEP-COP) (HEPCOP) [Cleaved into: Xenin (Xenopsin-related peptide); Proxenin]	81	20.25	1	0	86	4.8	AP-MS	YES	Flp-In™ T-REx 293
TGON2	O43493	P53985	SLC16A1	MOT1_HUMAN	Monocarboxylate transporter 1 (MCT 1) (Solute carrier family 16 member 1)	32	8	0.85	0.02	47	2.4	BioID	YES	Flp-In™ T-REx 293
TGON2	O43493	P54764	EPHA4	EPHA4_HUMAN	Ephrin type-A receptor 4 (EC 2.7.10.1) (EPH-like kinase 8) (EK8) (hEK8) (Tyrosine-protein kinase TYRO1) (Tyrosine-protein kinase receptor SEK)	8	2	0.96	0.01	0	0	BioID	YES	Flp-In™ T-REx 293
TGON2	O43493	P54920	NAPA	SNAA_HUMAN	Alpha-soluble NSF attachment protein (SNAP-alpha) (N-ethylmaleimide-sensitive factor attachment protein alpha)	45	11.25	1	0	3	2	BioID	YES	Flp-In™ T-REx 293
TGON2	O43493	P55011	SLC12A2	S12A2_HUMAN	Solute carrier family 12 member 2 (Basolateral Na-K-Cl symporter) (Bumetanide-sensitive sodium-(potassium)-chloride cotransporter 1)	119	29.75	1	0	5	1	BioID	YES	Flp-In™ T-REx 293
GOGA2	Q08379	P55036	PSMD4	PSMD4_HUMAN	26S proteasome non-ATPase regulatory subunit 4 (26S proteasome regulatory subunit RPN10) (26S proteasome regulatory subunit S5A) (Antisecretory factor 1) (AF) (ASF) (Multiubiquitin chain-binding protein)	7	1.75	0.73	0.08	73	3.3	AP-MS	YES	Flp-In™ T-REx 293
TGON2	O43493	P55327	TPD52	TPD52_HUMAN	Tumor protein D52 (Protein N8)	18	4.5	1	0	18	1.5	BioID	YES	Flp-In™ T-REx 293
TGON2	O43493	P55735	SEC13	SEC13_HUMAN	Protein SEC13 homolog (SEC13-like protein 1) (SEC13-related protein)	20	5	1	0	61	1.7	AP-MS	YES	Flp-In™ T-REx 293
TGON2	O43493	P61106	RAB14	RAB14_HUMAN	Ras-related protein Rab-14	10	2.5	0.74	0.06	40	2	BioID	YES	Flp-In™ T-REx 293
TGON2	O43493	P61221	ABCE1	ABCE1_HUMAN	ATP-binding cassette sub-family E member 1 (2'-5'-oligoadenylate-binding protein) (HuHP68) (RNase L inhibitor) (Ribonuclease 4 inhibitor) (RNS4I)	25	6.25	1	0	40	3	BioID	YES	Flp-In™ T-REx 293
TGON2	O43493	P61619	SEC61A1	S61A1_HUMAN	Protein transport protein Sec61 subunit alpha isoform 1 (Sec61 alpha-1)	14	3.5	0.99	0	28	2	AP-MS	YES	Flp-In™ T-REx 293
TGON2	O43493	P62820	RAB1A	RAB1A_HUMAN	Ras-related protein Rab-1A (YPT1-related protein)	14	3.5	0.75	0.05	69	3.9	BioID	YES	Flp-In™ T-REx 293
TGON2	O43493	P62910	RPL32	RL32_HUMAN	60S ribosomal protein L32 (Large ribosomal subunit protein eL32)	12	3	0.75	0.06	72	5.1	AP-MS	YES	Flp-In™ T-REx 293
TGON2	O43493	P63010	AP2B1	AP2B1_HUMAN	AP-2 complex subunit beta (AP105B) (Adaptor protein complex AP-2 subunit beta) (Adaptor-related protein complex 2 subunit beta) (Beta-2-adaptin) (Beta-adaptin) (Clathrin assembly protein complex 2 beta large chain) (Plasma membrane adaptor HA2/AP2 adaptin beta subunit)	79	19.75	1	0	54	2.5	BioID	YES	Flp-In™ T-REx 293
TGON2	O43493	P63027	VAMP2	VAMP2_HUMAN	Vesicle-associated membrane protein 2 (VAMP-2) (Synaptobrevin-2)	33	8.25	1	0	24	1.3	BioID	YES	Flp-In™ T-REx 293
TGON2	O43493	P63167	DYNLL1	DYL1_HUMAN	Dynein light chain 1, cytoplasmic (8 kDa dynein light chain) (DLC8) (Dynein light chain LC8-type 1) (Protein inhibitor of neuronal nitric oxide synthase) (PIN)	9	2.25	0.98	0	64	2.2	AP-MS	YES	Flp-In™ T-REx 293
TGON2	O43493	P80723	BASP1	BASP1_HUMAN	Brain acid soluble protein 1 (22 kDa neuronal tissue-enriched acidic protein) (Neuronal axonal membrane protein NAP-22)	13	3.25	0.78	0.04	62	6.9	BioID	YES	Flp-In™ T-REx 293
TGON2	O43493	P82094	TMF1	TMF1_HUMAN	TATA element modulatory factor (TMF) (Androgen receptor coactivator 160 kDa protein) (Androgen receptor-associated protein of 160 kDa)	20	5	0.99	0	10	1.7	BioID	YES	Flp-In™ T-REx 293
TGON2	O43493	P82673	MRPS35	RT35_HUMAN	28S ribosomal protein S35, mitochondrial (MRP-S35) (S35mt) (Mitochondrial small ribosomal subunit protein mS35) (28S ribosomal protein S28, mitochondrial) (MRP-S28) (S28mt)	9	2.25	0.79	0.04	25	1.4	BioID	YES	Flp-In™ T-REx 293
TGON2	O43493	P98082	DAB2	DAB2_HUMAN	Disabled homolog 2 (Adaptor molecule disabled-2) (Differentially expressed in ovarian carcinoma 2) (DOC-2) (Differentially-expressed protein 2)	13	3.25	0.99	0	13	3.5	BioID	YES	Flp-In™ T-REx 293
RAB5A	P20339	A0JNW5	UHRF1BP1L	UH1BL_HUMAN	UHRF1-binding protein 1-like	14	3.5	0.73	0.06	3	1.3	BioID	YES	Flp-In™ T-REx 293
AIFM1	O95831	O00165	HAX1	HAX1_HUMAN	HCLS1-associated protein X-1 (HS1-associating protein X-1) (HAX-1) (HS1-binding protein 1) (HSP1BP-1)	49	12.25	1	0	29	1.7	AP-MS	YES	Flp-In™ T-REx 293
AIFM1	O95831	O43819	SCO2	SCO2_HUMAN	Protein SCO2 homolog, mitochondrial	17	4.25	1	0	19	1.8	AP-MS	YES	Flp-In™ T-REx 293
AIFM1	O95831	O43920	NDUFS5	NDUS5_HUMAN	NADH dehydrogenase [ubiquinone] iron-sulfur protein 5 (Complex I-15 kDa) (CI-15 kDa) (NADH-ubiquinone oxidoreductase 15 kDa subunit)	10	2.5	0.74	0.06	1	1	AP-MS	YES	Flp-In™ T-REx 293
AIFM1	O95831	O60220	TIMM8A	TIM8A_HUMAN	Mitochondrial import inner membrane translocase subunit Tim8 A (Deafness dystonia protein 1) (X-linked deafness dystonia protein)	8	2	0.73	0.08	35	4.5	AP-MS	YES	Flp-In™ T-REx 293
AIFM1	O95831	O75616	ERAL1	ERAL1_HUMAN	GTPase Era, mitochondrial (H-ERA) (hERA) (Conserved ERA-like GTPase) (CEGA) (ERA-W) (ERA-like protein 1)	8	2	0.74	0.07	10	2.7	AP-MS	YES	Flp-In™ T-REx 293
AIFM1	O95831	O95831	AIFM1	AIFM1_HUMAN	Apoptosis-inducing factor 1, mitochondrial (EC 1.1.1.-) (Programmed cell death protein 8)	1347	336.75	1	0	101	7.8	AP-MS	YES	Flp-In™ T-REx 293
AIFM1	O95831	O96008	TOMM40	TOM40_HUMAN	Mitochondrial import receptor subunit TOM40 homolog (Protein Haymaker) (Translocase of outer membrane 40 kDa subunit homolog) (p38.5)	19	4.75	1	0	36	5.8	AP-MS	YES	Flp-In™ T-REx 293
AIFM1	O95831	P00403	MT-CO2	COX2_HUMAN	Cytochrome c oxidase subunit 2 (Cytochrome c oxidase polypeptide II)	7	1.75	0.73	0.08	20	2.7	AP-MS	YES	Flp-In™ T-REx 293
AIFM1	O95831	P10599	TXN	THIO_HUMAN	Thioredoxin (Trx) (ATL-derived factor) (ADF) (Surface-associated sulphydryl protein) (SASP)	98	24.5	1	0	174	2.6	AP-MS	YES	Flp-In™ T-REx 293
AIFM1	O95831	P14854	COX6B1	CX6B1_HUMAN	Cytochrome c oxidase subunit 6B1 (Cytochrome c oxidase subunit VIb isoform 1) (COX VIb-1)	20	5	1	0	9	1.3	AP-MS	YES	Flp-In™ T-REx 293
AIFM1	O95831	P15927	RPA2	RFA2_HUMAN	Replication protein A 32 kDa subunit (RP-A p32) (Replication factor A protein 2) (RF-A protein 2) (Replication protein A 34 kDa subunit) (RP-A p34)	21	5.25	1	0	55	2.8	AP-MS	YES	Flp-In™ T-REx 293
AIFM1	O95831	P35244	RPA3	RFA3_HUMAN	Replication protein A 14 kDa subunit (RP-A p14) (Replication factor A protein 3) (RF-A protein 3)	15	3.75	0.96	0.01	43	2.5	AP-MS	YES	Flp-In™ T-REx 293
AIFM1	O95831	P45880	VDAC2	VDAC2_HUMAN	Voltage-dependent anion-selective channel protein 2 (VDAC-2) (hVDAC2) (Outer mitochondrial membrane protein porin 2)	22	5.5	1	0	58	8.1	AP-MS	YES	Flp-In™ T-REx 293
AIFM1	O95831	P51970	NDUFA8	NDUA8_HUMAN	NADH dehydrogenase [ubiquinone] 1 alpha subcomplex subunit 8 (Complex I-19kD) (CI-19kD) (Complex I-PGIV) (CI-PGIV) (NADH-ubiquinone oxidoreductase 19 kDa subunit)	9	2.25	0.98	0	4	1	AP-MS	YES	Flp-In™ T-REx 293
AIFM1	O95831	P54819	AK2	KAD2_HUMAN	Adenylate kinase 2, mitochondrial (AK 2) (EC 2.7.4.3) (ATP-AMP transphosphorylase 2) (ATP:AMP phosphotransferase) (Adenylate monophosphate kinase) [Cleaved into: Adenylate kinase 2, mitochondrial, N-terminally processed]	94	23.5	1	0	44	3	AP-MS	YES	Flp-In™ T-REx 293
AIFM1	O95831	Q6DKK2	TTC19	TTC19_HUMAN	Tetratricopeptide repeat protein 19, mitochondrial (TPR repeat protein 19)	12	3	0.74	0.06	0	0	AP-MS	YES	Flp-In™ T-REx 293
AIFM1	O95831	Q6UB35	MTHFD1L	C1TM_HUMAN	Monofunctional C1-tetrahydrofolate synthase, mitochondrial (EC 6.3.4.3) (Formyltetrahydrofolate synthetase)	21	5.25	1	0	75	5.5	AP-MS	YES	Flp-In™ T-REx 293
AIFM1	O95831	Q8IXI1	RHOT2	MIRO2_HUMAN	Mitochondrial Rho GTPase 2 (MIRO-2) (hMiro-2) (EC 3.6.5.-) (Ras homolog gene family member T2)	12	3	0.99	0	9	1.3	AP-MS	YES	Flp-In™ T-REx 293
AIFM1	O95831	Q9H078	CLPB	CLPB_HUMAN	Caseinolytic peptidase B protein homolog (EC 3.6.1.3) (Suppressor of potassium transport defect 3)	66	16.5	1	0	30	1.4	AP-MS	YES	Flp-In™ T-REx 293
AIFM1	O95831	Q9NSE4	IARS2	SYIM_HUMAN	Isoleucine--tRNA ligase, mitochondrial (EC 6.1.1.5) (Isoleucyl-tRNA synthetase) (IleRS)	106	26.5	1	0	18	3.3	AP-MS	YES	Flp-In™ T-REx 293
AIFM1	O95831	Q9P0J0	NDUFA13	NDUAD_HUMAN	NADH dehydrogenase [ubiquinone] 1 alpha subcomplex subunit 13 (Cell death regulatory protein GRIM-19) (Complex I-B16.6) (CI-B16.6) (Gene associated with retinoic and interferon-induced mortality 19 protein) (GRIM-19) (Gene associated with retinoic and IFN-induced mortality 19 protein) (NADH-ubiquinone oxidoreductase B16.6 subunit)	11	2.75	0.98	0	6	2	AP-MS	YES	Flp-In™ T-REx 293
AIFM1	O95831	Q9Y2S7	POLDIP2	PDIP2_HUMAN	Polymerase delta-interacting protein 2 (38 kDa DNA polymerase delta interaction protein) (p38)	9	2.25	0.74	0.07	0	0	AP-MS	YES	Flp-In™ T-REx 293
AIFM1	O95831	Q9Y512	SAMM50	SAM50_HUMAN	Sorting and assembly machinery component 50 homolog (Transformation-related gene 3 protein) (TRG-3)	9	2.25	0.98	0	8	3.6	AP-MS	YES	Flp-In™ T-REx 293
AIFM1	O95831	Q9Y5J9	TIMM8B	TIM8B_HUMAN	Mitochondrial import inner membrane translocase subunit Tim8 B (DDP-like protein) (Deafness dystonia protein 2)	9	2.25	0.74	0.07	8	1.9	AP-MS	YES	Flp-In™ T-REx 293
AIFM1	O95831	Q9Y5L4	TIMM13	TIM13_HUMAN	Mitochondrial import inner membrane translocase subunit Tim13	37	9.25	1	0	65	4.7	AP-MS	YES	Flp-In™ T-REx 293
AIFM1	O95831	A8MXV4	NUDT19	NUD19_HUMAN	Nucleoside diphosphate-linked moiety X motif 19 (Nudix motif 19) (EC 3.6.1.-)	22	5.5	0.85	0.02	3	3	BioID	YES	Flp-In™ T-REx 293
AIFM1	O95831	O15027	SEC16A	SC16A_HUMAN	Protein transport protein Sec16A (SEC16 homolog A)	54	13.5	1	0	41	4.1	AP-MS	YES	Flp-In™ T-REx 293
AIFM1	O95831	O43615	TIMM44	TIM44_HUMAN	Mitochondrial import inner membrane translocase subunit TIM44	11	2.75	0.83	0.03	40	2.7	BioID	YES	Flp-In™ T-REx 293
AIFM1	O95831	O43813	LANCL1	LANC1_HUMAN	LanC-like protein 1 (40 kDa erythrocyte membrane protein) (p40)	10	2.5	0.89	0.02	25	1.5	AP-MS	YES	Flp-In™ T-REx 293
AIFM1	O95831	O75683	SURF6	SURF6_HUMAN	Surfeit locus protein 6	12	3	0.83	0.03	38	3.4	BioID	YES	Flp-In™ T-REx 293
AIFM1	O95831	O76031	CLPX	CLPX_HUMAN	ATP-dependent Clp protease ATP-binding subunit clpX-like, mitochondrial	13	3.25	0.95	0.01	23	3.1	AP-MS	YES	Flp-In™ T-REx 293
AIFM1	O95831	O76031	CLPX	CLPX_HUMAN	ATP-dependent Clp protease ATP-binding subunit clpX-like, mitochondrial	69	17.25	1	0	23	3.1	BioID	YES	Flp-In™ T-REx 293
AIFM1	O95831	O95721	SNAP29	SNP29_HUMAN	Synaptosomal-associated protein 29 (SNAP-29) (Soluble 29 kDa NSF attachment protein) (Vesicle-membrane fusion protein SNAP-29)	62	15.5	1	0	30	2	BioID	YES	Flp-In™ T-REx 293
AIFM1	O95831	P00374	DHFR	DYR_HUMAN	Dihydrofolate reductase (EC 1.5.1.3)	7	1.75	0.73	0.08	12	1.5	AP-MS	YES	Flp-In™ T-REx 293
AIFM1	O95831	P0DMV8	HSPA1A	HS71A_HUMAN	Heat shock 70 kDa protein 1A (Heat shock 70 kDa protein 1) (HSP70-1) (HSP70.1)	365	91.25	1	0	0	0	AP-MS	YES	Flp-In™ T-REx 293
AIFM1	O95831	P13804	ETFA	ETFA_HUMAN	Electron transfer flavoprotein subunit alpha, mitochondrial (Alpha-ETF)	65	16.25	1	0	47	4.5	BioID	YES	Flp-In™ T-REx 293
AIFM1	O95831	P16615	ATP2A2	AT2A2_HUMAN	Sarcoplasmic/endoplasmic reticulum calcium ATPase 2 (SERCA2) (SR Ca(2+)-ATPase 2) (EC 3.6.3.8) (Calcium pump 2) (Calcium-transporting ATPase sarcoplasmic reticulum type, slow twitch skeletal muscle isoform) (Endoplasmic reticulum class 1/2 Ca(2+) ATPase)	96	24	0.75	0.05	92	4.3	BioID	YES	Flp-In™ T-REx 293
AIFM1	O95831	P18085	ARF4	ARF4_HUMAN	ADP-ribosylation factor 4	30	7.5	1	0	67	3	BioID	YES	Flp-In™ T-REx 293
AIFM1	O95831	P18887	XRCC1	XRCC1_HUMAN	DNA repair protein XRCC1 (X-ray repair cross-complementing protein 1)	10	2.5	0.98	0	10	2.1	AP-MS	YES	Flp-In™ T-REx 293
AIFM1	O95831	P27694	RPA1	RFA1_HUMAN	Replication protein A 70 kDa DNA-binding subunit (RP-A p70) (Replication factor A protein 1) (RF-A protein 1) (Single-stranded DNA-binding protein) [Cleaved into: Replication protein A 70 kDa DNA-binding subunit, N-terminally processed]	71	17.75	1	0	84	4.5	AP-MS	YES	Flp-In™ T-REx 293
AIFM1	O95831	P31689	DNAJA1	DNJA1_HUMAN	DnaJ homolog subfamily A member 1 (DnaJ protein homolog 2) (HSDJ) (Heat shock 40 kDa protein 4) (Heat shock protein J2) (HSJ-2) (Human DnaJ protein 2) (hDj-2)	48	12	1	0	115	3.6	BioID	YES	Flp-In™ T-REx 293
AIFM1	O95831	P36542	ATP5C1	ATPG_HUMAN	ATP synthase subunit gamma, mitochondrial (F-ATPase gamma subunit)	19	4.75	1	0	68	3.2	AP-MS	YES	Flp-In™ T-REx 293
AIFM1	O95831	P36542	ATP5C1	ATPG_HUMAN	ATP synthase subunit gamma, mitochondrial (F-ATPase gamma subunit)	24	6	0.99	0	68	3.2	BioID	YES	Flp-In™ T-REx 293
AIFM1	O95831	P49411	TUFM	EFTU_HUMAN	Elongation factor Tu, mitochondrial (EF-Tu) (P43)	133	33.25	1	0	139	8.6	AP-MS	YES	Flp-In™ T-REx 293
AIFM1	O95831	P50454	SERPINH1	SERPH_HUMAN	Serpin H1 (47 kDa heat shock protein) (Arsenic-transactivated protein 3) (AsTP3) (Cell proliferation-inducing gene 14 protein) (Collagen-binding protein) (Colligin) (Rheumatoid arthritis-related antigen RA-A47)	47	11.75	0.98	0	78	5.7	BioID	YES	Flp-In™ T-REx 293
AIFM1	O95831	P82650	MRPS22	RT22_HUMAN	28S ribosomal protein S22, mitochondrial (MRP-S22) (S22mt) (Mitochondrial small ribosomal subunit protein mS22)	12	3	0.84	0.03	32	2.5	BioID	YES	Flp-In™ T-REx 293
AIFM1	O95831	Q02952	AKAP12	AKA12_HUMAN	A-kinase anchor protein 12 (AKAP-12) (A-kinase anchor protein 250 kDa) (AKAP 250) (Gravin) (Myasthenia gravis autoantigen)	102	25.5	0.8	0.03	53	6.2	BioID	YES	Flp-In™ T-REx 293
AIFM1	O95831	Q10713	PMPCA	MPPA_HUMAN	Mitochondrial-processing peptidase subunit alpha (EC 3.4.24.64) (Alpha-MPP) (P-55)	11	2.75	0.98	0	19	2.7	AP-MS	YES	Flp-In™ T-REx 293
AIFM1	O95831	Q13011	ECH1	ECH1_HUMAN	Delta(3,5)-Delta(2,4)-dienoyl-CoA isomerase, mitochondrial (EC 5.3.3.-)	39	9.75	0.79	0.03	65	2.8	BioID	YES	Flp-In™ T-REx 293
AIFM1	O95831	Q15773	MLF2	MLF2_HUMAN	Myeloid leukemia factor 2 (Myelodysplasia-myeloid leukemia factor 2)	24	6	1	0	22	1.2	AP-MS	NO	Flp-In™ T-REx 293
AIFM1	O95831	Q15773	MLF2	MLF2_HUMAN	Myeloid leukemia factor 2 (Myelodysplasia-myeloid leukemia factor 2)	14	3.5	1	0	22	1.2	BioID	NO	Flp-In™ T-REx 293
AIFM1	O95831	Q16775	HAGH	GLO2_HUMAN	Hydroxyacylglutathione hydrolase, mitochondrial (EC 3.1.2.6) (Glyoxalase II) (Glx II)	25	6.25	0.79	0.03	47	2.9	BioID	YES	Flp-In™ T-REx 293
AIFM1	O95831	Q16891	IMMT	MIC60_HUMAN	MICOS complex subunit MIC60 (Cell proliferation-inducing gene 4/52 protein) (Mitochondrial inner membrane protein) (Mitofilin) (p87/89)	27	6.75	1	0	44	5.4	AP-MS	YES	Flp-In™ T-REx 293
AIFM1	O95831	Q16891	IMMT	MIC60_HUMAN	MICOS complex subunit MIC60 (Cell proliferation-inducing gene 4/52 protein) (Mitochondrial inner membrane protein) (Mitofilin) (p87/89)	167	41.75	1	0	44	5.4	BioID	YES	Flp-In™ T-REx 293
AIFM1	O95831	Q5JTV8	TOR1AIP1	TOIP1_HUMAN	Torsin-1A-interacting protein 1 (Lamin-associated protein 1B) (LAP1B)	11	2.75	0.97	0	21	1.6	BioID	YES	Flp-In™ T-REx 293
AIFM1	O95831	Q6PI48	DARS2	SYDM_HUMAN	Aspartate--tRNA ligase, mitochondrial (EC 6.1.1.12) (Aspartyl-tRNA synthetase) (AspRS)	11	2.75	0.74	0.06	28	2.5	AP-MS	YES	Flp-In™ T-REx 293
AIFM1	O95831	Q8N4Q1	CHCHD4	MIA40_HUMAN	Mitochondrial intermembrane space import and assembly protein 40 (Coiled-coil-helix-coiled-coil-helix domain-containing protein 4)	73	18.25	1	0	17	2.9	AP-MS	YES	Flp-In™ T-REx 293
AIFM1	O95831	Q8N4Q1	CHCHD4	MIA40_HUMAN	Mitochondrial intermembrane space import and assembly protein 40 (Coiled-coil-helix-coiled-coil-helix domain-containing protein 4)	121	30.25	1	0	17	2.9	BioID	YES	Flp-In™ T-REx 293
AIFM1	O95831	Q96EY7	PTCD3	PTCD3_HUMAN	Pentatricopeptide repeat domain-containing protein 3, mitochondrial (Mitochondrial small ribosomal subunit protein mS39) (28S ribosomal protein S39, mitochondrial) (MRP-S39) (Transformation-related gene 15 protein) (TRG-15)	29	7.25	1	0	30	2.1	BioID	YES	Flp-In™ T-REx 293
AIFM1	O95831	Q96HS1	PGAM5	PGAM5_HUMAN	Serine/threonine-protein phosphatase PGAM5, mitochondrial (EC 3.1.3.16) (Bcl-XL-binding protein v68) (Phosphoglycerate mutase family member 5)	81	20.25	1	0	73	5.2	AP-MS	YES	Flp-In™ T-REx 293
AIFM1	O95831	Q99618	CDCA3	CDCA3_HUMAN	Cell division cycle-associated protein 3 (Gene-rich cluster protein C8) (Trigger of mitotic entry protein 1) (TOME-1)	55	13.75	1	0	1	1	BioID	YES	Flp-In™ T-REx 293
AIFM1	O95831	Q9BSD7	NTPCR	NTPCR_HUMAN	Cancer-related nucleoside-triphosphatase (NTPase) (EC 3.6.1.15) (Nucleoside triphosphate phosphohydrolase)	18	4.5	1	0	37	2.2	AP-MS	YES	Flp-In™ T-REx 293
AIFM1	O95831	Q9BYN8	MRPS26	RT26_HUMAN	28S ribosomal protein S26, mitochondrial (MRP-S26) (S26mt) (Mitochondrial small ribosomal subunit protein mS26) (28S ribosomal protein S13, mitochondrial) (MRP-S13) (S13mt)	9	2.25	0.96	0.01	20	1.3	BioID	YES	Flp-In™ T-REx 293
AIFM1	O95831	Q9NVH1	DNAJC11	DJC11_HUMAN	DnaJ homolog subfamily C member 11	118	29.5	1	0	10	1.2	AP-MS	YES	Flp-In™ T-REx 293
AIFM1	O95831	Q9NVH1	DNAJC11	DJC11_HUMAN	DnaJ homolog subfamily C member 11	193	48.25	1	0	10	1.2	BioID	YES	Flp-In™ T-REx 293
AIFM1	O95831	Q9UHB6	LIMA1	LIMA1_HUMAN	LIM domain and actin-binding protein 1 (Epithelial protein lost in neoplasm)	14	3.5	0.74	0.06	76	16.3	AP-MS	YES	Flp-In™ T-REx 293
AIFM1	O95831	Q9Y3D9	MRPS23	RT23_HUMAN	28S ribosomal protein S23, mitochondrial (MRP-S23) (S23mt) (Mitochondrial small ribosomal subunit protein mS23)	23	5.75	1	0	21	1.7	BioID	YES	Flp-In™ T-REx 293
AOX	AOX	A3KMH1	VWA8	VWA8_HUMAN	von Willebrand factor A domain-containing protein 8	232	58	1	0	1	1	BioID	YES	Flp-In™ T-REx 293
AOX	AOX	O00217	NDUFS8	NDUS8_HUMAN	NADH dehydrogenase [ubiquinone] iron-sulfur protein 8, mitochondrial (EC 1.6.5.3) (EC 1.6.99.3) (Complex I-23kD) (CI-23kD) (NADH-ubiquinone oxidoreductase 23 kDa subunit) (TYKY subunit)	26	6.5	1	0	7	1.3	BioID	YES	Flp-In™ T-REx 293
AOX	AOX	O43920	NDUFS5	NDUS5_HUMAN	NADH dehydrogenase [ubiquinone] iron-sulfur protein 5 (Complex I-15 kDa) (CI-15 kDa) (NADH-ubiquinone oxidoreductase 15 kDa subunit)	22	5.5	1	0	1	1	BioID	YES	Flp-In™ T-REx 293
AOX	AOX	O75306	NDUFS2	NDUS2_HUMAN	NADH dehydrogenase [ubiquinone] iron-sulfur protein 2, mitochondrial (EC 1.6.5.3) (EC 1.6.99.3) (Complex I-49kD) (CI-49kD) (NADH-ubiquinone oxidoreductase 49 kDa subunit)	136	34	1	0	14	2	BioID	YES	Flp-In™ T-REx 293
AOX	AOX	O75380	NDUFS6	NDUS6_HUMAN	NADH dehydrogenase [ubiquinone] iron-sulfur protein 6, mitochondrial (Complex I-13kD-A) (CI-13kD-A) (NADH-ubiquinone oxidoreductase 13 kDa-A subunit)	45	11.25	1	0	0	0	BioID	YES	Flp-In™ T-REx 293
AOX	AOX	O75489	NDUFS3	NDUS3_HUMAN	NADH dehydrogenase [ubiquinone] iron-sulfur protein 3, mitochondrial (EC 1.6.5.3) (EC 1.6.99.3) (Complex I-30kD) (CI-30kD) (NADH-ubiquinone oxidoreductase 30 kDa subunit)	91	22.75	1	0	19	2.3	BioID	YES	Flp-In™ T-REx 293
AOX	AOX	O75521	ECI2	ECI2_HUMAN	Enoyl-CoA delta isomerase 2, mitochondrial (EC 5.3.3.8) (DRS-1) (Delta(3),delta(2)-enoyl-CoA isomerase) (D3,D2-enoyl-CoA isomerase) (Diazepam-binding inhibitor-related protein 1) (DBI-related protein 1) (Dodecenoyl-CoA isomerase) (Hepatocellular carcinoma-associated antigen 88) (Peroxisomal 3,2-trans-enoyl-CoA isomerase) (pECI) (Renal carcinoma antigen NY-REN-1)	42	10.5	1	0	16	1.4	BioID	YES	Flp-In™ T-REx 293
AOX	AOX	O75616	ERAL1	ERAL1_HUMAN	GTPase Era, mitochondrial (H-ERA) (hERA) (Conserved ERA-like GTPase) (CEGA) (ERA-W) (ERA-like protein 1)	31	7.75	1	0	10	2.7	BioID	YES	Flp-In™ T-REx 293
AOX	AOX	O75947	ATP5H	ATP5H_HUMAN	ATP synthase subunit d, mitochondrial (ATPase subunit d)	38	9.5	1	0	28	1.7	BioID	YES	Flp-In™ T-REx 293
AOX	AOX	O75964	ATP5L	ATP5L_HUMAN	ATP synthase subunit g, mitochondrial (ATPase subunit g)	11	2.75	0.99	0	22	1.9	BioID	YES	Flp-In™ T-REx 293
AOX	AOX	O94925	GLS	GLSK_HUMAN	Glutaminase kidney isoform, mitochondrial (GLS) (EC 3.5.1.2) (K-glutaminase) (L-glutamine amidohydrolase)	138	34.5	1	0	17	2.6	BioID	YES	Flp-In™ T-REx 293
AOX	AOX	O95202	LETM1	LETM1_HUMAN	LETM1 and EF-hand domain-containing protein 1, mitochondrial (Leucine zipper-EF-hand-containing transmembrane protein 1)	200	50	1	0	18	1.6	BioID	YES	Flp-In™ T-REx 293
AOX	AOX	O96000	NDUFB10	NDUBA_HUMAN	NADH dehydrogenase [ubiquinone] 1 beta subcomplex subunit 10 (Complex I-PDSW) (CI-PDSW) (NADH-ubiquinone oxidoreductase PDSW subunit)	10	2.5	0.74	0.04	10	1.2	BioID	YES	Flp-In™ T-REx 293
AOX	AOX	P00403	MT-CO2	COX2_HUMAN	Cytochrome c oxidase subunit 2 (Cytochrome c oxidase polypeptide II)	9	2.25	0.98	0	20	2.7	BioID	YES	Flp-In™ T-REx 293
AOX	AOX	P06576	ATP5B	ATPB_HUMAN	ATP synthase subunit beta, mitochondrial (EC 3.6.3.14)	241	60.25	1	0	211	10	BioID	YES	Flp-In™ T-REx 293
AOX	AOX	P10515	DLAT	ODP2_HUMAN	Dihydrolipoyllysine-residue acetyltransferase component of pyruvate dehydrogenase complex, mitochondrial (EC 2.3.1.12) (70 kDa mitochondrial autoantigen of primary biliary cirrhosis) (PBC) (Dihydrolipoamide acetyltransferase component of pyruvate dehydrogenase complex) (M2 antigen complex 70 kDa subunit) (Pyruvate dehydrogenase complex component E2) (PDC-E2) (PDCE2)	25	6.25	1	0	38	6.5	BioID	YES	Flp-In™ T-REx 293
AOX	AOX	P10606	COX5B	COX5B_HUMAN	Cytochrome c oxidase subunit 5B, mitochondrial (Cytochrome c oxidase polypeptide Vb)	36	9	1	0	10	1.5	BioID	YES	Flp-In™ T-REx 293
AOX	AOX	P13073	COX4I1	COX41_HUMAN	Cytochrome c oxidase subunit 4 isoform 1, mitochondrial (Cytochrome c oxidase polypeptide IV) (Cytochrome c oxidase subunit IV isoform 1) (COX IV-1)	15	3.75	0.99	0	18	1.5	BioID	YES	Flp-In™ T-REx 293
AOX	AOX	P18859	ATP5J	ATP5J_HUMAN	ATP synthase-coupling factor 6, mitochondrial (ATPase subunit F6)	16	4	1	0	10	1.1	BioID	YES	Flp-In™ T-REx 293
AOX	AOX	P19404	NDUFV2	NDUV2_HUMAN	NADH dehydrogenase [ubiquinone] flavoprotein 2, mitochondrial (EC 1.6.5.3) (EC 1.6.99.3) (NADH-ubiquinone oxidoreductase 24 kDa subunit)	40	10	1	0	3	1	BioID	YES	Flp-In™ T-REx 293
AOX	AOX	P20674	COX5A	COX5A_HUMAN	Cytochrome c oxidase subunit 5A, mitochondrial (Cytochrome c oxidase polypeptide Va)	14	3.5	1	0	24	1.5	BioID	YES	Flp-In™ T-REx 293
AOX	AOX	P22695	UQCRC2	QCR2_HUMAN	Cytochrome b-c1 complex subunit 2, mitochondrial (Complex III subunit 2) (Core protein II) (Ubiquinol-cytochrome-c reductase complex core protein 2)	33	8.25	1	0	38	3.5	BioID	YES	Flp-In™ T-REx 293
AOX	AOX	P24539	ATP5F1	AT5F1_HUMAN	ATP synthase F(0) complex subunit B1, mitochondrial (ATP synthase proton-transporting mitochondrial F(0) complex subunit B1) (ATP synthase subunit b) (ATPase subunit b)	17	4.25	1	0	33	2.1	BioID	YES	Flp-In™ T-REx 293
AOX	AOX	P25705	ATP5A1	ATPA_HUMAN	ATP synthase subunit alpha, mitochondrial	83	20.75	1	0	210	11	BioID	YES	Flp-In™ T-REx 293
AOX	AOX	P28331	NDUFS1	NDUS1_HUMAN	NADH-ubiquinone oxidoreductase 75 kDa subunit, mitochondrial (EC 1.6.5.3) (EC 1.6.99.3) (Complex I-75kD) (CI-75kD)	146	36.5	1	0	19	4.4	BioID	YES	Flp-In™ T-REx 293
AOX	AOX	P29353	SHC1	SHC1_HUMAN	SHC-transforming protein 1 (SHC-transforming protein 3) (SHC-transforming protein A) (Src homology 2 domain-containing-transforming protein C1) (SH2 domain protein C1)	12	3	0.86	0.01	9	1.6	BioID	YES	Flp-In™ T-REx 293
AOX	AOX	P30405	PPIF	PPIF_HUMAN	Peptidyl-prolyl cis-trans isomerase F, mitochondrial (PPIase F) (EC 5.2.1.8) (Cyclophilin D) (CyP-D) (CypD) (Cyclophilin F) (Mitochondrial cyclophilin) (CyP-M) (Rotamase F)	33	8.25	1	0	28	1.6	BioID	YES	Flp-In™ T-REx 293
AOX	AOX	P31040	SDHA	SDHA_HUMAN	Succinate dehydrogenase [ubiquinone] flavoprotein subunit, mitochondrial (EC 1.3.5.1) (Flavoprotein subunit of complex II) (Fp)	146	36.5	1	0	44	4.3	BioID	YES	Flp-In™ T-REx 293
AOX	AOX	P31930	UQCRC1	QCR1_HUMAN	Cytochrome b-c1 complex subunit 1, mitochondrial (Complex III subunit 1) (Core protein I) (Ubiquinol-cytochrome-c reductase complex core protein 1)	39	9.75	1	0	30	2.6	BioID	YES	Flp-In™ T-REx 293
AOX	AOX	P32322	PYCR1	P5CR1_HUMAN	Pyrroline-5-carboxylate reductase 1, mitochondrial (P5C reductase 1) (P5CR 1) (EC 1.5.1.2)	127	31.75	1	0	17	1.9	BioID	YES	Flp-In™ T-REx 293
AOX	AOX	P34897	SHMT2	GLYM_HUMAN	Serine hydroxymethyltransferase, mitochondrial (SHMT) (EC 2.1.2.1) (Glycine hydroxymethyltransferase) (Serine methylase)	247	61.75	1	0	101	5.8	BioID	YES	Flp-In™ T-REx 293
AOX	AOX	P35232	PHB	PHB_HUMAN	Prohibitin	207	51.75	1	0	85	3.9	BioID	YES	Flp-In™ T-REx 293
AOX	AOX	P36957	DLST	ODO2_HUMAN	Dihydrolipoyllysine-residue succinyltransferase component of 2-oxoglutarate dehydrogenase complex, mitochondrial (EC 2.3.1.61) (2-oxoglutarate dehydrogenase complex component E2) (OGDC-E2) (Dihydrolipoamide succinyltransferase component of 2-oxoglutarate dehydrogenase complex) (E2K)	79	19.75	1	0	57	3.7	BioID	YES	Flp-In™ T-REx 293
AOX	AOX	P38117	ETFB	ETFB_HUMAN	Electron transfer flavoprotein subunit beta (Beta-ETF)	69	17.25	1	0	24	3.6	BioID	YES	Flp-In™ T-REx 293
AOX	AOX	P40939	HADHA	ECHA_HUMAN	Trifunctional enzyme subunit alpha, mitochondrial (78 kDa gastrin-binding protein) (TP-alpha) [Includes: Long-chain enoyl-CoA hydratase (EC 4.2.1.17); Long chain 3-hydroxyacyl-CoA dehydrogenase (EC 1.1.1.211)]	35	8.75	1	0	72	6.8	BioID	YES	Flp-In™ T-REx 293
AOX	AOX	P46199	MTIF2	IF2M_HUMAN	Translation initiation factor IF-2, mitochondrial (IF-2(Mt)) (IF-2Mt) (IF2(mt))	25	6.25	1	0	2	1	BioID	YES	Flp-In™ T-REx 293
AOX	AOX	P48047	ATP5O	ATPO_HUMAN	ATP synthase subunit O, mitochondrial (Oligomycin sensitivity conferral protein) (OSCP)	46	11.5	1	0	51	2.8	BioID	YES	Flp-In™ T-REx 293
AOX	AOX	P49753	ACOT2	ACOT2_HUMAN	Acyl-coenzyme A thioesterase 2, mitochondrial (Acyl-CoA thioesterase 2) (EC 3.1.2.2) (Acyl-coenzyme A thioester hydrolase 2a) (CTE-Ia) (Long-chain acyl-CoA thioesterase 2) (ZAP128)	447	111.75	1	0	17	3.5	BioID	YES	Flp-In™ T-REx 293
AOX	AOX	P49821	NDUFV1	NDUV1_HUMAN	NADH dehydrogenase [ubiquinone] flavoprotein 1, mitochondrial (EC 1.6.5.3) (EC 1.6.99.3) (Complex I-51kD) (CI-51kD) (NADH dehydrogenase flavoprotein 1) (NADH-ubiquinone oxidoreductase 51 kDa subunit)	78	19.5	1	0	6	2	BioID	YES	Flp-In™ T-REx 293
AOX	AOX	P51398	DAP3	RT29_HUMAN	28S ribosomal protein S29, mitochondrial (MRP-S29) (S29mt) (Mitochondrial small ribosomal subunit protein mS29) (Death-associated protein 3) (DAP-3) (Ionizing radiation resistance conferring protein)	69	17.25	1	0	41	2.3	BioID	YES	Flp-In™ T-REx 293
AOX	AOX	P82673	MRPS35	RT35_HUMAN	28S ribosomal protein S35, mitochondrial (MRP-S35) (S35mt) (Mitochondrial small ribosomal subunit protein mS35) (28S ribosomal protein S28, mitochondrial) (MRP-S28) (S28mt)	55	13.75	1	0	25	1.4	BioID	YES	Flp-In™ T-REx 293
AOX	AOX	P82930	MRPS34	RT34_HUMAN	28S ribosomal protein S34, mitochondrial (MRP-S34) (S34mt) (Mitochondrial small ribosomal subunit protein mS34)	62	15.5	1	0	24	1.9	BioID	YES	Flp-In™ T-REx 293
AOX	AOX	Q04837	SSBP1	SSBP_HUMAN	Single-stranded DNA-binding protein, mitochondrial (Mt-SSB) (MtSSB) (PWP1-interacting protein 17)	75	18.75	1	0	78	2.6	BioID	YES	Flp-In™ T-REx 293
AOX	AOX	Q12849	GRSF1	GRSF1_HUMAN	G-rich sequence factor 1 (GRSF-1)	31	7.75	1	0	25	2.3	BioID	YES	Flp-In™ T-REx 293
AOX	AOX	Q16718	NDUFA5	NDUA5_HUMAN	NADH dehydrogenase [ubiquinone] 1 alpha subcomplex subunit 5 (Complex I subunit B13) (Complex I-13kD-B) (CI-13kD-B) (NADH-ubiquinone oxidoreductase 13 kDa-B subunit)	41	10.25	1	0	13	1.2	BioID	YES	Flp-In™ T-REx 293
AOX	AOX	Q16740	CLPP	CLPP_HUMAN	ATP-dependent Clp protease proteolytic subunit, mitochondrial (EC 3.4.21.92) (Endopeptidase Clp)	58	14.5	1	0	23	1.6	BioID	YES	Flp-In™ T-REx 293
AOX	AOX	Q16795	NDUFA9	NDUA9_HUMAN	NADH dehydrogenase [ubiquinone] 1 alpha subcomplex subunit 9, mitochondrial (Complex I-39kD) (CI-39kD) (NADH-ubiquinone oxidoreductase 39 kDa subunit)	81	20.25	1	0	17	2.8	BioID	YES	Flp-In™ T-REx 293
AOX	AOX	Q5T9A4	ATAD3B	ATD3B_HUMAN	ATPase family AAA domain-containing protein 3B (AAA-TOB3)	34	8.5	1	0	59	4.8	BioID	YES	Flp-In™ T-REx 293
AOX	AOX	Q5TC12	ATPAF1	ATPF1_HUMAN	ATP synthase mitochondrial F1 complex assembly factor 1 (ATP11 homolog)	56	14	1	0	3	1	BioID	YES	Flp-In™ T-REx 293
AOX	AOX	Q6UB35	MTHFD1L	C1TM_HUMAN	Monofunctional C1-tetrahydrofolate synthase, mitochondrial (EC 6.3.4.3) (Formyltetrahydrofolate synthetase)	97	24.25	1	0	75	5.5	BioID	YES	Flp-In™ T-REx 293
AOX	AOX	Q6YN16	HSDL2	HSDL2_HUMAN	Hydroxysteroid dehydrogenase-like protein 2 (EC 1.-.-.-) (Short chain dehydrogenase/reductase family 13C member 1)	30	7.5	1	0	15	3	BioID	YES	Flp-In™ T-REx 293
AOX	AOX	Q7L0Y3	TRMT10C	MRRP1_HUMAN	Mitochondrial ribonuclease P protein 1 (Mitochondrial RNase P protein 1) (EC 2.1.1.-) (HBV pre-S2 trans-regulated protein 2) (RNA (guanine-9-)-methyltransferase domain-containing protein 1) (Renal carcinoma antigen NY-REN-49) (tRNA methyltransferase 10 homolog C)	73	18.25	1	0	21	2.7	BioID	YES	Flp-In™ T-REx 293
AOX	AOX	Q86TX2	ACOT1	ACOT1_HUMAN	Acyl-coenzyme A thioesterase 1 (Acyl-CoA thioesterase 1) (EC 3.1.2.2) (CTE-I) (CTE-Ib) (Inducible cytosolic acyl-coenzyme A thioester hydrolase) (Long chain acyl-CoA thioester hydrolase) (Long chain acyl-CoA hydrolase)	500	125	1	0	17	4.6	BioID	YES	Flp-In™ T-REx 293
AOX	AOX	Q92665	MRPS31	RT31_HUMAN	28S ribosomal protein S31, mitochondrial (MRP-S31) (S31mt) (Mitochondrial small ribosomal subunit protein mS31) (Imogen 38)	88	22	1	0	31	1.8	BioID	YES	Flp-In™ T-REx 293
AOX	AOX	Q96C36	PYCR2	P5CR2_HUMAN	Pyrroline-5-carboxylate reductase 2 (P5C reductase 2) (P5CR 2) (EC 1.5.1.2)	222	55.5	1	0	32	2.1	BioID	YES	Flp-In™ T-REx 293
AOX	AOX	Q96EL2	MRPS24	RT24_HUMAN	28S ribosomal protein S24, mitochondrial (MRP-S24) (S24mt) (Mitochondrial small ribosomal subunit protein uS3m) (bMRP-47) (bMRP47)	51	12.75	1	0	2	1	BioID	YES	Flp-In™ T-REx 293
AOX	AOX	Q99714	HSD17B10	HCD2_HUMAN	3-hydroxyacyl-CoA dehydrogenase type-2 (EC 1.1.1.35) (17-beta-hydroxysteroid dehydrogenase 10) (17-beta-HSD 10) (EC 1.1.1.51) (3-hydroxy-2-methylbutyryl-CoA dehydrogenase) (EC 1.1.1.178) (3-hydroxyacyl-CoA dehydrogenase type II) (Endoplasmic reticulum-associated amyloid beta-peptide-binding protein) (Mitochondrial ribonuclease P protein 2) (Mitochondrial RNase P protein 2) (Short chain dehydrogen…	431	107.75	1	0	107	5.7	BioID	YES	Flp-In™ T-REx 293
AOX	AOX	Q9BRJ6	C7orf50	CG050_HUMAN	Uncharacterized protein C7orf50	10	2.5	0.74	0.03	25	1.5	BioID	YES	Flp-In™ T-REx 293
AOX	AOX	Q9BSH4	TACO1	TACO1_HUMAN	Translational activator of cytochrome c oxidase 1 (Coiled-coil domain-containing protein 44) (Translational activator of mitochondrially-encoded cytochrome c oxidase I)	81	20.25	1	0	9	1.7	BioID	YES	Flp-In™ T-REx 293
AOX	AOX	Q9H845	ACAD9	ACAD9_HUMAN	Acyl-CoA dehydrogenase family member 9, mitochondrial (ACAD-9) (EC 1.3.99.-)	83	20.75	1	0	11	1.6	BioID	YES	Flp-In™ T-REx 293
AOX	AOX	Q9HD33	MRPL47	RM47_HUMAN	39S ribosomal protein L47, mitochondrial (L47mt) (MRP-L47) (Mitochondrial large ribosomal subunit protein uL29m) (Nasopharyngeal carcinoma metastasis-related protein 1)	50	12.5	1	0	16	1.3	BioID	YES	Flp-In™ T-REx 293
AOX	AOX	Q9NP80	PNPLA8	PLPL8_HUMAN	Calcium-independent phospholipase A2-gamma (EC 3.1.1.5) (Intracellular membrane-associated calcium-independent phospholipase A2 gamma) (iPLA2-gamma) (PNPLA-gamma) (Patatin-like phospholipase domain-containing protein 8) (iPLA2-2)	14	3.5	0.99	0	0	0	BioID	YES	Flp-In™ T-REx 293
AOX	AOX	Q9NPL8	TIMMDC1	TIDC1_HUMAN	Complex I assembly factor TIMMDC1, mitochondrial (Protein M5-14) (Translocase of inner mitochondrial membrane domain-containing protein 1) (TIMM domain containing-protein 1)	8	2	0.74	0.04	2	1	BioID	YES	Flp-In™ T-REx 293
AOX	AOX	Q9NSE4	IARS2	SYIM_HUMAN	Isoleucine--tRNA ligase, mitochondrial (EC 6.1.1.5) (Isoleucyl-tRNA synthetase) (IleRS)	177	44.25	1	0	18	3.3	BioID	YES	Flp-In™ T-REx 293
AOX	AOX	Q9P032	NDUFAF4	NDUF4_HUMAN	NADH dehydrogenase [ubiquinone] 1 alpha subcomplex assembly factor 4 (Hormone-regulated proliferation-associated protein of 20 kDa)	53	13.25	1	0	2	1	BioID	YES	Flp-In™ T-REx 293
AOX	AOX	Q9P0J0	NDUFA13	NDUAD_HUMAN	NADH dehydrogenase [ubiquinone] 1 alpha subcomplex subunit 13 (Cell death regulatory protein GRIM-19) (Complex I-B16.6) (CI-B16.6) (Gene associated with retinoic and interferon-induced mortality 19 protein) (GRIM-19) (Gene associated with retinoic and IFN-induced mortality 19 protein) (NADH-ubiquinone oxidoreductase B16.6 subunit)	18	4.5	1	0	6	2	BioID	YES	Flp-In™ T-REx 293
AOX	AOX	Q9UI30	TRMT112	TR112_HUMAN	Multifunctional methyltransferase subunit TRM112-like protein (tRNA methyltransferase 112 homolog)	10	2.5	0.78	0.02	25	1.2	BioID	YES	Flp-In™ T-REx 293
AOX	AOX	Q9Y2Q9	MRPS28	RT28_HUMAN	28S ribosomal protein S28, mitochondrial (MRP-S28) (S28mt) (Mitochondrial small ribosomal subunit protein bS1m) (28S ribosomal protein S35, mitochondrial) (MRP-S35) (S35mt)	17	4.25	1	0	21	1.2	BioID	YES	Flp-In™ T-REx 293
AOX	AOX	Q9Y2S7	POLDIP2	PDIP2_HUMAN	Polymerase delta-interacting protein 2 (38 kDa DNA polymerase delta interaction protein) (p38)	91	22.75	1	0	0	0	BioID	YES	Flp-In™ T-REx 293
AOX	AOX	Q9Y3Y2	CHTOP	CHTOP_HUMAN	Chromatin target of PRMT1 protein (Friend of PRMT1 protein) (Small arginine- and glycine-rich protein) (SRAG)	17	4.25	0.88	0.01	51	3.3	BioID	YES	Flp-In™ T-REx 293
AOX	AOX	Q9Y4W6	AFG3L2	AFG32_HUMAN	AFG3-like protein 2 (EC 3.4.24.-) (Paraplegin-like protein)	197	49.25	1	0	21	3.8	BioID	YES	Flp-In™ T-REx 293
AOX	AOX	Q9Y5L4	TIMM13	TIM13_HUMAN	Mitochondrial import inner membrane translocase subunit Tim13	12	3	0.99	0	65	4.7	BioID	YES	Flp-In™ T-REx 293
AOX	AOX	A8MXV4	NUDT19	NUD19_HUMAN	Nucleoside diphosphate-linked moiety X motif 19 (Nudix motif 19) (EC 3.6.1.-)	39	9.75	1	0	3	3	BioID	YES	Flp-In™ T-REx 293
AOX	AOX	AOX	AOX	AOX	AOX	707	176.75	1	0	0	0	BioID	YES	Flp-In™ T-REx 293
AOX	AOX	O00746	NME4	NDKM_HUMAN	Nucleoside diphosphate kinase, mitochondrial (NDK) (NDP kinase, mitochondrial) (EC 2.7.4.6) (Nucleoside diphosphate kinase D) (NDPKD) (nm23-H4)	75	18.75	1	0	12	1.5	BioID	YES	Flp-In™ T-REx 293
AOX	AOX	O14561	NDUFAB1	ACPM_HUMAN	Acyl carrier protein, mitochondrial (ACP) (CI-SDAP) (NADH-ubiquinone oxidoreductase 9.6 kDa subunit)	18	4.5	1	0	0	0	BioID	YES	Flp-In™ T-REx 293
AOX	AOX	O43181	NDUFS4	NDUS4_HUMAN	NADH dehydrogenase [ubiquinone] iron-sulfur protein 4, mitochondrial (Complex I-18 kDa) (CI-18 kDa) (Complex I-AQDQ) (CI-AQDQ) (NADH-ubiquinone oxidoreductase 18 kDa subunit)	23	5.75	1	0	0	0	BioID	YES	Flp-In™ T-REx 293
AOX	AOX	O43615	TIMM44	TIM44_HUMAN	Mitochondrial import inner membrane translocase subunit TIM44	127	31.75	1	0	40	2.7	BioID	YES	Flp-In™ T-REx 293
AOX	AOX	O43678	NDUFA2	NDUA2_HUMAN	NADH dehydrogenase [ubiquinone] 1 alpha subcomplex subunit 2 (Complex I-B8) (CI-B8) (NADH-ubiquinone oxidoreductase B8 subunit)	21	5.25	1	0	1	1	BioID	YES	Flp-In™ T-REx 293
AOX	AOX	O43716	GATC	GATC_HUMAN	Glutamyl-tRNA(Gln) amidotransferase subunit C, mitochondrial (Glu-AdT subunit C) (EC 6.3.5.-) (Protein 15E1.2)	27	6.75	1	0	0	0	BioID	YES	Flp-In™ T-REx 293
AOX	AOX	O43837	IDH3B	IDH3B_HUMAN	Isocitrate dehydrogenase [NAD] subunit beta, mitochondrial (EC 1.1.1.41) (Isocitric dehydrogenase subunit beta) (NAD(+)-specific ICDH subunit beta)	26	6.5	1	0	17	2.9	BioID	YES	Flp-In™ T-REx 293
AOX	AOX	O60783	MRPS14	RT14_HUMAN	28S ribosomal protein S14, mitochondrial (MRP-S14) (S14mt) (Mitochondrial small ribosomal subunit protein uS14m)	19	4.75	1	0	16	1.2	BioID	YES	Flp-In™ T-REx 293
AOX	AOX	O75027	ABCB7	ABCB7_HUMAN	ATP-binding cassette sub-family B member 7, mitochondrial (ATP-binding cassette transporter 7) (ABC transporter 7 protein)	8	2	0.74	0.04	7	1.3	BioID	YES	Flp-In™ T-REx 293
AOX	AOX	O75127	PTCD1	PTCD1_HUMAN	Pentatricopeptide repeat-containing protein 1, mitochondrial	29	7.25	1	0	32	1.6	BioID	YES	Flp-In™ T-REx 293
AOX	AOX	O75251	NDUFS7	NDUS7_HUMAN	NADH dehydrogenase [ubiquinone] iron-sulfur protein 7, mitochondrial (EC 1.6.5.3) (EC 1.6.99.3) (Complex I-20kD) (CI-20kD) (NADH-ubiquinone oxidoreductase 20 kDa subunit) (PSST subunit)	34	8.5	1	0	17	1.5	BioID	YES	Flp-In™ T-REx 293
AOX	AOX	O75390	CS	CISY_HUMAN	Citrate synthase, mitochondrial (EC 2.3.3.1) (Citrate (Si)-synthase)	65	16.25	1	0	90	4.2	BioID	YES	Flp-In™ T-REx 293
AOX	AOX	O75394	MRPL33	RM33_HUMAN	39S ribosomal protein L33, mitochondrial (L33mt) (MRP-L33) (Mitochondrial large ribosomal subunit protein bL33m)	8	2	0.74	0.04	0	0	BioID	YES	Flp-In™ T-REx 293
AOX	AOX	O75439	PMPCB	MPPB_HUMAN	Mitochondrial-processing peptidase subunit beta (EC 3.4.24.64) (Beta-MPP) (P-52)	30	7.5	1	0	31	2.9	BioID	YES	Flp-In™ T-REx 293
AOX	AOX	O75570	MTRF1	RF1M_HUMAN	Peptide chain release factor 1, mitochondrial (MRF-1) (MtRF-1)	10	2.5	0.98	0	0	0	BioID	YES	Flp-In™ T-REx 293
AOX	AOX	O75879	GATB	GATB_HUMAN	Glutamyl-tRNA(Gln) amidotransferase subunit B, mitochondrial (Glu-AdT subunit B) (EC 6.3.5.-) (Cytochrome c oxidase assembly factor PET112 homolog)	66	16.5	1	0	2	1.5	BioID	YES	Flp-In™ T-REx 293
AOX	AOX	O75880	SCO1	SCO1_HUMAN	Protein SCO1 homolog, mitochondrial	13	3.25	0.99	0	2	1.5	BioID	YES	Flp-In™ T-REx 293
AOX	AOX	O76031	CLPX	CLPX_HUMAN	ATP-dependent Clp protease ATP-binding subunit clpX-like, mitochondrial	185	46.25	1	0	23	3.1	BioID	YES	Flp-In™ T-REx 293
AOX	AOX	O95182	NDUFA7	NDUA7_HUMAN	NADH dehydrogenase [ubiquinone] 1 alpha subcomplex subunit 7 (Complex I-B14.5a) (CI-B14.5a) (NADH-ubiquinone oxidoreductase subunit B14.5a)	47	11.75	1	0	0	0	BioID	YES	Flp-In™ T-REx 293
AOX	AOX	P04181	OAT	OAT_HUMAN	Ornithine aminotransferase, mitochondrial (EC 2.6.1.13) (Ornithine delta-aminotransferase) (Ornithine--oxo-acid aminotransferase) [Cleaved into: Ornithine aminotransferase, hepatic form; Ornithine aminotransferase, renal form]	87	21.75	1	0	95	4.4	BioID	YES	Flp-In™ T-REx 293
AOX	AOX	P05091	ALDH2	ALDH2_HUMAN	Aldehyde dehydrogenase, mitochondrial (EC 1.2.1.3) (ALDH class 2) (ALDH-E2) (ALDHI)	36	9	1	0	18	3	BioID	YES	Flp-In™ T-REx 293
AOX	AOX	P05141	SLC25A5	ADT2_HUMAN	ADP/ATP translocase 2 (ADP,ATP carrier protein 2) (ADP,ATP carrier protein, fibroblast isoform) (Adenine nucleotide translocator 2) (ANT 2) (Solute carrier family 25 member 5) [Cleaved into: ADP/ATP translocase 2, N-terminally processed]	107	26.75	1	0	223	7.1	BioID	YES	Flp-In™ T-REx 293
AOX	AOX	P09001	MRPL3	RM03_HUMAN	39S ribosomal protein L3, mitochondrial (L3mt) (MRP-L3) (Mitochondrial large ribosomal subunit protein uL3m)	47	11.75	1	0	13	1.8	BioID	YES	Flp-In™ T-REx 293
AOX	AOX	P09543	CNP	CN37_HUMAN	2',3'-cyclic-nucleotide 3'-phosphodiesterase (CNP) (CNPase) (EC 3.1.4.37)	10	2.5	0.74	0.04	26	1.9	BioID	YES	Flp-In™ T-REx 293
AOX	AOX	P09622	DLD	DLDH_HUMAN	Dihydrolipoyl dehydrogenase, mitochondrial (EC 1.8.1.4) (Dihydrolipoamide dehydrogenase) (Glycine cleavage system L protein)	86	21.5	1	0	84	6.3	BioID	YES	Flp-In™ T-REx 293
AOX	AOX	P0DMV8	HSPA1A	HS71A_HUMAN	Heat shock 70 kDa protein 1A (Heat shock 70 kDa protein 1) (HSP70-1) (HSP70.1)	200	50	1	0	0	0	BioID	YES	Flp-In™ T-REx 293
AOX	AOX	P10809	HSPD1	CH60_HUMAN	60 kDa heat shock protein, mitochondrial (EC 3.6.4.9) (60 kDa chaperonin) (Chaperonin 60) (CPN60) (Heat shock protein 60) (HSP-60) (Hsp60) (HuCHA60) (Mitochondrial matrix protein P1) (P60 lymphocyte protein)	482	120.5	1	0	231	17.9	BioID	YES	Flp-In™ T-REx 293
AOX	AOX	P11310	ACADM	ACADM_HUMAN	Medium-chain specific acyl-CoA dehydrogenase, mitochondrial (MCAD) (EC 1.3.8.7)	43	10.75	1	0	22	3	BioID	YES	Flp-In™ T-REx 293
AOX	AOX	P12235	SLC25A4	ADT1_HUMAN	ADP/ATP translocase 1 (ADP,ATP carrier protein 1) (ADP,ATP carrier protein, heart/skeletal muscle isoform T1) (Adenine nucleotide translocator 1) (ANT 1) (Solute carrier family 25 member 4)	78	19.5	1	0	195	5.1	BioID	YES	Flp-In™ T-REx 293
AOX	AOX	P12694	BCKDHA	ODBA_HUMAN	2-oxoisovalerate dehydrogenase subunit alpha, mitochondrial (EC 1.2.4.4) (Branched-chain alpha-keto acid dehydrogenase E1 component alpha chain) (BCKDE1A) (BCKDH E1-alpha)	8	2	0.97	0	52	14	BioID	YES	Flp-In™ T-REx 293
AOX	AOX	P13196	ALAS1	HEM1_HUMAN	5-aminolevulinate synthase, nonspecific, mitochondrial (ALAS-H) (EC 2.3.1.37) (5-aminolevulinic acid synthase 1) (Delta-ALA synthase 1) (Delta-aminolevulinate synthase 1)	41	10.25	1	0	1	1	BioID	YES	Flp-In™ T-REx 293
AOX	AOX	P13804	ETFA	ETFA_HUMAN	Electron transfer flavoprotein subunit alpha, mitochondrial (Alpha-ETF)	48	12	1	0	47	4.5	BioID	YES	Flp-In™ T-REx 293
AOX	AOX	P13995	MTHFD2	MTDC_HUMAN	Bifunctional methylenetetrahydrofolate dehydrogenase/cyclohydrolase, mitochondrial [Includes: NAD-dependent methylenetetrahydrofolate dehydrogenase (EC 1.5.1.15); Methenyltetrahydrofolate cyclohydrolase (EC 3.5.4.9)]	31	7.75	1	0	29	1.6	BioID	YES	Flp-In™ T-REx 293
AOX	AOX	P14927	UQCRB	QCR7_HUMAN	Cytochrome b-c1 complex subunit 7 (Complex III subunit 7) (Complex III subunit VII) (QP-C) (Ubiquinol-cytochrome c reductase complex 14 kDa protein)	12	3	1	0	1	1	BioID	YES	Flp-In™ T-REx 293
AOX	AOX	P21912	SDHB	SDHB_HUMAN	Succinate dehydrogenase [ubiquinone] iron-sulfur subunit, mitochondrial (EC 1.3.5.1) (Iron-sulfur subunit of complex II) (Ip)	51	12.75	1	0	18	1.8	BioID	YES	Flp-In™ T-REx 293
AOX	AOX	P22033	MUT	MUTA_HUMAN	Methylmalonyl-CoA mutase, mitochondrial (MCM) (EC 5.4.99.2) (Methylmalonyl-CoA isomerase)	17	4.25	1	0	5	2.4	BioID	YES	Flp-In™ T-REx 293
AOX	AOX	P22830	FECH	HEMH_HUMAN	Ferrochelatase, mitochondrial (EC 4.99.1.1) (Heme synthase) (Protoheme ferro-lyase)	54	13.5	1	0	5	1.2	BioID	YES	Flp-In™ T-REx 293
AOX	AOX	P23368	ME2	MAOM_HUMAN	NAD-dependent malic enzyme, mitochondrial (NAD-ME) (EC 1.1.1.38) (Malic enzyme 2)	34	8.5	1	0	20	2	BioID	YES	Flp-In™ T-REx 293
AOX	AOX	P24752	ACAT1	THIL_HUMAN	Acetyl-CoA acetyltransferase, mitochondrial (EC 2.3.1.9) (Acetoacetyl-CoA thiolase) (T2)	65	16.25	1	0	63	4.8	BioID	YES	Flp-In™ T-REx 293
AOX	AOX	P27144	AK4	KAD4_HUMAN	Adenylate kinase 4, mitochondrial (AK 4) (EC 2.7.4.10) (EC 2.7.4.6) (Adenylate kinase 3-like) (GTP:AMP phosphotransferase AK4)	52	13	1	0	3	1.3	BioID	YES	Flp-In™ T-REx 293
AOX	AOX	P30038	ALDH4A1	AL4A1_HUMAN	Delta-1-pyrroline-5-carboxylate dehydrogenase, mitochondrial (P5C dehydrogenase) (EC 1.2.1.88) (Aldehyde dehydrogenase family 4 member A1) (L-glutamate gamma-semialdehyde dehydrogenase)	12	3	0.74	0.03	3	1	BioID	YES	Flp-In™ T-REx 293
AOX	AOX	P30042	C21orf33	ES1_HUMAN	ES1 protein homolog, mitochondrial (Protein GT335) (Protein KNP-I)	16	4	1	0	17	2.1	BioID	YES	Flp-In™ T-REx 293
AOX	AOX	P30048	PRDX3	PRDX3_HUMAN	Thioredoxin-dependent peroxide reductase, mitochondrial (EC 1.11.1.15) (Antioxidant protein 1) (AOP-1) (HBC189) (Peroxiredoxin III) (Prx-III) (Peroxiredoxin-3) (Protein MER5 homolog)	67	16.75	1	0	137	2.9	BioID	YES	Flp-In™ T-REx 293
AOX	AOX	P30049	ATP5D	ATPD_HUMAN	ATP synthase subunit delta, mitochondrial (F-ATPase delta subunit)	8	2	0.97	0	21	1.3	BioID	YES	Flp-In™ T-REx 293
AOX	AOX	P30084	ECHS1	ECHM_HUMAN	Enoyl-CoA hydratase, mitochondrial (EC 4.2.1.17) (Enoyl-CoA hydratase 1) (Short-chain enoyl-CoA hydratase) (SCEH)	93	23.25	1	0	40	2	BioID	YES	Flp-In™ T-REx 293
AOX	AOX	P30837	ALDH1B1	AL1B1_HUMAN	Aldehyde dehydrogenase X, mitochondrial (EC 1.2.1.3) (Aldehyde dehydrogenase 5) (Aldehyde dehydrogenase family 1 member B1)	23	5.75	1	0	20	2.4	BioID	YES	Flp-In™ T-REx 293
AOX	AOX	P33316	DUT	DUT_HUMAN	Deoxyuridine 5'-triphosphate nucleotidohydrolase, mitochondrial (dUTPase) (EC 3.6.1.23) (dUTP pyrophosphatase)	24	6	0.96	0	55	2.1	BioID	YES	Flp-In™ T-REx 293
AOX	AOX	P36542	ATP5C1	ATPG_HUMAN	ATP synthase subunit gamma, mitochondrial (F-ATPase gamma subunit)	34	8.5	1	0	68	3.2	BioID	YES	Flp-In™ T-REx 293
AOX	AOX	P36776	LONP1	LONM_HUMAN	Lon protease homolog, mitochondrial (EC 3.4.21.-) (LONHs) (Lon protease-like protein) (LONP) (Mitochondrial ATP-dependent protease Lon) (Serine protease 15)	103	25.75	1	0	73	4	BioID	YES	Flp-In™ T-REx 293
AOX	AOX	P38646	HSPA9	GRP75_HUMAN	Stress-70 protein, mitochondrial (75 kDa glucose-regulated protein) (GRP-75) (Heat shock 70 kDa protein 9) (Mortalin) (MOT) (Peptide-binding protein 74) (PBP74)	801	200.25	1	0	307	19	BioID	YES	Flp-In™ T-REx 293
AOX	AOX	P41250	GARS	SYG_HUMAN	Glycine--tRNA ligase (EC 3.6.1.17) (EC 6.1.1.14) (Diadenosine tetraphosphate synthetase) (AP-4-A synthetase) (Glycyl-tRNA synthetase) (GlyRS)	12	3	0.99	0	50	3.1	BioID	YES	Flp-In™ T-REx 293
AOX	AOX	P42704	LRPPRC	LPPRC_HUMAN	Leucine-rich PPR motif-containing protein, mitochondrial (130 kDa leucine-rich protein) (LRP 130) (GP130)	330	82.5	1	0	130	15.5	BioID	YES	Flp-In™ T-REx 293
AOX	AOX	P42765	ACAA2	THIM_HUMAN	3-ketoacyl-CoA thiolase, mitochondrial (EC 2.3.1.16) (Acetyl-CoA acyltransferase) (Beta-ketothiolase) (Mitochondrial 3-oxoacyl-CoA thiolase) (T1)	10	2.5	0.74	0.04	25	3.2	BioID	YES	Flp-In™ T-REx 293
AOX	AOX	P43897	TSFM	EFTS_HUMAN	Elongation factor Ts, mitochondrial (EF-Ts) (EF-TsMt)	20	5	1	0	12	4.1	BioID	YES	Flp-In™ T-REx 293
AOX	AOX	P45954	ACADSB	ACDSB_HUMAN	Short/branched chain specific acyl-CoA dehydrogenase, mitochondrial (SBCAD) (EC 1.3.8.5) (2-methyl branched chain acyl-CoA dehydrogenase) (2-MEBCAD) (2-methylbutyryl-coenzyme A dehydrogenase) (2-methylbutyryl-CoA dehydrogenase)	54	13.5	1	0	7	1.9	BioID	YES	Flp-In™ T-REx 293
AOX	AOX	P47985	UQCRFS1	UCRI_HUMAN	Cytochrome b-c1 complex subunit Rieske, mitochondrial (EC 1.10.2.2) (Complex III subunit 5) (Cytochrome b-c1 complex subunit 5) (Rieske iron-sulfur protein) (RISP) (Ubiquinol-cytochrome c reductase iron-sulfur subunit) [Cleaved into: Cytochrome b-c1 complex subunit 11 (Complex III subunit IX) (Ubiquinol-cytochrome c reductase 8 kDa protein)]	8	2	0.74	0.04	10	1.6	BioID	YES	Flp-In™ T-REx 293
AOX	AOX	P49406	MRPL19	RM19_HUMAN	39S ribosomal protein L19, mitochondrial (L19mt) (MRP-L19) (39S ribosomal protein L15, mitochondrial) (L15mt) (MRP-L15) (Mitochondrial large ribosomal subunit protein bL19m)	29	7.25	1	0	15	2.2	BioID	YES	Flp-In™ T-REx 293
AOX	AOX	P49419	ALDH7A1	AL7A1_HUMAN	Alpha-aminoadipic semialdehyde dehydrogenase (Alpha-AASA dehydrogenase) (EC 1.2.1.31) (Aldehyde dehydrogenase family 7 member A1) (EC 1.2.1.3) (Antiquitin-1) (Betaine aldehyde dehydrogenase) (EC 1.2.1.8) (Delta1-piperideine-6-carboxylate dehydrogenase) (P6c dehydrogenase)	8	2	0.74	0.04	37	3.2	BioID	YES	Flp-In™ T-REx 293
AOX	AOX	P49590	HARS2	SYHM_HUMAN	Probable histidine--tRNA ligase, mitochondrial (EC 6.1.1.21) (Histidine--tRNA ligase-like) (Histidyl-tRNA synthetase) (HisRS)	33	8.25	1	0	21	1.9	BioID	YES	Flp-In™ T-REx 293
AOX	AOX	P49748	ACADVL	ACADV_HUMAN	Very long-chain specific acyl-CoA dehydrogenase, mitochondrial (VLCAD) (EC 1.3.8.9)	93	23.25	1	0	29	5.4	BioID	YES	Flp-In™ T-REx 293
AOX	AOX	P50213	IDH3A	IDH3A_HUMAN	Isocitrate dehydrogenase [NAD] subunit alpha, mitochondrial (EC 1.1.1.41) (Isocitric dehydrogenase subunit alpha) (NAD(+)-specific ICDH subunit alpha)	17	4.25	1	0	32	2.4	BioID	YES	Flp-In™ T-REx 293
AOX	AOX	P51649	ALDH5A1	SSDH_HUMAN	Succinate-semialdehyde dehydrogenase, mitochondrial (EC 1.2.1.24) (Aldehyde dehydrogenase family 5 member A1) (NAD(+)-dependent succinic semialdehyde dehydrogenase)	17	4.25	1	0	18	1.6	BioID	YES	Flp-In™ T-REx 293
AOX	AOX	P52815	MRPL12	RM12_HUMAN	39S ribosomal protein L12, mitochondrial (L12mt) (MRP-L12) (5c5-2) (Mitochondrial large ribosomal subunit protein bL12m)	31	7.75	1	0	74	1.9	BioID	YES	Flp-In™ T-REx 293
AOX	AOX	P53597	SUCLG1	SUCA_HUMAN	Succinate--CoA ligase [ADP/GDP-forming] subunit alpha, mitochondrial (EC 6.2.1.4) (EC 6.2.1.5) (Succinyl-CoA synthetase subunit alpha) (SCS-alpha)	38	9.5	1	0	20	2	BioID	YES	Flp-In™ T-REx 293
AOX	AOX	P54098	POLG	DPOG1_HUMAN	DNA polymerase subunit gamma-1 (EC 2.7.7.7) (Mitochondrial DNA polymerase catalytic subunit) (PolG-alpha)	12	3	0.75	0.03	1	1	BioID	YES	Flp-In™ T-REx 293
AOX	AOX	P55084	HADHB	ECHB_HUMAN	Trifunctional enzyme subunit beta, mitochondrial (TP-beta) [Includes: 3-ketoacyl-CoA thiolase (EC 2.3.1.16) (Acetyl-CoA acyltransferase) (Beta-ketothiolase)]	10	2.5	0.88	0.01	47	3.8	BioID	YES	Flp-In™ T-REx 293
AOX	AOX	P55809	OXCT1	SCOT1_HUMAN	Succinyl-CoA:3-ketoacid coenzyme A transferase 1, mitochondrial (EC 2.8.3.5) (3-oxoacid CoA-transferase 1) (Somatic-type succinyl-CoA:3-oxoacid CoA-transferase) (SCOT-s)	30	7.5	1	0	27	3.2	BioID	YES	Flp-In™ T-REx 293
AOX	AOX	P56556	NDUFA6	NDUA6_HUMAN	NADH dehydrogenase [ubiquinone] 1 alpha subcomplex subunit 6 (Complex I-B14) (CI-B14) (LYR motif-containing protein 6) (NADH-ubiquinone oxidoreductase B14 subunit)	25	6.25	1	0	3	1.7	BioID	YES	Flp-In™ T-REx 293
AOX	AOX	P61604	HSPE1	CH10_HUMAN	10 kDa heat shock protein, mitochondrial (Hsp10) (10 kDa chaperonin) (Chaperonin 10) (CPN10) (Early-pregnancy factor) (EPF)	75	18.75	1	0	85	2.7	BioID	YES	Flp-In™ T-REx 293
AOX	AOX	P78540	ARG2	ARGI2_HUMAN	Arginase-2, mitochondrial (EC 3.5.3.1) (Kidney-type arginase) (Non-hepatic arginase) (Type II arginase)	14	3.5	1	0	0	0	BioID	YES	Flp-In™ T-REx 293
AOX	AOX	P82650	MRPS22	RT22_HUMAN	28S ribosomal protein S22, mitochondrial (MRP-S22) (S22mt) (Mitochondrial small ribosomal subunit protein mS22)	76	19	1	0	32	2.5	BioID	YES	Flp-In™ T-REx 293
AOX	AOX	P82663	MRPS25	RT25_HUMAN	28S ribosomal protein S25, mitochondrial (MRP-S25) (S25mt) (Mitochondrial small ribosomal subunit protein mS25)	48	12	1	0	6	1	BioID	YES	Flp-In™ T-REx 293
AOX	AOX	P82664	MRPS10	RT10_HUMAN	28S ribosomal protein S10, mitochondrial (MRP-S10) (S10mt) (Mitochondrial small ribosomal subunit protein uS10m)	28	7	1	0	5	1	BioID	YES	Flp-In™ T-REx 293
AOX	AOX	P82675	MRPS5	RT05_HUMAN	28S ribosomal protein S5, mitochondrial (MRP-S5) (S5mt) (Mitochondrial small ribosomal subunit protein uS5m)	85	21.25	1	0	32	2	BioID	YES	Flp-In™ T-REx 293
AOX	AOX	P82909	MRPS36	RT36_HUMAN	28S ribosomal protein S36, mitochondrial (MRP-S36) (S36mt)	46	11.5	1	0	10	4.8	BioID	YES	Flp-In™ T-REx 293
AOX	AOX	P82912	MRPS11	RT11_HUMAN	28S ribosomal protein S11, mitochondrial (MRP-S11) (S11mt) (Mitochondrial small ribosomal subunit protein uS11m) (Cervical cancer proto-oncogene 2 protein) (HCC-2)	25	6.25	1	0	7	1.1	BioID	YES	Flp-In™ T-REx 293
AOX	AOX	P82932	MRPS6	RT06_HUMAN	28S ribosomal protein S6, mitochondrial (MRP-S6) (S6mt) (Mitochondrial small ribosomal subunit protein bS6m)	15	3.75	0.99	0	8	1.1	BioID	YES	Flp-In™ T-REx 293
AOX	AOX	P82933	MRPS9	RT09_HUMAN	28S ribosomal protein S9, mitochondrial (MRP-S9) (S9mt) (Mitochondrial small ribosomal subunit protein uS9m)	52	13	1	0	27	1.7	BioID	YES	Flp-In™ T-REx 293
AOX	AOX	Q02218	OGDH	ODO1_HUMAN	2-oxoglutarate dehydrogenase, mitochondrial (EC 1.2.4.2) (2-oxoglutarate dehydrogenase complex component E1) (OGDC-E1) (Alpha-ketoglutarate dehydrogenase)	247	61.75	1	0	32	9.6	BioID	YES	Flp-In™ T-REx 293
AOX	AOX	Q08J23	NSUN2	NSUN2_HUMAN	tRNA (cytosine(34)-C(5))-methyltransferase (EC 2.1.1.203) (Myc-induced SUN domain-containing protein) (Misu) (NOL1/NOP2/Sun domain family member 2) (Substrate of AIM1/Aurora kinase B) (tRNA (cytosine-5-)-methyltransferase) (tRNA methyltransferase 4 homolog) (hTrm4)	22	5.5	0.79	0.02	78	3.6	BioID	YES	Flp-In™ T-REx 293
AOX	AOX	Q10713	PMPCA	MPPA_HUMAN	Mitochondrial-processing peptidase subunit alpha (EC 3.4.24.64) (Alpha-MPP) (P-55)	40	10	1	0	19	2.7	BioID	YES	Flp-In™ T-REx 293
AOX	AOX	Q12931	TRAP1	TRAP1_HUMAN	Heat shock protein 75 kDa, mitochondrial (HSP 75) (TNFR-associated protein 1) (Tumor necrosis factor type 1 receptor-associated protein) (TRAP-1)	109	27.25	1	0	118	7	BioID	YES	Flp-In™ T-REx 293
AOX	AOX	Q13011	ECH1	ECH1_HUMAN	Delta(3,5)-Delta(2,4)-dienoyl-CoA isomerase, mitochondrial (EC 5.3.3.-)	81	20.25	1	0	65	2.8	BioID	YES	Flp-In™ T-REx 293
AOX	AOX	Q13057	COASY	COASY_HUMAN	Bifunctional coenzyme A synthase (CoA synthase) (NBP) (POV-2) [Includes: Phosphopantetheine adenylyltransferase (EC 2.7.7.3) (Dephospho-CoA pyrophosphorylase) (Pantetheine-phosphate adenylyltransferase) (PPAT); Dephospho-CoA kinase (DPCK) (EC 2.7.1.24) (Dephosphocoenzyme A kinase) (DPCOAK)]	8	2	0.74	0.04	2	2.5	BioID	YES	Flp-In™ T-REx 293
AOX	AOX	Q13084	MRPL28	RM28_HUMAN	39S ribosomal protein L28, mitochondrial (L28mt) (MRP-L28) (Melanoma antigen p15) (Melanoma-associated antigen recognized by T-lymphocytes) (Mitochondrial large ribosomal subunit protein bL28m)	73	18.25	1	0	12	1.9	BioID	YES	Flp-In™ T-REx 293
AOX	AOX	Q13405	MRPL49	RM49_HUMAN	39S ribosomal protein L49, mitochondrial (L49mt) (MRP-L49) (Mitochondrial large ribosomal subunit protein mL49) (Neighbor of FAU) (NOF) (Protein NOF1)	18	4.5	1	0	13	1.2	BioID	YES	Flp-In™ T-REx 293
AOX	AOX	Q13423	NNT	NNTM_HUMAN	NAD(P) transhydrogenase, mitochondrial (EC 1.6.1.2) (Nicotinamide nucleotide transhydrogenase) (Pyridine nucleotide transhydrogenase)	62	15.5	1	0	12	6.2	BioID	YES	Flp-In™ T-REx 293
AOX	AOX	Q14197	MRPL58	ICT1_HUMAN	Peptidyl-tRNA hydrolase ICT1, mitochondrial (EC 3.1.1.29) (Mitochondrial large ribosomal subunit protein ICT1) (39S ribosomal protein L58, mitochondrial) (MRP-L58) (Digestion substraction 1) (DS-1) (Immature colon carcinoma transcript 1 protein)	27	6.75	1	0	17	1.2	BioID	YES	Flp-In™ T-REx 293
AOX	AOX	Q14683	SMC1A	SMC1A_HUMAN	Structural maintenance of chromosomes protein 1A (SMC protein 1A) (SMC-1-alpha) (SMC-1A) (Sb1.8)	33	8.25	0.77	0.02	79	5.7	BioID	YES	Flp-In™ T-REx 293
AOX	AOX	Q15031	LARS2	SYLM_HUMAN	Probable leucine--tRNA ligase, mitochondrial (EC 6.1.1.4) (Leucyl-tRNA synthetase) (LeuRS)	59	14.75	1	0	5	3.2	BioID	YES	Flp-In™ T-REx 293
AOX	AOX	Q15046	KARS	SYK_HUMAN	Lysine--tRNA ligase (EC 6.1.1.6) (Lysyl-tRNA synthetase) (LysRS)	20	5	0.97	0	70	4.6	BioID	YES	Flp-In™ T-REx 293
AOX	AOX	Q15070	OXA1L	OXA1L_HUMAN	Mitochondrial inner membrane protein OXA1L (Hsa) (OXA1Hs) (Oxidase assembly 1-like protein) (OXA1-like protein)	24	6	1	0	5	1	BioID	YES	Flp-In™ T-REx 293
AOX	AOX	Q15118	PDK1	PDK1_HUMAN	[Pyruvate dehydrogenase (acetyl-transferring)] kinase isozyme 1, mitochondrial (EC 2.7.11.2) (Pyruvate dehydrogenase kinase isoform 1) (PDH kinase 1)	11	2.75	0.75	0.03	7	1.1	BioID	YES	Flp-In™ T-REx 293
AOX	AOX	Q15120	PDK3	PDK3_HUMAN	[Pyruvate dehydrogenase (acetyl-transferring)] kinase isozyme 3, mitochondrial (EC 2.7.11.2) (Pyruvate dehydrogenase kinase isoform 3)	17	4.25	1	0	6	1.2	BioID	YES	Flp-In™ T-REx 293
AOX	AOX	Q16540	MRPL23	RM23_HUMAN	39S ribosomal protein L23, mitochondrial (L23mt) (MRP-L23) (L23 mitochondrial-related protein) (Mitochondrial large ribosomal subunit protein uL23m) (Ribosomal protein L23-like)	20	5	1	0	14	1.1	BioID	YES	Flp-In™ T-REx 293
AOX	AOX	Q16775	HAGH	GLO2_HUMAN	Hydroxyacylglutathione hydrolase, mitochondrial (EC 3.1.2.6) (Glyoxalase II) (Glx II)	37	9.25	1	0	47	2.9	BioID	YES	Flp-In™ T-REx 293
AOX	AOX	Q16836	HADH	HCDH_HUMAN	Hydroxyacyl-coenzyme A dehydrogenase, mitochondrial (HCDH) (EC 1.1.1.35) (Medium and short-chain L-3-hydroxyacyl-coenzyme A dehydrogenase) (Short-chain 3-hydroxyacyl-CoA dehydrogenase)	18	4.5	1	0	27	1.8	BioID	YES	Flp-In™ T-REx 293
AOX	AOX	Q32P41	TRMT5	TRM5_HUMAN	tRNA (guanine(37)-N1)-methyltransferase (EC 2.1.1.228) (M1G-methyltransferase) (tRNA [GM37] methyltransferase) (tRNA methyltransferase 5 homolog)	38	9.5	1	0	3	1	BioID	YES	Flp-In™ T-REx 293
AOX	AOX	Q4G0N4	NADK2	NAKD2_HUMAN	NAD kinase 2, mitochondrial (EC 2.7.1.23) (Mitochondrial NAD kinase) (NAD kinase domain-containing protein 1, mitochondrial)	15	3.75	1	0	9	2.7	BioID	YES	Flp-In™ T-REx 293
AOX	AOX	Q4J6C6	PREPL	PPCEL_HUMAN	Prolyl endopeptidase-like (EC 3.4.21.-) (Prolylendopeptidase-like)	18	4.5	1	0	0	0	BioID	YES	Flp-In™ T-REx 293
AOX	AOX	Q4U2R6	MRPL51	RM51_HUMAN	39S ribosomal protein L51, mitochondrial (L51mt) (MRP-L51) (Mitochondrial large ribosomal subunit protein mL51) (bMRP-64) (bMRP64)	15	3.75	1	0	0	0	BioID	YES	Flp-In™ T-REx 293
AOX	AOX	Q5JRX3	PITRM1	PREP_HUMAN	Presequence protease, mitochondrial (hPreP) (EC 3.4.24.-) (Pitrilysin metalloproteinase 1) (Metalloprotease 1) (hMP1)	14	3.5	0.99	0	11	2.5	BioID	YES	Flp-In™ T-REx 293
AOX	AOX	Q5JTH9	RRP12	RRP12_HUMAN	RRP12-like protein	27	6.75	0.93	0	61	3.8	BioID	YES	Flp-In™ T-REx 293
AOX	AOX	Q5JTZ9	AARS2	SYAM_HUMAN	Alanine--tRNA ligase, mitochondrial (EC 6.1.1.7) (Alanyl-tRNA synthetase) (AlaRS)	13	3.25	0.75	0.03	12	5.9	BioID	YES	Flp-In™ T-REx 293
AOX	AOX	Q5ST30	VARS2	SYVM_HUMAN	Valine--tRNA ligase, mitochondrial (EC 6.1.1.9) (Valyl-tRNA synthetase) (ValRS) (Valyl-tRNA synthetase-like)	26	6.5	1	0	0	0	BioID	YES	Flp-In™ T-REx 293
AOX	AOX	Q5T1C6	THEM4	THEM4_HUMAN	Acyl-coenzyme A thioesterase THEM4 (Acyl-CoA thioesterase THEM4) (EC 3.1.2.2) (Carboxyl-terminal modulator protein) (Thioesterase superfamily member 4)	68	17	1	0	0	0	BioID	YES	Flp-In™ T-REx 293
AOX	AOX	Q5T440	IBA57	CAF17_HUMAN	Putative transferase CAF17, mitochondrial (EC 2.1.-.-) (Iron-sulfur cluster assembly factor homolog)	72	18	1	0	7	1	BioID	YES	Flp-In™ T-REx 293
AOX	AOX	Q5T653	MRPL2	RM02_HUMAN	39S ribosomal protein L2, mitochondrial (L2mt) (MRP-L2) (Mitochondrial large ribosomal subunit protein uL2m)	35	8.75	1	0	22	1.2	BioID	YES	Flp-In™ T-REx 293
AOX	AOX	Q5TEU4	NDUFAF5	NDUF5_HUMAN	Arginine-hydroxylase NDUFAF5, mitochondrial (EC 1.-.-.-) (NADH dehydrogenase [ubiquinone] 1 alpha subcomplex assembly factor 5) (Putative methyltransferase NDUFAF5) (EC 2.1.1.-)	35	8.75	1	0	2	1	BioID	YES	Flp-In™ T-REx 293
AOX	AOX	Q5U5X0	LYRM7	LYRM7_HUMAN	Complex III assembly factor LYRM7 (LYR motif-containing protein 7)	25	6.25	1	0	1	1	BioID	YES	Flp-In™ T-REx 293
AOX	AOX	Q5VTE6	ANGEL2	ANGE2_HUMAN	Protein angel homolog 2	25	6.25	1	0	5	1	BioID	YES	Flp-In™ T-REx 293
AOX	AOX	Q5VUM1	SDHAF4	SDHF4_HUMAN	Succinate dehydrogenase assembly factor 4, mitochondrial (SDH assembly factor 4) (SDHAF4)	10	2.5	0.98	0	0	0	BioID	YES	Flp-In™ T-REx 293
AOX	AOX	Q5VWZ2	LYPLAL1	LYPL1_HUMAN	Lysophospholipase-like protein 1 (EC 3.1.2.-)	50	12.5	1	0	1	1	BioID	YES	Flp-In™ T-REx 293
AOX	AOX	Q6L8Q7	PDE12	PDE12_HUMAN	2',5'-phosphodiesterase 12 (2'-PDE) (2-PDE) (EC 3.1.4.-) (Mitochondrial deadenylase) (EC 3.1.13.4)	29	7.25	1	0	10	1.4	BioID	YES	Flp-In™ T-REx 293
AOX	AOX	Q6NVY1	HIBCH	HIBCH_HUMAN	3-hydroxyisobutyryl-CoA hydrolase, mitochondrial (EC 3.1.2.4) (3-hydroxyisobutyryl-coenzyme A hydrolase) (HIB-CoA hydrolase) (HIBYL-CoA-H)	36	9	1	0	7	1.3	BioID	YES	Flp-In™ T-REx 293
AOX	AOX	Q6P1L8	MRPL14	RM14_HUMAN	39S ribosomal protein L14, mitochondrial (L14mt) (MRP-L14) (39S ribosomal protein L32, mitochondrial) (L32mt) (MRP-L32) (Mitochondrial large ribosomal subunit protein uL14m)	18	4.5	1	0	17	1.2	BioID	YES	Flp-In™ T-REx 293
AOX	AOX	Q6P1X6	C8orf82	CH082_HUMAN	UPF0598 protein C8orf82	40	10	1	0	0	0	BioID	YES	Flp-In™ T-REx 293
AOX	AOX	Q6PI48	DARS2	SYDM_HUMAN	Aspartate--tRNA ligase, mitochondrial (EC 6.1.1.12) (Aspartyl-tRNA synthetase) (AspRS)	32	8	1	0	28	2.5	BioID	YES	Flp-In™ T-REx 293
AOX	AOX	Q6PML9	SLC30A9	ZNT9_HUMAN	Zinc transporter 9 (ZnT-9) (Human embryonic lung protein) (HuEL) (Solute carrier family 30 member 9)	84	21	1	0	1	1	BioID	YES	Flp-In™ T-REx 293
AOX	AOX	Q7L2E3	DHX30	DHX30_HUMAN	Putative ATP-dependent RNA helicase DHX30 (EC 3.6.4.13) (DEAH box protein 30)	22	5.5	0.99	0	62	9.4	BioID	YES	Flp-In™ T-REx 293
AOX	AOX	Q7L592	NDUFAF7	NDUF7_HUMAN	Protein arginine methyltransferase NDUFAF7, mitochondrial (EC 2.1.1.320) (NADH dehydrogenase [ubiquinone] complex I, assembly factor 7) (Protein midA homolog)	28	7	1	0	1	1	BioID	YES	Flp-In™ T-REx 293
AOX	AOX	Q7Z2W9	MRPL21	RM21_HUMAN	39S ribosomal protein L21, mitochondrial (L21mt) (MRP-L21) (Mitochondrial large ribosomal subunit protein bL21m)	42	10.5	1	0	6	1.5	BioID	YES	Flp-In™ T-REx 293
AOX	AOX	Q7Z333	SETX	SETX_HUMAN	Probable helicase senataxin (EC 3.6.4.-) (Amyotrophic lateral sclerosis 4 protein) (SEN1 homolog) (Senataxin)	6	1.5	0.73	0.05	6	1.2	BioID	YES	Flp-In™ T-REx 293
AOX	AOX	Q7Z4G4	TRMT11	TRM11_HUMAN	tRNA (guanine(10)-N2)-methyltransferase homolog (EC 2.1.1.-) (tRNA guanosine-2'-O-methyltransferase TRM11 homolog)	26	6.5	1	0	1	1	BioID	YES	Flp-In™ T-REx 293
AOX	AOX	Q7Z4W1	DCXR	DCXR_HUMAN	L-xylulose reductase (XR) (EC 1.1.1.10) (Carbonyl reductase II) (Dicarbonyl/L-xylulose reductase) (Kidney dicarbonyl reductase) (kiDCR) (Short chain dehydrogenase/reductase family 20C member 1) (Sperm surface protein P34H)	8	2	0.74	0.04	15	2.2	BioID	YES	Flp-In™ T-REx 293
AOX	AOX	Q7Z7F7	MRPL55	RM55_HUMAN	39S ribosomal protein L55, mitochondrial (L55mt) (MRP-L55) (Mitochondrial large ribosomal subunit protein mL55)	14	3.5	1	0	1	1	BioID	YES	Flp-In™ T-REx 293
AOX	AOX	Q7Z7H8	MRPL10	RM10_HUMAN	39S ribosomal protein L10, mitochondrial (L10mt) (MRP-L10) (39S ribosomal protein L8, mitochondrial) (L8mt) (MRP-L8) (Mitochondrial large ribosomal subunit protein uL10m)	18	4.5	1	0	8	1.1	BioID	YES	Flp-In™ T-REx 293
AOX	AOX	Q86SX6	GLRX5	GLRX5_HUMAN	Glutaredoxin-related protein 5, mitochondrial (Monothiol glutaredoxin-5)	18	4.5	1	0	4	1	BioID	YES	Flp-In™ T-REx 293
AOX	AOX	Q86TS9	MRPL52	RM52_HUMAN	39S ribosomal protein L52, mitochondrial (L52mt) (MRP-L52) (Mitochondrial large ribosomal subunit protein mL52)	8	2	0.74	0.04	0	0	BioID	YES	Flp-In™ T-REx 293
AOX	AOX	Q86UY8	NT5DC3	NT5D3_HUMAN	5'-nucleotidase domain-containing protein 3 (EC 3.1.3.-) (GRP94-neighboring nucleotidase)	30	7.5	1	0	0	0	BioID	YES	Flp-In™ T-REx 293
AOX	AOX	Q8IXM3	MRPL41	RM41_HUMAN	39S ribosomal protein L41, mitochondrial (L41mt) (MRP-L41) (39S ribosomal protein L27 homolog) (Bcl-2-interacting mitochondrial ribosomal protein L41) (Cell proliferation-inducing gene 3 protein) (MRP-L27 homolog) (Mitochondrial large ribosomal subunit protein mL41)	30	7.5	1	0	17	1.4	BioID	YES	Flp-In™ T-REx 293
AOX	AOX	Q8IYB8	SUPV3L1	SUV3_HUMAN	ATP-dependent RNA helicase SUPV3L1, mitochondrial (EC 3.6.4.13) (Suppressor of var1 3-like protein 1) (SUV3-like protein 1)	32	8	1	0	6	1.3	BioID	YES	Flp-In™ T-REx 293
AOX	AOX	Q8IYQ7	THNSL1	THNS1_HUMAN	Threonine synthase-like 1 (TSH1)	47	11.75	1	0	0	0	BioID	YES	Flp-In™ T-REx 293
AOX	AOX	Q8N0X4	CLYBL	CLYBL_HUMAN	Citrate lyase subunit beta-like protein, mitochondrial (Citrate lyase beta-like) (Beta-methylmalate synthase) (EC 2.3.3.-) (Malate synthase) (EC 2.3.3.9)	26	6.5	1	0	0	0	BioID	YES	Flp-In™ T-REx 293
AOX	AOX	Q8N183	NDUFAF2	MIMIT_HUMAN	Mimitin, mitochondrial (B17.2-like) (B17.2L) (Myc-induced mitochondrial protein) (MMTN) (NADH dehydrogenase [ubiquinone] 1 alpha subcomplex assembly factor 2) (NDUFA12-like protein)	79	19.75	1	0	2	1	BioID	YES	Flp-In™ T-REx 293
AOX	AOX	Q8N442	GUF1	GUF1_HUMAN	Translation factor GUF1, mitochondrial (EC 3.6.5.-) (Elongation factor 4 homolog) (EF-4) (GTPase GUF1) (Ribosomal back-translocase)	48	12	1	0	2	1	BioID	YES	Flp-In™ T-REx 293
AOX	AOX	Q8N5M1	ATPAF2	ATPF2_HUMAN	ATP synthase mitochondrial F1 complex assembly factor 2 (ATP12 homolog)	22	5.5	1	0	3	1	BioID	YES	Flp-In™ T-REx 293
AOX	AOX	Q8N5N7	MRPL50	RM50_HUMAN	39S ribosomal protein L50, mitochondrial (L50mt) (MRP-L50) (Mitochondrial large ribosomal subunit protein mL50)	29	7.25	1	0	2	1	BioID	YES	Flp-In™ T-REx 293
AOX	AOX	Q8N983	MRPL43	RM43_HUMAN	39S ribosomal protein L43, mitochondrial (L43mt) (MRP-L43) (Mitochondrial large ribosomal subunit protein mL43) (Mitochondrial ribosomal protein bMRP36a)	29	7.25	1	0	8	1.8	BioID	YES	Flp-In™ T-REx 293
AOX	AOX	Q8NCN5	PDPR	PDPR_HUMAN	Pyruvate dehydrogenase phosphatase regulatory subunit, mitochondrial (PDPr)	17	4.25	1	0	2	1	BioID	YES	Flp-In™ T-REx 293
AOX	AOX	Q8NFF5	FLAD1	FAD1_HUMAN	FAD synthase (EC 2.7.7.2) (FAD pyrophosphorylase) (FMN adenylyltransferase) (Flavin adenine dinucleotide synthase) [Includes: Molybdenum cofactor biosynthesis protein-like region; FAD synthase region]	29	7.25	1	0	5	1	BioID	YES	Flp-In™ T-REx 293
AOX	AOX	Q8TAE8	GADD45GIP1	G45IP_HUMAN	Growth arrest and DNA damage-inducible proteins-interacting protein 1 (Mitochondrial large ribosomal subunit protein CRIF1) (39S ribosomal protein L59, mitochondrial) (MRP-L59) (CKII beta-associating protein) (CR6-interacting factor 1) (CRIF1) (Papillomavirus L2-interacting nuclear protein 1) (PLINP) (PLINP-1) (p53-responsive gene 6 protein)	42	10.5	1	0	22	1.4	BioID	YES	Flp-In™ T-REx 293
AOX	AOX	Q8TB37	NUBPL	NUBPL_HUMAN	Iron-sulfur protein NUBPL (IND1 homolog) (Nucleotide-binding protein-like) (huInd1)	9	2.25	0.98	0	2	1.5	BioID	YES	Flp-In™ T-REx 293
AOX	AOX	Q8TBP6	SLC25A40	S2540_HUMAN	Solute carrier family 25 member 40 (Mitochondrial carrier family protein)	11	2.75	0.75	0.03	0	0	BioID	YES	Flp-In™ T-REx 293
AOX	AOX	Q8TCC3	MRPL30	RM30_HUMAN	39S ribosomal protein L30, mitochondrial (L30mt) (MRP-L30) (39S ribosomal protein L28, mitochondrial) (L28mt) (MRP-L28) (Mitochondrial large ribosomal subunit protein uL30m)	6	1.5	0.73	0.05	2	1	BioID	YES	Flp-In™ T-REx 293
AOX	AOX	Q8TCS8	PNPT1	PNPT1_HUMAN	Polyribonucleotide nucleotidyltransferase 1, mitochondrial (EC 2.7.7.8) (3'-5' RNA exonuclease OLD35) (PNPase old-35) (Polynucleotide phosphorylase 1) (PNPase 1) (Polynucleotide phosphorylase-like protein)	101	25.25	1	0	21	2	BioID	YES	Flp-In™ T-REx 293
AOX	AOX	Q8TDD1	DDX54	DDX54_HUMAN	ATP-dependent RNA helicase DDX54 (EC 3.6.4.13) (ATP-dependent RNA helicase DP97) (DEAD box RNA helicase 97 kDa) (DEAD box protein 54)	32	8	1	0	49	4.1	BioID	YES	Flp-In™ T-REx 293
AOX	AOX	Q8WUK0	PTPMT1	PTPM1_HUMAN	Phosphatidylglycerophosphatase and protein-tyrosine phosphatase 1 (EC 3.1.3.27) (PTEN-like phosphatase) (Phosphoinositide lipid phosphatase) (Protein-tyrosine phosphatase mitochondrial 1) (EC 3.1.3.16) (EC 3.1.3.48)	23	5.75	1	0	9	1.4	BioID	YES	Flp-In™ T-REx 293
AOX	AOX	Q8WV74	NUDT8	NUDT8_HUMAN	Nucleoside diphosphate-linked moiety X motif 8 (Nudix motif 8) (EC 3.6.1.-)	14	3.5	1	0	0	0	BioID	YES	Flp-In™ T-REx 293
AOX	AOX	Q8WW59	SPRYD4	SPRY4_HUMAN	SPRY domain-containing protein 4	19	4.75	0.99	0	3	1	BioID	YES	Flp-In™ T-REx 293
AOX	AOX	Q8WWC4	C2orf47	MAIP1_HUMAN	m-AAA protease-interacting protein 1, mitochondrial	8	2	0.97	0	12	1.2	BioID	YES	Flp-In™ T-REx 293
AOX	AOX	Q8WWV3	RTN4IP1	RT4I1_HUMAN	Reticulon-4-interacting protein 1, mitochondrial (NOGO-interacting mitochondrial protein)	83	20.75	1	0	5	1.2	BioID	YES	Flp-In™ T-REx 293
AOX	AOX	Q92506	HSD17B8	DHB8_HUMAN	Estradiol 17-beta-dehydrogenase 8 (EC 1.1.1.62) (17-beta-hydroxysteroid dehydrogenase 8) (17-beta-HSD 8) (3-ketoacyl-[acyl-carrier-protein] reductase alpha subunit) (KAR alpha subunit) (3-oxoacyl-[acyl-carrier-protein] reductase) (EC 1.1.1.-) (Protein Ke6) (Ke-6) (Really interesting new gene 2 protein) (Short chain dehydrogenase/reductase family 30C member 1) (Testosterone 17-beta-dehydrogenase 8…	15	3.75	1	0	0	0	BioID	YES	Flp-In™ T-REx 293
AOX	AOX	Q92552	MRPS27	RT27_HUMAN	28S ribosomal protein S27, mitochondrial (MRP-S27) (S27mt) (Mitochondrial small ribosomal subunit protein mS27)	60	15	1	0	31	2.6	BioID	YES	Flp-In™ T-REx 293
AOX	AOX	Q92947	GCDH	GCDH_HUMAN	Glutaryl-CoA dehydrogenase, mitochondrial (GCD) (EC 1.3.8.6)	9	2.25	0.74	0.04	9	2	BioID	YES	Flp-In™ T-REx 293
AOX	AOX	Q969Y2	GTPBP3	GTPB3_HUMAN	tRNA modification GTPase GTPBP3, mitochondrial (GTP-binding protein 3) (Mitochondrial GTP-binding protein 1)	12	3	0.75	0.03	7	1.3	BioID	YES	Flp-In™ T-REx 293
AOX	AOX	Q96A35	MRPL24	RM24_HUMAN	39S ribosomal protein L24, mitochondrial (L24mt) (MRP-L24) (Mitochondrial large ribosomal subunit protein uL24m)	48	12	1	0	14	1	BioID	YES	Flp-In™ T-REx 293
AOX	AOX	Q96DA6	DNAJC19	TIM14_HUMAN	Mitochondrial import inner membrane translocase subunit TIM14 (DnaJ homolog subfamily C member 19)	10	2.5	0.98	0	7	1	BioID	YES	Flp-In™ T-REx 293
AOX	AOX	Q96DV4	MRPL38	RM38_HUMAN	39S ribosomal protein L38, mitochondrial (L38mt) (MRP-L38) (Mitochondrial large ribosomal subunit protein mL38)	65	16.25	1	0	12	1.9	BioID	YES	Flp-In™ T-REx 293
AOX	AOX	Q96E29	MTERF3	MTEF3_HUMAN	Transcription termination factor 3, mitochondrial (Mitochondrial transcription termination factor 3) (mTERF3) (mTERF domain-containing protein 1, mitochondrial)	10	2.5	0.98	0	4	1.3	BioID	YES	Flp-In™ T-REx 293
AOX	AOX	Q96EH3	MALSU1	MASU1_HUMAN	Mitochondrial assembly of ribosomal large subunit protein 1	15	3.75	0.75	0.03	1	1	BioID	YES	Flp-In™ T-REx 293
AOX	AOX	Q96EL3	MRPL53	RM53_HUMAN	39S ribosomal protein L53, mitochondrial (L53mt) (MRP-L53) (Mitochondrial large ribosomal subunit protein mL53)	25	6.25	1	0	3	1	BioID	YES	Flp-In™ T-REx 293
AOX	AOX	Q96EY1	DNAJA3	DNJA3_HUMAN	DnaJ homolog subfamily A member 3, mitochondrial (DnaJ protein Tid-1) (hTid-1) (Hepatocellular carcinoma-associated antigen 57) (Tumorous imaginal discs protein Tid56 homolog)	23	5.75	1	0	33	1.8	BioID	YES	Flp-In™ T-REx 293
AOX	AOX	Q96EY7	PTCD3	PTCD3_HUMAN	Pentatricopeptide repeat domain-containing protein 3, mitochondrial (Mitochondrial small ribosomal subunit protein mS39) (28S ribosomal protein S39, mitochondrial) (MRP-S39) (Transformation-related gene 15 protein) (TRG-15)	130	32.5	1	0	30	2.1	BioID	YES	Flp-In™ T-REx 293
AOX	AOX	Q96EY8	MMAB	MMAB_HUMAN	Cob(I)yrinic acid a,c-diamide adenosyltransferase, mitochondrial (EC 2.5.1.17) (Cob(I)alamin adenosyltransferase) (Methylmalonic aciduria type B protein)	77	19.25	1	0	0	0	BioID	YES	Flp-In™ T-REx 293
AOX	AOX	Q96GC5	MRPL48	RM48_HUMAN	39S ribosomal protein L48, mitochondrial (L48mt) (MRP-L48) (Mitochondrial large ribosomal subunit protein mL48)	19	4.75	1	0	12	1.2	BioID	YES	Flp-In™ T-REx 293
AOX	AOX	Q96GW9	MARS2	SYMM_HUMAN	Methionine--tRNA ligase, mitochondrial (EC 6.1.1.10) (Methionyl-tRNA synthetase 2) (Mitochondrial methionyl-tRNA synthetase) (MtMetRS)	8	2	0.97	0	1	1	BioID	YES	Flp-In™ T-REx 293
AOX	AOX	Q96HJ9	FMC1	FMC1_HUMAN	Protein FMC1 homolog (ATP synthase assembly factor FMC1, mitochondrial) (Formation of mitochondrial complex V assembly factor 1 homolog)	18	4.5	0.99	0	0	0	BioID	YES	Flp-In™ T-REx 293
AOX	AOX	Q96HY7	DHTKD1	DHTK1_HUMAN	Probable 2-oxoglutarate dehydrogenase E1 component DHKTD1, mitochondrial (EC 1.2.4.2) (Dehydrogenase E1 and transketolase domain-containing protein 1)	38	9.5	1	0	5	1.2	BioID	YES	Flp-In™ T-REx 293
AOX	AOX	Q96I23	PYURF	PREY_HUMAN	Protein preY, mitochondrial (PIGY upstream reading frame protein)	8	2	0.74	0.04	0	0	BioID	YES	Flp-In™ T-REx 293
AOX	AOX	Q96I59	NARS2	SYNM_HUMAN	Probable asparagine--tRNA ligase, mitochondrial (EC 6.1.1.22) (Asparaginyl-tRNA synthetase) (AsnRS)	29	7.25	1	0	5	1.6	BioID	YES	Flp-In™ T-REx 293
AOX	AOX	Q96I99	SUCLG2	SUCB2_HUMAN	Succinate--CoA ligase [GDP-forming] subunit beta, mitochondrial (EC 6.2.1.4) (GTP-specific succinyl-CoA synthetase subunit beta) (G-SCS) (GTPSCS) (Succinyl-CoA synthetase beta-G chain) (SCS-betaG)	24	6	1	0	10	2	BioID	YES	Flp-In™ T-REx 293
AOX	AOX	Q96RP9	GFM1	EFGM_HUMAN	Elongation factor G, mitochondrial (EF-Gmt) (Elongation factor G 1, mitochondrial) (mEF-G 1) (Elongation factor G1) (hEFG1)	55	13.75	1	0	12	6	BioID	YES	Flp-In™ T-REx 293
AOX	AOX	Q96SZ6	CDK5RAP1	CK5P1_HUMAN	CDK5 regulatory subunit-associated protein 1 (CDK5 activator-binding protein C42)	8	2	0.74	0.04	3	1	BioID	YES	Flp-In™ T-REx 293
AOX	AOX	Q99618	CDCA3	CDCA3_HUMAN	Cell division cycle-associated protein 3 (Gene-rich cluster protein C8) (Trigger of mitotic entry protein 1) (TOME-1)	23	5.75	1	0	1	1	BioID	YES	Flp-In™ T-REx 293
AOX	AOX	Q99623	PHB2	PHB2_HUMAN	Prohibitin-2 (B-cell receptor-associated protein BAP37) (D-prohibitin) (Repressor of estrogen receptor activity)	113	28.25	1	0	95	5.9	BioID	YES	Flp-In™ T-REx 293
AOX	AOX	Q99798	ACO2	ACON_HUMAN	Aconitate hydratase, mitochondrial (Aconitase) (EC 4.2.1.3) (Citrate hydro-lyase)	15	3.75	0.75	0.03	27	6.1	BioID	YES	Flp-In™ T-REx 293
AOX	AOX	Q9BPW8	NIPSNAP1	NIPS1_HUMAN	Protein NipSnap homolog 1 (NipSnap1)	9	2.25	0.74	0.04	14	1.9	BioID	YES	Flp-In™ T-REx 293
AOX	AOX	Q9BQ52	ELAC2	RNZ2_HUMAN	Zinc phosphodiesterase ELAC protein 2 (EC 3.1.26.11) (ElaC homolog protein 2) (Heredity prostate cancer protein 2) (Ribonuclease Z 2) (RNase Z 2) (tRNA 3 endonuclease 2) (tRNase Z 2)	40	10	1	0	16	2.1	BioID	YES	Flp-In™ T-REx 293
AOX	AOX	Q9BQ95	ECSIT	ECSIT_HUMAN	Evolutionarily conserved signaling intermediate in Toll pathway, mitochondrial (Protein SITPEC)	28	7	1	0	0	0	BioID	YES	Flp-In™ T-REx 293
AOX	AOX	Q9BQC6	MRPL57	RT63_HUMAN	Ribosomal protein 63, mitochondrial (hMRP63) (Mitochondrial large ribosomal subunit protein mL63) (Mitochondrial ribosomal protein 63) (Mitochondrial ribosomal protein L57)	14	3.5	1	0	2	1	BioID	YES	Flp-In™ T-REx 293
AOX	AOX	Q9BQP7	MGME1	MGME1_HUMAN	Mitochondrial genome maintenance exonuclease 1 (EC 3.1.-.-)	42	10.5	1	0	2	1	BioID	YES	Flp-In™ T-REx 293
AOX	AOX	Q9BRJ2	MRPL45	RM45_HUMAN	39S ribosomal protein L45, mitochondrial (L45mt) (MRP-L45) (Mitochondrial large ribosomal subunit protein mL45)	46	11.5	1	0	14	2.1	BioID	YES	Flp-In™ T-REx 293
AOX	AOX	Q9BRT2	UQCC2	UQCC2_HUMAN	Ubiquinol-cytochrome-c reductase complex assembly factor 2 (Breast cancer-associated protein SGA-81M) (Mitochondrial nucleoid factor 1) (Mitochondrial protein M19)	18	4.5	1	0	0	0	BioID	YES	Flp-In™ T-REx 293
AOX	AOX	Q9BSJ5	C17orf80	CQ080_HUMAN	Uncharacterized protein C17orf80 (Cell migration-inducing gene 3 protein) (Human lung cancer oncogene 8 protein) (HLC-8)	45	11.25	1	0	0	0	BioID	YES	Flp-In™ T-REx 293
AOX	AOX	Q9BU61	NDUFAF3	NDUF3_HUMAN	NADH dehydrogenase [ubiquinone] 1 alpha subcomplex assembly factor 3	32	8	1	0	2	3	BioID	YES	Flp-In™ T-REx 293
AOX	AOX	Q9BVS5	TRMT61B	TR61B_HUMAN	tRNA (adenine(58)-N(1))-methyltransferase, mitochondrial (EC 2.1.1.220)	8	2	0.97	0	0	0	BioID	YES	Flp-In™ T-REx 293
AOX	AOX	Q9BW92	TARS2	SYTM_HUMAN	Threonine--tRNA ligase, mitochondrial (EC 6.1.1.3) (Threonyl-tRNA synthetase) (ThrRS) (Threonyl-tRNA synthetase-like 1)	20	5	1	0	23	1.6	BioID	YES	Flp-In™ T-REx 293
AOX	AOX	Q9BX68	HINT2	HINT2_HUMAN	Histidine triad nucleotide-binding protein 2, mitochondrial (HINT-2) (EC 3.-.-.-) (HINT-3) (HIT-17kDa) (PKCI-1-related HIT protein)	41	10.25	1	0	3	1.7	BioID	YES	Flp-In™ T-REx 293
AOX	AOX	Q9BXW7	CECR5	CECR5_HUMAN	Cat eye syndrome critical region protein 5	6	1.5	0.73	0.05	12	2.1	BioID	YES	Flp-In™ T-REx 293
AOX	AOX	Q9BYC8	MRPL32	RM32_HUMAN	39S ribosomal protein L32, mitochondrial (L32mt) (MRP-L32) (Mitochondrial large ribosomal subunit protein bL32m)	22	5.5	1	0	2	1	BioID	YES	Flp-In™ T-REx 293
AOX	AOX	Q9BYC9	MRPL20	RM20_HUMAN	39S ribosomal protein L20, mitochondrial (L20mt) (MRP-L20) (Mitochondrial large ribosomal subunit protein bL20m)	15	3.75	0.75	0.03	2	2	BioID	YES	Flp-In™ T-REx 293
AOX	AOX	Q9BYD1	MRPL13	RM13_HUMAN	39S ribosomal protein L13, mitochondrial (L13mt) (MRP-L13) (Mitochondrial large ribosomal subunit protein uL13m)	47	11.75	1	0	11	2.1	BioID	YES	Flp-In™ T-REx 293
AOX	AOX	Q9BYD2	MRPL9	RM09_HUMAN	39S ribosomal protein L9, mitochondrial (L9mt) (MRP-L9) (Mitochondrial large ribosomal subunit protein bL9m)	40	10	1	0	12	1.3	BioID	YES	Flp-In™ T-REx 293
AOX	AOX	Q9BYD3	MRPL4	RM04_HUMAN	39S ribosomal protein L4, mitochondrial (L4mt) (MRP-L4) (Mitochondrial large ribosomal subunit protein uL4m)	51	12.75	1	0	15	1.5	BioID	YES	Flp-In™ T-REx 293
AOX	AOX	Q9BYD6	MRPL1	RM01_HUMAN	39S ribosomal protein L1, mitochondrial (L1mt) (MRP-L1) (Mitochondrial large ribosomal subunit protein uL1m)	44	11	1	0	13	1.8	BioID	YES	Flp-In™ T-REx 293
AOX	AOX	Q9BYN8	MRPS26	RT26_HUMAN	28S ribosomal protein S26, mitochondrial (MRP-S26) (S26mt) (Mitochondrial small ribosomal subunit protein mS26) (28S ribosomal protein S13, mitochondrial) (MRP-S13) (S13mt)	19	4.75	1	0	20	1.3	BioID	YES	Flp-In™ T-REx 293
AOX	AOX	Q9BZE1	MRPL37	RM37_HUMAN	39S ribosomal protein L37, mitochondrial (L37mt) (MRP-L37) (39S ribosomal protein L2, mitochondrial) (L2mt) (MRP-L2) (Mitochondrial large ribosomal subunit protein mL37)	104	26	1	0	21	1.9	BioID	YES	Flp-In™ T-REx 293
AOX	AOX	Q9GZT3	SLIRP	SLIRP_HUMAN	SRA stem-loop-interacting RNA-binding protein, mitochondrial	37	9.25	1	0	53	2	BioID	YES	Flp-In™ T-REx 293
AOX	AOX	Q9H0R6	QRSL1	GATA_HUMAN	Glutamyl-tRNA(Gln) amidotransferase subunit A, mitochondrial (Glu-AdT subunit A) (EC 6.3.5.7) (Glutaminyl-tRNA synthase-like protein 1)	82	20.5	1	0	1	1	BioID	YES	Flp-In™ T-REx 293
AOX	AOX	Q9H0U6	MRPL18	RM18_HUMAN	39S ribosomal protein L18, mitochondrial (L18mt) (MRP-L18) (Mitochondrial large ribosomal subunit protein uL18m)	23	5.75	1	0	8	1.3	BioID	YES	Flp-In™ T-REx 293
AOX	AOX	Q9H2U2	PPA2	IPYR2_HUMAN	Inorganic pyrophosphatase 2, mitochondrial (EC 3.6.1.1) (Pyrophosphatase SID6-306) (Pyrophosphate phospho-hydrolase 2) (PPase 2)	75	18.75	1	0	25	2.1	BioID	YES	Flp-In™ T-REx 293
AOX	AOX	Q9H2W6	MRPL46	RM46_HUMAN	39S ribosomal protein L46, mitochondrial (L46mt) (MRP-L46) (Mitochondrial large ribosomal subunit protein mL46) (P2ECSL)	43	10.75	1	0	18	1.7	BioID	YES	Flp-In™ T-REx 293
AOX	AOX	Q9H6W3	NO66	NO66_HUMAN	Bifunctional lysine-specific demethylase and histidyl-hydroxylase NO66 (EC 1.14.11.-) (EC 1.14.11.27) (60S ribosomal protein L8 histidine hydroxylase) (Histone lysine demethylase NO66) (Myc-associated protein with JmjC domain) (Nucleolar protein 66) (hsNO66) (Ribosomal oxygenase NO66) (ROX)	8	2	0.74	0.04	0	0	BioID	YES	Flp-In™ T-REx 293
AOX	AOX	Q9H857	NT5DC2	NT5D2_HUMAN	5'-nucleotidase domain-containing protein 2 (EC 3.1.3.-)	12	3	0.75	0.03	28	1.9	BioID	YES	Flp-In™ T-REx 293
AOX	AOX	Q9H9J2	MRPL44	RM44_HUMAN	39S ribosomal protein L44, mitochondrial (L44mt) (MRP-L44) (EC 3.1.26.-) (Mitochondrial large ribosomal subunit protein mL44)	67	16.75	1	0	10	1.1	BioID	YES	Flp-In™ T-REx 293
AOX	AOX	Q9HA77	CARS2	SYCM_HUMAN	Probable cysteine--tRNA ligase, mitochondrial (EC 6.1.1.16) (Cysteinyl-tRNA synthetase) (CysRS)	83	20.75	1	0	4	1	BioID	YES	Flp-In™ T-REx 293
AOX	AOX	Q9HAV7	GRPEL1	GRPE1_HUMAN	GrpE protein homolog 1, mitochondrial (HMGE) (Mt-GrpE#1)	34	8.5	1	0	79	2.8	BioID	YES	Flp-In™ T-REx 293
AOX	AOX	Q9HC36	MRM3	MRM3_HUMAN	rRNA methyltransferase 3, mitochondrial (EC 2.1.1.-) (16S rRNA (guanosine(1370)-2'-O)-methyltransferase) (16S rRNA [Gm1370] 2'-O-methyltransferase) (RNA methyltransferase-like protein 1)	18	4.5	1	0	15	1.3	BioID	YES	Flp-In™ T-REx 293
AOX	AOX	Q9HD23	MRS2	MRS2_HUMAN	Magnesium transporter MRS2 homolog, mitochondrial (MRS2-like protein)	10	2.5	0.74	0.04	2	1	BioID	YES	Flp-In™ T-REx 293
AOX	AOX	Q9HD34	LYRM4	LYRM4_HUMAN	LYR motif-containing protein 4	25	6.25	1	0	2	1.5	BioID	YES	Flp-In™ T-REx 293
AOX	AOX	Q9NP81	SARS2	SYSM_HUMAN	Serine--tRNA ligase, mitochondrial (EC 6.1.1.11) (SerRSmt) (Seryl-tRNA synthetase) (SerRS) (Seryl-tRNA(Ser/Sec) synthetase)	17	4.25	0.99	0	31	2	BioID	YES	Flp-In™ T-REx 293
AOX	AOX	Q9NP92	MRPS30	RT30_HUMAN	39S ribosomal protein S30, mitochondrial (MRP-S30) (S30mt) (Mitochondrial large ribosomal subunit protein mS30) (Programmed cell death protein 9)	53	13.25	1	0	14	1.4	BioID	YES	Flp-In™ T-REx 293
AOX	AOX	Q9NQ50	MRPL40	RM40_HUMAN	39S ribosomal protein L40, mitochondrial (L40mt) (MRP-L40) (Mitochondrial large ribosomal subunit protein mL40) (Nuclear localization signal-containing protein deleted in velocardiofacial syndrome) (Up-regulated in metastasis)	23	5.75	1	0	5	1	BioID	YES	Flp-In™ T-REx 293
AOX	AOX	Q9NQH7	XPNPEP3	XPP3_HUMAN	Probable Xaa-Pro aminopeptidase 3 (X-Pro aminopeptidase 3) (EC 3.4.11.9) (Aminopeptidase P3) (APP3)	11	2.75	0.75	0.03	39	1.7	BioID	YES	Flp-In™ T-REx 293
AOX	AOX	Q9NRX2	MRPL17	RM17_HUMAN	39S ribosomal protein L17, mitochondrial (L17mt) (MRP-L17) (LYST-interacting protein 2) (Mitochondrial large ribosomal subunit protein bL17m)	28	7	1	0	4	2	BioID	YES	Flp-In™ T-REx 293
AOX	AOX	Q9NUB1	ACSS1	ACS2L_HUMAN	Acetyl-coenzyme A synthetase 2-like, mitochondrial (EC 6.2.1.1) (Acetate--CoA ligase 2) (Acetyl-CoA synthetase 2) (AceCS2) (Acyl-CoA synthetase short-chain family member 1)	10	2.5	0.98	0	0	0	BioID	YES	Flp-In™ T-REx 293
AOX	AOX	Q9NUJ1	ABHD10	ABHDA_HUMAN	Mycophenolic acid acyl-glucuronide esterase, mitochondrial (EC 3.1.1.93) (Alpha/beta hydrolase domain-containing protein 10) (Abhydrolase domain-containing protein 10)	40	10	1	0	7	1.3	BioID	YES	Flp-In™ T-REx 293
AOX	AOX	Q9NVA1	UQCC1	UQCC1_HUMAN	Ubiquinol-cytochrome-c reductase complex assembly factor 1 (Basic FGF-repressed Zic-binding protein) (bFGF-repressed Zic-binding protein) (bFZb) (Ubiquinol-cytochrome c reductase complex chaperone CBP3 homolog)	27	6.75	1	0	0	0	BioID	YES	Flp-In™ T-REx 293
AOX	AOX	Q9NVH6	TMLHE	TMLH_HUMAN	Trimethyllysine dioxygenase, mitochondrial (EC 1.14.11.8) (Epsilon-trimethyllysine 2-oxoglutarate dioxygenase) (Epsilon-trimethyllysine hydroxylase) (TML hydroxylase) (TML-alpha-ketoglutarate dioxygenase) (TML dioxygenase) (TMLD)	17	4.25	1	0	0	0	BioID	YES	Flp-In™ T-REx 293
AOX	AOX	Q9NVP1	DDX18	DDX18_HUMAN	ATP-dependent RNA helicase DDX18 (EC 3.6.4.13) (DEAD box protein 18) (Myc-regulated DEAD box protein) (MrDb)	16	4	0.83	0.01	66	5.2	BioID	YES	Flp-In™ T-REx 293
AOX	AOX	Q9NVS2	MRPS18A	RT18A_HUMAN	39S ribosomal protein S18a, mitochondrial (MRP-S18-a) (Mrps18a) (S18mt-a) (39S ribosomal protein S18-3, mitochondrial) (MRP-S18-3) (Mitochondrial large ribosomal subunit protein bS18m-A)	19	4.75	1	0	11	1.7	BioID	YES	Flp-In™ T-REx 293
AOX	AOX	Q9NVV4	MTPAP	PAPD1_HUMAN	Poly(A) RNA polymerase, mitochondrial (PAP) (EC 2.7.7.19) (PAP-associated domain-containing protein 1) (Polynucleotide adenylyltransferase) (Terminal uridylyltransferase 1) (TUTase 1) (mtPAP)	10	2.5	0.98	0	12	1.4	BioID	YES	Flp-In™ T-REx 293
AOX	AOX	Q9NW13	RBM28	RBM28_HUMAN	RNA-binding protein 28 (RNA-binding motif protein 28)	13	3.25	0.74	0.04	54	3.4	BioID	YES	Flp-In™ T-REx 293
AOX	AOX	Q9NWT8	AURKAIP1	AKIP_HUMAN	Aurora kinase A-interacting protein (AURKA-interacting protein) (Mitochondrial small ribosomal subunit protein mS38) (28S ribosomal protein S38, mitochondrial) (MRP-S38)	7	1.75	0.73	0.05	1	3	BioID	YES	Flp-In™ T-REx 293
AOX	AOX	Q9NWU1	OXSM	OXSM_HUMAN	3-oxoacyl-[acyl-carrier-protein] synthase, mitochondrial (EC 2.3.1.41) (Beta-ketoacyl-ACP synthase)	25	6.25	1	0	0	0	BioID	YES	Flp-In™ T-REx 293
AOX	AOX	Q9NWU5	MRPL22	RM22_HUMAN	39S ribosomal protein L22, mitochondrial (L22mt) (MRP-L22) (39S ribosomal protein L25, mitochondrial) (L25mt) (MRP-L25) (Mitochondrial large ribosomal subunit protein uL22m)	29	7.25	1	0	22	1.6	BioID	YES	Flp-In™ T-REx 293
AOX	AOX	Q9NWX6	THG1L	THG1_HUMAN	Probable tRNA(His) guanylyltransferase (EC 2.7.7.79) (Interphase cytoplasmic foci protein 45) (tRNA-histidine guanylyltransferase)	31	7.75	1	0	2	1	BioID	YES	Flp-In™ T-REx 293
AOX	AOX	Q9NX20	MRPL16	RM16_HUMAN	39S ribosomal protein L16, mitochondrial (L16mt) (MRP-L16) (Mitochondrial large ribosomal subunit protein uL16m)	33	8.25	1	0	13	1.4	BioID	YES	Flp-In™ T-REx 293
AOX	AOX	Q9NYK5	MRPL39	RM39_HUMAN	39S ribosomal protein L39, mitochondrial (L39mt) (MRP-L39) (39S ribosomal protein L5, mitochondrial) (L5mt) (MRP-L5) (Mitochondrial large ribosomal subunit protein mL39)	42	10.5	1	0	25	1.5	BioID	YES	Flp-In™ T-REx 293
AOX	AOX	Q9NZE8	MRPL35	RM35_HUMAN	39S ribosomal protein L35, mitochondrial (L35mt) (MRP-L35) (Mitochondrial large ribosomal subunit protein bL35m)	12	3	0.99	0	0	0	BioID	YES	Flp-In™ T-REx 293
AOX	AOX	Q9NZJ6	COQ3	COQ3_HUMAN	Ubiquinone biosynthesis O-methyltransferase, mitochondrial (3-demethylubiquinol 3-O-methyltransferase) (EC 2.1.1.64) (Polyprenyldihydroxybenzoate methyltransferase) (EC 2.1.1.114)	9	2.25	0.98	0	0	0	BioID	YES	Flp-In™ T-REx 293
AOX	AOX	Q9P015	MRPL15	RM15_HUMAN	39S ribosomal protein L15, mitochondrial (L15mt) (MRP-L15) (Mitochondrial large ribosomal subunit protein uL15m)	62	15.5	1	0	13	2.2	BioID	YES	Flp-In™ T-REx 293
AOX	AOX	Q9P0M9	MRPL27	RM27_HUMAN	39S ribosomal protein L27, mitochondrial (L27mt) (MRP-L27) (Mitochondrial large ribosomal subunit protein bL27m)	29	7.25	1	0	14	1	BioID	YES	Flp-In™ T-REx 293
AOX	AOX	Q9P0P8	C6orf203	CF203_HUMAN	Uncharacterized protein C6orf203	9	2.25	0.74	0.04	0	0	BioID	YES	Flp-In™ T-REx 293
AOX	AOX	Q9P2R7	SUCLA2	SUCB1_HUMAN	Succinate--CoA ligase [ADP-forming] subunit beta, mitochondrial (EC 6.2.1.5) (ATP-specific succinyl-CoA synthetase subunit beta) (A-SCS) (Succinyl-CoA synthetase beta-A chain) (SCS-betaA)	41	10.25	1	0	10	3.2	BioID	YES	Flp-In™ T-REx 293
AOX	AOX	Q9UDR5	AASS	AASS_HUMAN	Alpha-aminoadipic semialdehyde synthase, mitochondrial (LKR/SDH) [Includes: Lysine ketoglutarate reductase (LKR) (LOR) (EC 1.5.1.8); Saccharopine dehydrogenase (SDH) (EC 1.5.1.9)]	16	4	1	0	9	1.7	BioID	YES	Flp-In™ T-REx 293
AOX	AOX	Q9UGC7	MTRF1L	RF1ML_HUMAN	Peptide chain release factor 1-like, mitochondrial (Mitochondrial translational release factor 1-like) (mtRF1a)	26	6.5	1	0	1	1	BioID	YES	Flp-In™ T-REx 293
AOX	AOX	Q9UGM6	WARS2	SYWM_HUMAN	Tryptophan--tRNA ligase, mitochondrial (EC 6.1.1.2) ((Mt)TrpRS) (Tryptophanyl-tRNA synthetase) (TrpRS)	16	4	0.99	0	0	0	BioID	YES	Flp-In™ T-REx 293
AOX	AOX	Q9UHN1	POLG2	DPOG2_HUMAN	DNA polymerase subunit gamma-2, mitochondrial (EC 2.7.7.7) (DNA polymerase gamma accessory 55 kDa subunit) (p55) (Mitochondrial DNA polymerase accessory subunit) (MtPolB) (PolG-beta)	7	1.75	0.73	0.05	0	0	BioID	YES	Flp-In™ T-REx 293
AOX	AOX	Q9UI09	NDUFA12	NDUAC_HUMAN	NADH dehydrogenase [ubiquinone] 1 alpha subcomplex subunit 12 (13 kDa differentiation-associated protein) (Complex I-B17.2) (CI-B17.2) (CIB17.2) (NADH-ubiquinone oxidoreductase subunit B17.2)	38	9.5	1	0	0	0	BioID	YES	Flp-In™ T-REx 293
AOX	AOX	Q9UI43	MRM2	MRM2_HUMAN	rRNA methyltransferase 2, mitochondrial (EC 2.1.1.-) (16S rRNA (uridine(1369)-2'-O)-methyltransferase) (16S rRNA [Um1369] 2'-O-methyltransferase) (Protein ftsJ homolog 2)	13	3.25	0.99	0	0	0	BioID	YES	Flp-In™ T-REx 293
AOX	AOX	Q9UIJ7	AK3	KAD3_HUMAN	GTP:AMP phosphotransferase AK3, mitochondrial (EC 2.7.4.10) (Adenylate kinase 3) (AK 3) (Adenylate kinase 3 alpha-like 1)	33	8.25	1	0	4	1	BioID	YES	Flp-In™ T-REx 293
AOX	AOX	Q9UJZ1	STOML2	STML2_HUMAN	Stomatin-like protein 2, mitochondrial (SLP-2) (EPB72-like protein 2) (Paraprotein target 7) (Paratarg-7)	11	2.75	0.74	0.04	32	3.3	BioID	YES	Flp-In™ T-REx 293
AOX	AOX	Q9Y276	BCS1L	BCS1_HUMAN	Mitochondrial chaperone BCS1 (h-BCS1) (BCS1-like protein)	15	3.75	1	0	1	1	BioID	YES	Flp-In™ T-REx 293
AOX	AOX	Q9Y291	MRPS33	RT33_HUMAN	28S ribosomal protein S33, mitochondrial (MRP-S33) (S33mt) (Mitochondrial small ribosomal subunit protein mS33)	19	4.75	1	0	6	1	BioID	YES	Flp-In™ T-REx 293
AOX	AOX	Q9Y2R9	MRPS7	RT07_HUMAN	28S ribosomal protein S7, mitochondrial (MRP-S7) (S7mt) (Mitochondrial small ribosomal subunit protein uS7m) (bMRP-27a) (bMRP27a)	52	13	1	0	29	1.5	BioID	YES	Flp-In™ T-REx 293
AOX	AOX	Q9Y2Z4	YARS2	SYYM_HUMAN	Tyrosine--tRNA ligase, mitochondrial (EC 6.1.1.1) (Tyrosyl-tRNA synthetase) (TyrRS)	69	17.25	1	0	16	2.8	BioID	YES	Flp-In™ T-REx 293
AOX	AOX	Q9Y305	ACOT9	ACOT9_HUMAN	Acyl-coenzyme A thioesterase 9, mitochondrial (Acyl-CoA thioesterase 9) (EC 3.1.2.-) (Acyl-CoA thioester hydrolase 9)	23	5.75	1	0	16	4.8	BioID	YES	Flp-In™ T-REx 293
AOX	AOX	Q9Y375	NDUFAF1	CIA30_HUMAN	Complex I intermediate-associated protein 30, mitochondrial (NADH dehydrogenase [ubiquinone] 1 alpha subcomplex assembly factor 1)	25	6.25	1	0	0	0	BioID	YES	Flp-In™ T-REx 293
AOX	AOX	Q9Y399	MRPS2	RT02_HUMAN	28S ribosomal protein S2, mitochondrial (MRP-S2) (S2mt) (Mitochondrial small ribosomal subunit protein uS2m)	41	10.25	1	0	19	2.2	BioID	YES	Flp-In™ T-REx 293
AOX	AOX	Q9Y3B7	MRPL11	RM11_HUMAN	39S ribosomal protein L11, mitochondrial (L11mt) (MRP-L11) (Mitochondrial large ribosomal subunit protein uL11m)	28	7	1	0	11	1.8	BioID	YES	Flp-In™ T-REx 293
AOX	AOX	Q9Y3D3	MRPS16	RT16_HUMAN	28S ribosomal protein S16, mitochondrial (MRP-S16) (S16mt) (Mitochondrial small ribosomal subunit protein bS16m)	32	8	1	0	7	1.4	BioID	YES	Flp-In™ T-REx 293
AOX	AOX	Q9Y3D5	MRPS18C	RT18C_HUMAN	28S ribosomal protein S18c, mitochondrial (MRP-S18-c) (Mrps18-c) (S18mt-c) (Mitochondrial small ribosomal subunit protein bS18m-C) (28S ribosomal protein S18-1, mitochondrial) (MRP-S18-1)	7	1.75	0.73	0.05	0	0	BioID	YES	Flp-In™ T-REx 293
AOX	AOX	Q9Y3D7	PAM16	TIM16_HUMAN	Mitochondrial import inner membrane translocase subunit TIM16 (Mitochondria-associated granulocyte macrophage CSF-signaling molecule) (Presequence translocated-associated motor subunit PAM16)	11	2.75	0.99	0	0	0	BioID	YES	Flp-In™ T-REx 293
AOX	AOX	Q9Y3D9	MRPS23	RT23_HUMAN	28S ribosomal protein S23, mitochondrial (MRP-S23) (S23mt) (Mitochondrial small ribosomal subunit protein mS23)	47	11.75	1	0	21	1.7	BioID	YES	Flp-In™ T-REx 293
AOX	AOX	Q9Y606	PUS1	TRUA_HUMAN	tRNA pseudouridine synthase A, mitochondrial (EC 5.4.99.12) (tRNA pseudouridine(38-40) synthase) (tRNA pseudouridylate synthase I) (tRNA-uridine isomerase I)	26	6.5	1	0	10	1.7	BioID	YES	Flp-In™ T-REx 293
AOX	AOX	Q9Y676	MRPS18B	RT18B_HUMAN	28S ribosomal protein S18b, mitochondrial (MRP-S18-b) (Mrps18-b) (S18mt-b) (Mitochondrial small ribosomal subunit protein mS40) (Mitochondrial small ribosomal subunit protein bS18m-B) (28S ribosomal protein S18-2, mitochondrial) (MRP-S18-2)	28	7	1	0	27	1.9	BioID	YES	Flp-In™ T-REx 293
AOX	AOX	Q9Y697	NFS1	NFS1_HUMAN	Cysteine desulfurase, mitochondrial (EC 2.8.1.7)	55	13.75	1	0	10	2.7	BioID	YES	Flp-In™ T-REx 293
AOX	AOX	Q9Y6G3	MRPL42	RM42_HUMAN	39S ribosomal protein L42, mitochondrial (L42mt) (MRP-L42) (Mitochondrial large ribosomal subunit protein mL42) (28S ribosomal protein S32, mitochondrial) (MRP-S32) (S32mt) (39S ribosomal protein L31, mitochondrial) (L31mt) (MRP-L31)	8	2	0.74	0.04	0	0	BioID	YES	Flp-In™ T-REx 293
AURKB	Q96GD4	Q5JRA6	MIA3	MIA3_HUMAN	Melanoma inhibitory activity protein 3 (C219-reactive peptide) (D320) (Transport and Golgi organization protein 1)	21	5.25	0.84	0.02	16	2.4	BioID	YES	Flp-In™ T-REx 293
AURKB	Q96GD4	Q5UIP0	RIF1	RIF1_HUMAN	Telomere-associated protein RIF1 (Rap1-interacting factor 1 homolog)	29	7.25	0.83	0.03	61	10.3	BioID	YES	Flp-In™ T-REx 293
AURKB	Q96GD4	Q9Y2G7	ZFP30	ZFP30_HUMAN	Zinc finger protein 30 homolog (Zfp-30) (Zinc finger protein 745)	30	7.5	1	0	1	1	BioID	YES	Flp-In™ T-REx 293
AURKB	Q96GD4	Q9Y5Q9	GTF3C3	TF3C3_HUMAN	General transcription factor 3C polypeptide 3 (Transcription factor IIIC 102 kDa subunit) (TFIIIC 102 kDa subunit) (TFIIIC102) (Transcription factor IIIC subunit gamma) (TF3C-gamma)	8	2	0.94	0.01	31	2.5	BioID	YES	Flp-In™ T-REx 293
AURKB	Q96GD4	O15027	SEC16A	SC16A_HUMAN	Protein transport protein Sec16A (SEC16 homolog A)	49	12.25	0.98	0	41	4.1	AP-MS	YES	Flp-In™ T-REx 293
AURKB	Q96GD4	O15027	SEC16A	SC16A_HUMAN	Protein transport protein Sec16A (SEC16 homolog A)	95	23.75	1	0	41	4.1	BioID	YES	Flp-In™ T-REx 293
AURKB	Q96GD4	O15392	BIRC5	BIRC5_HUMAN	Baculoviral IAP repeat-containing protein 5 (Apoptosis inhibitor 4) (Apoptosis inhibitor survivin)	23	5.75	1	0	6	2.5	BioID	NO	Flp-In™ T-REx 293
AURKB	Q96GD4	O43813	LANCL1	LANC1_HUMAN	LanC-like protein 1 (40 kDa erythrocyte membrane protein) (p40)	10	2.5	0.89	0.02	25	1.5	AP-MS	YES	Flp-In™ T-REx 293
AURKB	Q96GD4	O60762	DPM1	DPM1_HUMAN	Dolichol-phosphate mannosyltransferase subunit 1 (EC 2.4.1.83) (Dolichol-phosphate mannose synthase subunit 1) (DPM synthase subunit 1) (Dolichyl-phosphate beta-D-mannosyltransferase subunit 1) (Mannose-P-dolichol synthase subunit 1) (MPD synthase subunit 1)	9	2.25	0.77	0.04	28	1.8	BioID	YES	Flp-In™ T-REx 293
AURKB	Q96GD4	O75665	OFD1	OFD1_HUMAN	Oral-facial-digital syndrome 1 protein (Protein 71-7A)	14	3.5	0.95	0.01	13	1.9	BioID	YES	Flp-In™ T-REx 293
AURKB	Q96GD4	O75683	SURF6	SURF6_HUMAN	Surfeit locus protein 6	13	3.25	0.79	0.03	38	3.4	BioID	YES	Flp-In™ T-REx 293
AURKB	Q96GD4	O94986	CEP152	CE152_HUMAN	Centrosomal protein of 152 kDa (Cep152)	29	7.25	1	0	6	2.7	BioID	YES	Flp-In™ T-REx 293
AURKB	Q96GD4	P07900	HSP90AA1	HS90A_HUMAN	Heat shock protein HSP 90-alpha (Heat shock 86 kDa) (HSP 86) (HSP86) (Lipopolysaccharide-associated protein 2) (LAP-2) (LPS-associated protein 2) (Renal carcinoma antigen NY-REN-38)	523	130.75	1	0	272	30	AP-MS	NO	Flp-In™ T-REx 293
AURKB	Q96GD4	P08238	HSP90AB1	HS90B_HUMAN	Heat shock protein HSP 90-beta (HSP 90) (Heat shock 84 kDa) (HSP 84) (HSP84)	454	113.5	1	0	277	30.7	AP-MS	NO	Flp-In™ T-REx 293
AURKB	Q96GD4	Q16543	CDC37	CDC37_HUMAN	Hsp90 co-chaperone Cdc37 (Hsp90 chaperone protein kinase-targeting subunit) (p50Cdc37) [Cleaved into: Hsp90 co-chaperone Cdc37, N-terminally processed]	212	53	1	0	80	3.4	AP-MS	YES	Flp-In™ T-REx 293
AURKB	Q96GD4	Q16543	CDC37	CDC37_HUMAN	Hsp90 co-chaperone Cdc37 (Hsp90 chaperone protein kinase-targeting subunit) (p50Cdc37) [Cleaved into: Hsp90 co-chaperone Cdc37, N-terminally processed]	48	12	1	0	80	3.4	BioID	YES	Flp-In™ T-REx 293
AURKB	Q96GD4	Q16775	HAGH	GLO2_HUMAN	Hydroxyacylglutathione hydrolase, mitochondrial (EC 3.1.2.6) (Glyoxalase II) (Glx II)	33	8.25	0.92	0.01	47	2.9	BioID	YES	Flp-In™ T-REx 293
AURKB	Q96GD4	Q53HL2	CDCA8	BOREA_HUMAN	Borealin (Cell division cycle-associated protein 8) (Dasra-B) (hDasra-B) (Pluripotent embryonic stem cell-related gene 3 protein)	50	12.5	1	0	17	5.9	BioID	NO	Flp-In™ T-REx 293
AURKB	Q96GD4	Q5JTH9	RRP12	RRP12_HUMAN	RRP12-like protein	62	15.5	0.86	0.02	61	3.8	BioID	YES	Flp-In™ T-REx 293
AURKB	Q96GD4	Q7Z406	MYH14	MYH14_HUMAN	Myosin-14 (Myosin heavy chain 14) (Myosin heavy chain, non-muscle IIc) (Non-muscle myosin heavy chain IIc) (NMHC II-C)	54	13.5	0.73	0.07	132	3.7	BioID	YES	Flp-In™ T-REx 293
AURKB	Q96GD4	Q8IX01	SUGP2	SUGP2_HUMAN	SURP and G-patch domain-containing protein 2 (Arginine/serine-rich-splicing factor 14) (Splicing factor, arginine/serine-rich 14)	77	19.25	0.99	0	37	14.4	BioID	YES	Flp-In™ T-REx 293
AURKB	Q96GD4	Q8IY37	DHX37	DHX37_HUMAN	Probable ATP-dependent RNA helicase DHX37 (EC 3.6.4.13) (DEAH box protein 37)	11	2.75	0.97	0.01	19	1.4	BioID	YES	Flp-In™ T-REx 293
AURKB	Q96GD4	Q8IY81	FTSJ3	SPB1_HUMAN	pre-rRNA processing protein FTSJ3 (EC 2.1.1.-) (2'-O-ribose RNA methyltransferase SPB1 homolog) (Protein ftsJ homolog 3) (Putative rRNA methyltransferase 3)	15	3.75	0.77	0.04	63	8.5	BioID	YES	Flp-In™ T-REx 293
AURKB	Q96GD4	Q8IY84	NIM1K	NIM1_HUMAN	Serine/threonine-protein kinase NIM1 (EC 2.7.11.1) (NIM1 serine/threonine-protein kinase)	7	1.75	0.73	0.08	0	0	AP-MS	YES	Flp-In™ T-REx 293
AURKB	Q96GD4	Q8N726	CDKN2A	ARF_HUMAN	Tumor suppressor ARF (Alternative reading frame) (ARF) (Cyclin-dependent kinase inhibitor 2A) (p14ARF)	8	2	0.83	0.03	25	1.5	BioID	YES	Flp-In™ T-REx 293
AURKB	Q96GD4	Q8TDD1	DDX54	DDX54_HUMAN	ATP-dependent RNA helicase DDX54 (EC 3.6.4.13) (ATP-dependent RNA helicase DP97) (DEAD box RNA helicase 97 kDa) (DEAD box protein 54)	32	8	0.99	0	49	4.1	BioID	YES	Flp-In™ T-REx 293
AURKB	Q96GD4	Q8TEP8	CEP192	CE192_HUMAN	Centrosomal protein of 192 kDa (Cep192)	10	2.5	0.96	0.01	10	1.4	BioID	YES	Flp-In™ T-REx 293
AURKB	Q96GD4	Q92621	NUP205	NU205_HUMAN	Nuclear pore complex protein Nup205 (205 kDa nucleoporin) (Nucleoporin Nup205)	18	4.5	0.95	0.01	37	4.1	BioID	YES	Flp-In™ T-REx 293
AURKB	Q96GD4	Q96GD4	AURKB	AURKB_HUMAN	Aurora kinase B (EC 2.7.11.1) (Aurora 1) (Aurora- and IPL1-like midbody-associated protein 1) (AIM-1) (Aurora/IPL1-related kinase 2) (ARK-2) (Aurora-related kinase 2) (STK-1) (Serine/threonine-protein kinase 12) (Serine/threonine-protein kinase 5) (Serine/threonine-protein kinase aurora-B)	510	127.5	1	0	29	4.3	AP-MS	YES	Flp-In™ T-REx 293
AURKB	Q96GD4	Q96GD4	AURKB	AURKB_HUMAN	Aurora kinase B (EC 2.7.11.1) (Aurora 1) (Aurora- and IPL1-like midbody-associated protein 1) (AIM-1) (Aurora/IPL1-related kinase 2) (ARK-2) (Aurora-related kinase 2) (STK-1) (Serine/threonine-protein kinase 12) (Serine/threonine-protein kinase 5) (Serine/threonine-protein kinase aurora-B)	347	86.75	1	0	29	4.3	BioID	YES	Flp-In™ T-REx 293
AURKB	Q96GD4	Q9BQG0	MYBBP1A	MBB1A_HUMAN	Myb-binding protein 1A	171	42.75	0.94	0.01	112	8.6	BioID	YES	Flp-In™ T-REx 293
AURKB	Q96GD4	Q9BZE4	GTPBP4	NOG1_HUMAN	Nucleolar GTP-binding protein 1 (Chronic renal failure gene protein) (GTP-binding protein NGB)	42	10.5	0.9	0.01	56	4.7	BioID	YES	Flp-In™ T-REx 293
AURKB	Q96GD4	Q9GZR7	DDX24	DDX24_HUMAN	ATP-dependent RNA helicase DDX24 (EC 3.6.4.13) (DEAD box protein 24)	38	9.5	0.81	0.03	40	3.4	BioID	YES	Flp-In™ T-REx 293
AURKB	Q96GD4	Q9H0A0	NAT10	NAT10_HUMAN	RNA cytidine acetyltransferase (EC 2.3.1.-) (18S rRNA cytosine acetyltransferase) (N-acetyltransferase 10)	23	5.75	0.86	0.02	70	11.1	BioID	YES	Flp-In™ T-REx 293
AURKB	Q96GD4	Q9HAV7	GRPEL1	GRPE1_HUMAN	GrpE protein homolog 1, mitochondrial (HMGE) (Mt-GrpE#1)	17	4.25	0.8	0.03	79	2.8	BioID	YES	Flp-In™ T-REx 293
AURKB	Q96GD4	Q9NQS7	INCENP	INCE_HUMAN	Inner centromere protein	19	4.75	0.99	0	37	3.4	AP-MS	NO	Flp-In™ T-REx 293
AURKB	Q96GD4	Q9NQS7	INCENP	INCE_HUMAN	Inner centromere protein	124	31	1	0	37	3.4	BioID	NO	Flp-In™ T-REx 293
AURKB	Q96GD4	Q9NVP1	DDX18	DDX18_HUMAN	ATP-dependent RNA helicase DDX18 (EC 3.6.4.13) (DEAD box protein 18) (Myc-regulated DEAD box protein) (MrDb)	17	4.25	0.74	0.05	66	5.2	BioID	YES	Flp-In™ T-REx 293
AURKB	Q96GD4	Q9NW13	RBM28	RBM28_HUMAN	RNA-binding protein 28 (RNA-binding motif protein 28)	28	7	0.96	0.01	54	3.4	BioID	YES	Flp-In™ T-REx 293
AURKB	Q96GD4	Q9NX58	LYAR	LYAR_HUMAN	Cell growth-regulating nucleolar protein	22	5.5	0.74	0.05	44	2	BioID	YES	Flp-In™ T-REx 293
AURKB	Q96GD4	Q9UPN4	CEP131	CP131_HUMAN	Centrosomal protein of 131 kDa (5-azacytidine-induced protein 1) (Pre-acrosome localization protein 1)	19	4.75	0.99	0	7	6.7	BioID	YES	Flp-In™ T-REx 293
AURKB	Q96GD4	Q9Y4L1	HYOU1	HYOU1_HUMAN	Hypoxia up-regulated protein 1 (150 kDa oxygen-regulated protein) (ORP-150) (170 kDa glucose-regulated protein) (GRP-170)	19	4.75	0.75	0.05	50	3.8	BioID	YES	Flp-In™ T-REx 293
BET1	O15155	O14828	SCAMP3	SCAM3_HUMAN	Secretory carrier-associated membrane protein 3 (Secretory carrier membrane protein 3)	12	3	0.99	0	23	1.4	BioID	YES	Flp-In™ T-REx 293
BET1	O15155	O43592	XPOT	XPOT_HUMAN	Exportin-T (Exportin(tRNA)) (tRNA exportin)	15	3.75	1	0	21	2.5	BioID	YES	Flp-In™ T-REx 293
BET1	O15155	O43752	STX6	STX6_HUMAN	Syntaxin-6	10	2.5	0.74	0.05	3	1	BioID	YES	Flp-In™ T-REx 293
BET1	O15155	O43852	CALU	CALU_HUMAN	Calumenin (Crocalbin) (IEF SSP 9302)	19	4.75	1	0	61	3.8	BioID	YES	Flp-In™ T-REx 293
BET1	O15155	O60499	STX10	STX10_HUMAN	Syntaxin-10 (Syn10)	9	2.25	0.74	0.06	0	0	BioID	YES	Flp-In™ T-REx 293
BET1	O15155	O60763	USO1	USO1_HUMAN	General vesicular transport factor p115 (Protein USO1 homolog) (Transcytosis-associated protein) (TAP) (Vesicle-docking protein)	40	10	1	0	63	2.4	BioID	NO	Flp-In™ T-REx 293
BET1	O15155	O95159	ZFPL1	ZFPL1_HUMAN	Zinc finger protein-like 1 (Zinc finger protein MCG4)	11	2.75	0.75	0.05	0	0	BioID	YES	Flp-In™ T-REx 293
BET1	O15155	O95249	GOSR1	GOSR1_HUMAN	Golgi SNAP receptor complex member 1 (28 kDa Golgi SNARE protein) (28 kDa cis-Golgi SNARE p28) (GOS-28)	54	13.5	1	0	0	0	BioID	NO	Flp-In™ T-REx 293
BET1	O15155	P00367	GLUD1	DHE3_HUMAN	Glutamate dehydrogenase 1, mitochondrial (GDH 1) (EC 1.4.1.3)	55	13.75	1	0	90	4.2	BioID	YES	Flp-In™ T-REx 293
BET1	O15155	P05067	APP	A4_HUMAN	Amyloid beta A4 protein (ABPP) (APPI) (APP) (Alzheimer disease amyloid protein) (Amyloid precursor protein) (Beta-amyloid precursor protein) (Cerebral vascular amyloid peptide) (CVAP) (PreA4) (Protease nexin-II) (PN-II) [Cleaved into: N-APP; Soluble APP-alpha (S-APP-alpha); Soluble APP-beta (S-APP-beta); C99; Beta-amyloid protein 42 (Beta-APP42); Beta-amyloid protein 40 (Beta-APP40); C83; P3(42);…	14	3.5	1	0	5	1	BioID	YES	Flp-In™ T-REx 293
BET1	O15155	P05198	EIF2S1	IF2A_HUMAN	Eukaryotic translation initiation factor 2 subunit 1 (Eukaryotic translation initiation factor 2 subunit alpha) (eIF-2-alpha) (eIF-2A) (eIF-2alpha)	43	10.75	0.97	0.01	101	2.3	BioID	YES	Flp-In™ T-REx 293
BET1	O15155	P20042	EIF2S2	IF2B_HUMAN	Eukaryotic translation initiation factor 2 subunit 2 (Eukaryotic translation initiation factor 2 subunit beta) (eIF-2-beta)	21	5.25	0.98	0	71	1.9	BioID	YES	Flp-In™ T-REx 293
BET1	O15155	P40818	USP8	UBP8_HUMAN	Ubiquitin carboxyl-terminal hydrolase 8 (EC 3.4.19.12) (Deubiquitinating enzyme 8) (Ubiquitin isopeptidase Y) (hUBPy) (Ubiquitin thioesterase 8) (Ubiquitin-specific-processing protease 8)	20	5	1	0	1	2	BioID	YES	Flp-In™ T-REx 293
BET1	O15155	P40939	HADHA	ECHA_HUMAN	Trifunctional enzyme subunit alpha, mitochondrial (78 kDa gastrin-binding protein) (TP-alpha) [Includes: Long-chain enoyl-CoA hydratase (EC 4.2.1.17); Long chain 3-hydroxyacyl-CoA dehydrogenase (EC 1.1.1.211)]	20	5	0.87	0.02	72	6.8	BioID	YES	Flp-In™ T-REx 293
BET1	O15155	P45880	VDAC2	VDAC2_HUMAN	Voltage-dependent anion-selective channel protein 2 (VDAC-2) (hVDAC2) (Outer mitochondrial membrane protein porin 2)	10	2.5	0.84	0.03	58	8.1	BioID	YES	Flp-In™ T-REx 293
BET1	O15155	P48047	ATP5O	ATPO_HUMAN	ATP synthase subunit O, mitochondrial (Oligomycin sensitivity conferral protein) (OSCP)	8	2	0.73	0.06	51	2.8	BioID	YES	Flp-In™ T-REx 293
BET1	O15155	P51148	RAB5C	RAB5C_HUMAN	Ras-related protein Rab-5C (L1880) (RAB5L)	13	3.25	0.98	0	61	2.5	BioID	YES	Flp-In™ T-REx 293
BET1	O15155	P51151	RAB9A	RAB9A_HUMAN	Ras-related protein Rab-9A	8	2	0.74	0.06	4	1.5	BioID	YES	Flp-In™ T-REx 293
BET1	O15155	P51809	VAMP7	VAMP7_HUMAN	Vesicle-associated membrane protein 7 (VAMP-7) (Synaptobrevin-like protein 1) (Tetanus-insensitive VAMP) (Ti-VAMP)	9	2.25	0.97	0.01	0	0	BioID	YES	Flp-In™ T-REx 293
BET1	O15155	P52594	AGFG1	AGFG1_HUMAN	Arf-GAP domain and FG repeat-containing protein 1 (HIV-1 Rev-binding protein) (Nucleoporin-like protein RIP) (Rev-interacting protein) (Rev/Rex activation domain-binding protein)	25	6.25	0.87	0.02	9	1.4	BioID	YES	Flp-In™ T-REx 293
BET1	O15155	P53367	ARFIP1	ARFP1_HUMAN	Arfaptin-1 (ADP-ribosylation factor-interacting protein 1)	29	7.25	0.96	0.01	2	2.5	BioID	YES	Flp-In™ T-REx 293
BET1	O15155	P54764	EPHA4	EPHA4_HUMAN	Ephrin type-A receptor 4 (EC 2.7.10.1) (EPH-like kinase 8) (EK8) (hEK8) (Tyrosine-protein kinase TYRO1) (Tyrosine-protein kinase receptor SEK)	8	2	0.96	0.01	0	0	BioID	YES	Flp-In™ T-REx 293
BET1	O15155	P62633	CNBP	CNBP_HUMAN	Cellular nucleic acid-binding protein (CNBP) (Zinc finger protein 9)	15	3.75	0.82	0.03	16	11.7	BioID	YES	Flp-In™ T-REx 293
BET1	O15155	P82094	TMF1	TMF1_HUMAN	TATA element modulatory factor (TMF) (Androgen receptor coactivator 160 kDa protein) (Androgen receptor-associated protein of 160 kDa)	75	18.75	1	0	10	1.7	BioID	YES	Flp-In™ T-REx 293
BET1	O15155	Q00059	TFAM	TFAM_HUMAN	Transcription factor A, mitochondrial (mtTFA) (Mitochondrial transcription factor 1) (MtTF1) (Transcription factor 6) (TCF-6) (Transcription factor 6-like 2)	9	2.25	0.97	0.01	21	2	BioID	YES	Flp-In™ T-REx 293
BET1	O15155	Q08379	GOLGA2	GOGA2_HUMAN	Golgin subfamily A member 2 (130 kDa cis-Golgi matrix protein) (GM130) (GM130 autoantigen) (Golgin-95)	10	2.5	0.98	0	26	5.2	BioID	YES	Flp-In™ T-REx 293
BET1	O15155	Q13439	GOLGA4	GOGA4_HUMAN	Golgin subfamily A member 4 (256 kDa golgin) (Golgin-245) (Protein 72.1) (Trans-Golgi p230)	112	28	1	0	3	1.3	BioID	YES	Flp-In™ T-REx 293
BET1	O15155	Q15043	SLC39A14	S39AE_HUMAN	Zinc transporter ZIP14 (LIV-1 subfamily of ZIP zinc transporter 4) (LZT-Hs4) (Solute carrier family 39 member 14) (Zrt- and Irt-like protein 14) (ZIP-14)	12	3	0.99	0	2	1	BioID	YES	Flp-In™ T-REx 293
BET1	O15155	Q3YEC7	RABL6	RABL6_HUMAN	Rab-like protein 6 (GTP-binding protein Parf) (Partner of ARF) (Rab-like protein 1) (RBEL1)	45	11.25	0.85	0.02	17	2.2	BioID	YES	Flp-In™ T-REx 293
BET1	O15155	Q4ADV7	RIC1	RIC1_HUMAN	RAB6A-GEF complex partner protein 1 (Connexin-43-interacting protein of 150 kDa) (Protein RIC1 homolog)	10	2.5	0.97	0.01	0	0	BioID	YES	Flp-In™ T-REx 293
BET1	O15155	Q5JTD0	TJAP1	TJAP1_HUMAN	Tight junction-associated protein 1 (Protein incorporated later into tight junctions) (Tight junction protein 4)	16	4	0.99	0	1	2	BioID	YES	Flp-In™ T-REx 293
BET1	O15155	Q5SRE5	NUP188	NU188_HUMAN	Nucleoporin NUP188 homolog (hNup188)	10	2.5	0.97	0.01	21	2.4	BioID	YES	Flp-In™ T-REx 293
BET1	O15155	Q5T7V8	GORAB	GORAB_HUMAN	RAB6-interacting golgin (N-terminal kinase-like-binding protein 1) (NTKL-BP1) (NTKL-binding protein 1) (hNTKL-BP1) (SCY1-like 1-binding protein 1) (SCYL1-BP1) (SCYL1-binding protein 1)	31	7.75	1	0	0	0	BioID	YES	Flp-In™ T-REx 293
BET1	O15155	Q5T9A4	ATAD3B	ATD3B_HUMAN	ATPase family AAA domain-containing protein 3B (AAA-TOB3)	21	5.25	1	0	59	4.8	BioID	YES	Flp-In™ T-REx 293
BET1	O15155	Q6NXT4	SLC30A6	ZNT6_HUMAN	Zinc transporter 6 (ZnT-6) (Solute carrier family 30 member 6)	14	3.5	0.98	0	0	0	BioID	YES	Flp-In™ T-REx 293
BET1	O15155	Q6P3W7	SCYL2	SCYL2_HUMAN	SCY1-like protein 2 (Coated vesicle-associated kinase of 104 kDa)	8	2	0.96	0.01	40	15.1	BioID	YES	Flp-In™ T-REx 293
BET1	O15155	Q6P996	PDXDC1	PDXD1_HUMAN	Pyridoxal-dependent decarboxylase domain-containing protein 1 (EC 4.1.1.-)	91	22.75	1	0	5	1	BioID	YES	Flp-In™ T-REx 293
BET1	O15155	Q7L0Y3	TRMT10C	MRRP1_HUMAN	Mitochondrial ribonuclease P protein 1 (Mitochondrial RNase P protein 1) (EC 2.1.1.-) (HBV pre-S2 trans-regulated protein 2) (RNA (guanine-9-)-methyltransferase domain-containing protein 1) (Renal carcinoma antigen NY-REN-49) (tRNA methyltransferase 10 homolog C)	14	3.5	1	0	21	2.7	BioID	YES	Flp-In™ T-REx 293
BET1	O15155	Q7Z3U7	MON2	MON2_HUMAN	Protein MON2 homolog (Protein SF21)	34	8.5	1	0	11	1.8	BioID	YES	Flp-In™ T-REx 293
BET1	O15155	Q7Z6Z7	HUWE1	HUWE1_HUMAN	E3 ubiquitin-protein ligase HUWE1 (EC 2.3.2.26) (ARF-binding protein 1) (ARF-BP1) (HECT, UBA and WWE domain-containing protein 1) (HECT-type E3 ubiquitin transferase HUWE1) (Homologous to E6AP carboxyl terminus homologous protein 9) (HectH9) (Large structure of UREB1) (LASU1) (Mcl-1 ubiquitin ligase E3) (Mule) (Upstream regulatory element-binding protein 1) (URE-B1) (URE-binding protein 1)	29	7.25	0.99	0	74	11.1	BioID	YES	Flp-In™ T-REx 293
BET1	O15155	Q7Z7G8	VPS13B	VP13B_HUMAN	Vacuolar protein sorting-associated protein 13B (Cohen syndrome protein 1)	73	18.25	1	0	0	0	BioID	YES	Flp-In™ T-REx 293
BET1	O15155	Q86X29	LSR	LSR_HUMAN	Lipolysis-stimulated lipoprotein receptor	19	4.75	1	0	4	1.8	BioID	YES	Flp-In™ T-REx 293
BET1	O15155	Q8IWJ2	GCC2	GCC2_HUMAN	GRIP and coiled-coil domain-containing protein 2 (185 kDa Golgi coiled-coil protein) (GCC185) (CLL-associated antigen KW-11) (CTCL tumor antigen se1-1) (Ran-binding protein 2-like 4) (RanBP2L4) (Renal carcinoma antigen NY-REN-53)	123	30.75	1	0	7	1.3	BioID	YES	Flp-In™ T-REx 293
BET1	O15155	Q8IYB1	MB21D2	M21D2_HUMAN	Protein MB21D2 (Mab-21 domain-containing protein 2)	16	4	0.93	0.01	0	0	BioID	YES	Flp-In™ T-REx 293
BET1	O15155	Q8IZE3	SCYL3	PACE1_HUMAN	Protein-associating with the carboxyl-terminal domain of ezrin (Ezrin-binding protein PACE-1) (SCY1-like protein 3)	58	14.5	1	0	0	0	BioID	YES	Flp-In™ T-REx 293
BET1	O15155	Q8N6H7	ARFGAP2	ARFG2_HUMAN	ADP-ribosylation factor GTPase-activating protein 2 (ARF GAP 2) (GTPase-activating protein ZNF289) (Zinc finger protein 289)	29	7.25	1	0	4	1	BioID	YES	Flp-In™ T-REx 293
BET1	O15155	Q8TAD4	SLC30A5	ZNT5_HUMAN	Zinc transporter 5 (ZnT-5) (Solute carrier family 30 member 5) (ZnT-like transporter 1) (hZTL1)	14	3.5	1	0	0	0	BioID	YES	Flp-In™ T-REx 293
BET1	O15155	Q8TCT9	HM13	HM13_HUMAN	Minor histocompatibility antigen H13 (EC 3.4.23.-) (Intramembrane protease 1) (IMP-1) (IMPAS-1) (hIMP1) (Presenilin-like protein 3) (Signal peptide peptidase)	12	3	0.99	0	22	1.2	BioID	YES	Flp-In™ T-REx 293
BET1	O15155	Q8WTW3	COG1	COG1_HUMAN	Conserved oligomeric Golgi complex subunit 1 (COG complex subunit 1) (Component of oligomeric Golgi complex 1)	9	2.25	0.97	0.01	2	1	BioID	YES	Flp-In™ T-REx 293
BET1	O15155	Q92783	STAM	STAM1_HUMAN	Signal transducing adapter molecule 1 (STAM-1)	68	17	1	0	12	1.3	BioID	YES	Flp-In™ T-REx 293
BET1	O15155	Q92974	ARHGEF2	ARHG2_HUMAN	Rho guanine nucleotide exchange factor 2 (Guanine nucleotide exchange factor H1) (GEF-H1) (Microtubule-regulated Rho-GEF) (Proliferating cell nucleolar antigen p40)	18	4.5	0.8	0.03	19	1.5	BioID	YES	Flp-In™ T-REx 293
BET1	O15155	Q96CN9	GCC1	GCC1_HUMAN	GRIP and coiled-coil domain-containing protein 1 (Golgi coiled-coil protein 1)	31	7.75	1	0	2	1	BioID	YES	Flp-In™ T-REx 293
BET1	O15155	Q96SI9	STRBP	STRBP_HUMAN	Spermatid perinuclear RNA-binding protein	15	3.75	0.87	0.02	69	3.1	BioID	YES	Flp-In™ T-REx 293
BET1	O15155	Q9BRJ6	C7orf50	CG050_HUMAN	Uncharacterized protein C7orf50	19	4.75	0.92	0.01	25	1.5	BioID	YES	Flp-In™ T-REx 293
BET1	O15155	Q9BY77	POLDIP3	PDIP3_HUMAN	Polymerase delta-interacting protein 3 (46 kDa DNA polymerase delta interaction protein) (p46) (S6K1 Aly/REF-like target) (SKAR)	10	2.5	0.98	0	79	6.2	BioID	YES	Flp-In™ T-REx 293
BET1	O15155	Q9BYG3	NIFK	MK67I_HUMAN	MKI67 FHA domain-interacting nucleolar phosphoprotein (Nucleolar phosphoprotein Nopp34) (Nucleolar protein interacting with the FHA domain of pKI-67) (hNIFK)	8	2	0.74	0.06	27	2.7	BioID	YES	Flp-In™ T-REx 293
BET1	O15155	Q9BZH6	WDR11	WDR11_HUMAN	WD repeat-containing protein 11 (Bromodomain and WD repeat-containing protein 2) (WD repeat-containing protein 15)	165	41.25	0.9	0.02	16	3.1	BioID	YES	Flp-In™ T-REx 293
BET1	O15155	Q9HD33	MRPL47	RM47_HUMAN	39S ribosomal protein L47, mitochondrial (L47mt) (MRP-L47) (Mitochondrial large ribosomal subunit protein uL29m) (Nasopharyngeal carcinoma metastasis-related protein 1)	9	2.25	0.74	0.05	16	1.3	BioID	YES	Flp-In™ T-REx 293
BET1	O15155	Q9NP61	ARFGAP3	ARFG3_HUMAN	ADP-ribosylation factor GTPase-activating protein 3 (ARF GAP 3)	49	12.25	1	0	3	1	BioID	YES	Flp-In™ T-REx 293
BET1	O15155	Q9NUU7	DDX19A	DD19A_HUMAN	ATP-dependent RNA helicase DDX19A (EC 3.6.4.13) (DDX19-like protein) (DEAD box protein 19A)	13	3.25	1	0	19	1.4	BioID	YES	Flp-In™ T-REx 293
BET1	O15155	Q9NYM9	BET1L	BET1L_HUMAN	BET1-like protein (Golgi SNARE with a size of 15 kDa) (GOS-15) (GS15) (Vesicle transport protein GOS15)	11	2.75	0.98	0	0	0	BioID	YES	Flp-In™ T-REx 293
BET1	O15155	Q9NZ52	GGA3	GGA3_HUMAN	ADP-ribosylation factor-binding protein GGA3 (Golgi-localized, gamma ear-containing, ARF-binding protein 3)	18	4.5	0.87	0.02	4	1.8	BioID	YES	Flp-In™ T-REx 293
BET1	O15155	Q9P035	HACD3	HACD3_HUMAN	Very-long-chain (3R)-3-hydroxyacyl-CoA dehydratase 3 (EC 4.2.1.134) (3-hydroxyacyl-CoA dehydratase 3) (HACD3) (Butyrate-induced protein 1) (B-ind1) (hB-ind1) (Protein-tyrosine phosphatase-like A domain-containing protein 1)	15	3.75	0.99	0	55	2.5	BioID	YES	Flp-In™ T-REx 293
BET1	O15155	Q9UBM7	DHCR7	DHCR7_HUMAN	7-dehydrocholesterol reductase (7-DHC reductase) (EC 1.3.1.21) (Putative sterol reductase SR-2) (Sterol Delta(7)-reductase)	14	3.5	0.97	0.01	17	1.8	BioID	YES	Flp-In™ T-REx 293
BET1	O15155	Q9UBX3	SLC25A10	DIC_HUMAN	Mitochondrial dicarboxylate carrier (Solute carrier family 25 member 10)	11	2.75	0.75	0.05	32	3.1	BioID	YES	Flp-In™ T-REx 293
BET1	O15155	Q9UKD2	MRTO4	MRT4_HUMAN	mRNA turnover protein 4 homolog (Ribosome assembly factor MRTO4)	19	4.75	0.91	0.02	44	3.2	BioID	YES	Flp-In™ T-REx 293
BET1	O15155	Q9ULX6	AKAP8L	AKP8L_HUMAN	A-kinase anchor protein 8-like (AKAP8-like protein) (Helicase A-binding protein 95) (HAP95) (Homologous to AKAP95 protein) (HA95) (Neighbor of A-kinase-anchoring protein 95) (Neighbor of AKAP95)	13	3.25	1	0	34	1.6	BioID	YES	Flp-In™ T-REx 293
BET1	O15155	Q9UP95	SLC12A4	S12A4_HUMAN	Solute carrier family 12 member 4 (Electroneutral potassium-chloride cotransporter 1) (Erythroid K-Cl cotransporter 1) (hKCC1)	22	5.5	1	0	3	1.7	BioID	YES	Flp-In™ T-REx 293
BET1	O15155	Q9Y485	DMXL1	DMXL1_HUMAN	DmX-like protein 1 (X-like 1 protein)	10	2.5	0.74	0.05	0	0	BioID	YES	Flp-In™ T-REx 293
BET1	O15155	Q9Y6Y8	SEC23IP	S23IP_HUMAN	SEC23-interacting protein (p125)	84	21	0.99	0	19	1.8	BioID	YES	Flp-In™ T-REx 293
BET1	O15155	O95249	GOSR1	GOSR1_HUMAN	Golgi SNAP receptor complex member 1 (28 kDa Golgi SNARE protein) (28 kDa cis-Golgi SNARE p28) (GOS-28)	47	11.75	1	0	0	0	AP-MS	NO	Flp-In™ T-REx 293
BET1	O15155	Q15293	RCN1	RCN1_HUMAN	Reticulocalbin-1	12	3	0.99	0	54	2.3	AP-MS	YES	Flp-In™ T-REx 293
BET1	O15155	Q9BV40	VAMP8	VAMP8_HUMAN	Vesicle-associated membrane protein 8 (VAMP-8) (Endobrevin) (EDB)	7	1.75	0.73	0.08	1	1	AP-MS	YES	Flp-In™ T-REx 293
BET1	O15155	A0FGR8	ESYT2	ESYT2_HUMAN	Extended synaptotagmin-2 (E-Syt2) (Chr2Syt)	11	2.75	0.74	0.06	19	2	BioID	YES	Flp-In™ T-REx 293
BET1	O15155	O00161	SNAP23	SNP23_HUMAN	Synaptosomal-associated protein 23 (SNAP-23) (Vesicle-membrane fusion protein SNAP-23)	8	2	0.74	0.07	41	3.5	AP-MS	YES	Flp-In™ T-REx 293
BET1	O15155	O00161	SNAP23	SNP23_HUMAN	Synaptosomal-associated protein 23 (SNAP-23) (Vesicle-membrane fusion protein SNAP-23)	24	6	0.96	0.01	41	3.5	BioID	YES	Flp-In™ T-REx 293
BET1	O15155	O00541	PES1	PESC_HUMAN	Pescadillo homolog	17	4.25	0.82	0.03	57	6.3	BioID	YES	Flp-In™ T-REx 293
BET1	O15155	O14653	GOSR2	GOSR2_HUMAN	Golgi SNAP receptor complex member 2 (27 kDa Golgi SNARE protein) (Membrin)	14	3.5	1	0	2	1	AP-MS	YES	Flp-In™ T-REx 293
BET1	O15155	O14653	GOSR2	GOSR2_HUMAN	Golgi SNAP receptor complex member 2 (27 kDa Golgi SNARE protein) (Membrin)	20	5	1	0	2	1	BioID	YES	Flp-In™ T-REx 293
BET1	O15155	O14662	STX16	STX16_HUMAN	Syntaxin-16 (Syn16)	14	3.5	1	0	0	0	BioID	YES	Flp-In™ T-REx 293
BET1	O15155	O14763	TNFRSF10B	TR10B_HUMAN	Tumor necrosis factor receptor superfamily member 10B (Death receptor 5) (TNF-related apoptosis-inducing ligand receptor 2) (TRAIL receptor 2) (TRAIL-R2) (CD antigen CD262)	15	3.75	0.99	0	2	1	BioID	YES	Flp-In™ T-REx 293
BET1	O15155	O14964	HGS	HGS_HUMAN	Hepatocyte growth factor-regulated tyrosine kinase substrate (Hrs) (Protein pp110)	106	26.5	1	0	19	1.2	BioID	YES	Flp-In™ T-REx 293
BET1	O15155	O15013	ARHGEF10	ARHGA_HUMAN	Rho guanine nucleotide exchange factor 10	20	5	0.99	0	6	8.7	BioID	YES	Flp-In™ T-REx 293
BET1	O15155	O15027	SEC16A	SC16A_HUMAN	Protein transport protein Sec16A (SEC16 homolog A)	24	6	0.97	0	41	4.1	AP-MS	YES	Flp-In™ T-REx 293
BET1	O15155	O15027	SEC16A	SC16A_HUMAN	Protein transport protein Sec16A (SEC16 homolog A)	103	25.75	1	0	41	4.1	BioID	YES	Flp-In™ T-REx 293
BET1	O15155	O15155	BET1	BET1_HUMAN	BET1 homolog (hBET1) (Golgi vesicular membrane-trafficking protein p18)	25	6.25	1	0	1	2	AP-MS	YES	Flp-In™ T-REx 293
BET1	O15155	O15155	BET1	BET1_HUMAN	BET1 homolog (hBET1) (Golgi vesicular membrane-trafficking protein p18)	89	22.25	1	0	1	2	BioID	YES	Flp-In™ T-REx 293
BET1	O15155	O15226	NKRF	NKRF_HUMAN	NF-kappa-B-repressing factor (NFkB-repressing factor) (Protein ITBA4) (Transcription factor NRF)	12	3	0.77	0.04	46	3.2	BioID	YES	Flp-In™ T-REx 293
BET1	O15155	O15400	STX7	STX7_HUMAN	Syntaxin-7	12	3	1	0	5	2.8	AP-MS	YES	Flp-In™ T-REx 293
BET1	O15155	O15400	STX7	STX7_HUMAN	Syntaxin-7	18	4.5	1	0	5	2.8	BioID	YES	Flp-In™ T-REx 293
BET1	O15155	O15498	YKT6	YKT6_HUMAN	Synaptobrevin homolog YKT6 (EC 2.3.1.-)	19	4.75	1	0	12	1.8	AP-MS	YES	Flp-In™ T-REx 293
BET1	O15155	O15498	YKT6	YKT6_HUMAN	Synaptobrevin homolog YKT6 (EC 2.3.1.-)	39	9.75	0.83	0.03	12	1.8	BioID	YES	Flp-In™ T-REx 293
BET1	O15155	O43159	RRP8	RRP8_HUMAN	Ribosomal RNA-processing protein 8 (EC 2.1.1.-) (Cerebral protein 1) (Nucleomethylin)	8	2	0.81	0.03	20	2	BioID	YES	Flp-In™ T-REx 293
BET1	O15155	O43615	TIMM44	TIM44_HUMAN	Mitochondrial import inner membrane translocase subunit TIM44	30	7.5	1	0	40	2.7	BioID	YES	Flp-In™ T-REx 293
BET1	O15155	O60493	SNX3	SNX3_HUMAN	Sorting nexin-3 (Protein SDP3)	10	2.5	0.98	0	11	2.2	BioID	YES	Flp-In™ T-REx 293
BET1	O15155	O60762	DPM1	DPM1_HUMAN	Dolichol-phosphate mannosyltransferase subunit 1 (EC 2.4.1.83) (Dolichol-phosphate mannose synthase subunit 1) (DPM synthase subunit 1) (Dolichyl-phosphate beta-D-mannosyltransferase subunit 1) (Mannose-P-dolichol synthase subunit 1) (MPD synthase subunit 1)	21	5.25	1	0	28	1.8	BioID	YES	Flp-In™ T-REx 293
BET1	O15155	O75396	SEC22B	SC22B_HUMAN	Vesicle-trafficking protein SEC22b (ER-Golgi SNARE of 24 kDa) (ERS-24) (ERS24) (SEC22 vesicle-trafficking protein homolog B) (SEC22 vesicle-trafficking protein-like 1)	13	3.25	0.99	0	0	0	AP-MS	YES	Flp-In™ T-REx 293
BET1	O15155	O75396	SEC22B	SC22B_HUMAN	Vesicle-trafficking protein SEC22b (ER-Golgi SNARE of 24 kDa) (ERS-24) (ERS24) (SEC22 vesicle-trafficking protein homolog B) (SEC22 vesicle-trafficking protein-like 1)	19	4.75	1	0	0	0	BioID	YES	Flp-In™ T-REx 293
BET1	O15155	O75531	BANF1	BAF_HUMAN	Barrier-to-autointegration factor (Breakpoint cluster region protein 1) [Cleaved into: Barrier-to-autointegration factor, N-terminally processed]	18	4.5	1	0	43	3.2	AP-MS	YES	Flp-In™ T-REx 293
BET1	O15155	O75683	SURF6	SURF6_HUMAN	Surfeit locus protein 6	12	3	0.83	0.03	38	3.4	BioID	YES	Flp-In™ T-REx 293
BET1	O15155	O75694	NUP155	NU155_HUMAN	Nuclear pore complex protein Nup155 (155 kDa nucleoporin) (Nucleoporin Nup155)	8	2	0.73	0.06	49	4	BioID	YES	Flp-In™ T-REx 293
BET1	O15155	O75886	STAM2	STAM2_HUMAN	Signal transducing adapter molecule 2 (STAM-2) (Hrs-binding protein)	84	21	1	0	15	1.3	BioID	YES	Flp-In™ T-REx 293
BET1	O15155	O75976	CPD	CBPD_HUMAN	Carboxypeptidase D (EC 3.4.17.22) (Metallocarboxypeptidase D) (gp180)	151	37.75	1	0	4	3.8	BioID	YES	Flp-In™ T-REx 293
BET1	O15155	O76031	CLPX	CLPX_HUMAN	ATP-dependent Clp protease ATP-binding subunit clpX-like, mitochondrial	8	2	0.74	0.06	23	3.1	BioID	YES	Flp-In™ T-REx 293
BET1	O15155	O94905	ERLIN2	ERLN2_HUMAN	Erlin-2 (Endoplasmic reticulum lipid raft-associated protein 2) (Stomatin-prohibitin-flotillin-HflC/K domain-containing protein 2) (SPFH domain-containing protein 2)	8	2	0.96	0.01	45	2.2	BioID	YES	Flp-In™ T-REx 293
BET1	O15155	O94979	SEC31A	SC31A_HUMAN	Protein transport protein Sec31A (ABP125) (ABP130) (SEC31-like protein 1) (SEC31-related protein A) (Web1-like protein)	23	5.75	0.92	0.01	27	3	BioID	YES	Flp-In™ T-REx 293
BET1	O15155	O95292	VAPB	VAPB_HUMAN	Vesicle-associated membrane protein-associated protein B/C (VAMP-B/VAMP-C) (VAMP-associated protein B/C) (VAP-B/VAP-C)	12	3	0.99	0	28	1.9	BioID	YES	Flp-In™ T-REx 293
BET1	O15155	O95347	SMC2	SMC2_HUMAN	Structural maintenance of chromosomes protein 2 (SMC protein 2) (SMC-2) (Chromosome-associated protein E) (hCAP-E) (XCAP-E homolog)	23	5.75	0.98	0	82	5.9	BioID	YES	Flp-In™ T-REx 293
BET1	O15155	O95433	AHSA1	AHSA1_HUMAN	Activator of 90 kDa heat shock protein ATPase homolog 1 (AHA1) (p38)	8	2	0.75	0.04	59	2.3	BioID	YES	Flp-In™ T-REx 293
BET1	O15155	O95486	SEC24A	SC24A_HUMAN	Protein transport protein Sec24A (SEC24-related protein A)	45	11.25	1	0	7	1.6	BioID	YES	Flp-In™ T-REx 293
BET1	O15155	O95487	SEC24B	SC24B_HUMAN	Protein transport protein Sec24B (SEC24-related protein B)	100	25	1	0	21	2.1	BioID	YES	Flp-In™ T-REx 293
BET1	O15155	O95793	STAU1	STAU1_HUMAN	Double-stranded RNA-binding protein Staufen homolog 1	31	7.75	0.98	0	58	4.7	BioID	YES	Flp-In™ T-REx 293
BET1	O15155	P02786	TFRC	TFR1_HUMAN	Transferrin receptor protein 1 (TR) (TfR) (TfR1) (Trfr) (T9) (p90) (CD antigen CD71) [Cleaved into: Transferrin receptor protein 1, serum form (sTfR)]	57	14.25	1	0	47	2.3	BioID	YES	Flp-In™ T-REx 293
BET1	O15155	P04439	HLA-A	1A03_HUMAN	HLA class I histocompatibility antigen, A-3 alpha chain (MHC class I antigen A*3)	17	4.25	1	0	30	1.4	BioID	YES	Flp-In™ T-REx 293
BET1	O15155	P04844	RPN2	RPN2_HUMAN	Dolichyl-diphosphooligosaccharide--protein glycosyltransferase subunit 2 (EC 2.4.99.18) (Dolichyl-diphosphooligosaccharide--protein glycosyltransferase 63 kDa subunit) (RIBIIR) (Ribophorin II) (RPN-II) (Ribophorin-2)	15	3.75	1	0	82	2.9	BioID	YES	Flp-In™ T-REx 293
BET1	O15155	P06241	FYN	FYN_HUMAN	Tyrosine-protein kinase Fyn (EC 2.7.10.2) (Proto-oncogene Syn) (Proto-oncogene c-Fyn) (Src-like kinase) (SLK) (p59-Fyn)	12	3	0.75	0.05	25	2.5	BioID	YES	Flp-In™ T-REx 293
BET1	O15155	P07814	EPRS	SYEP_HUMAN	Bifunctional glutamate/proline--tRNA ligase (Bifunctional aminoacyl-tRNA synthetase) (Cell proliferation-inducing gene 32 protein) (Glutamatyl-prolyl-tRNA synthetase) [Includes: Glutamate--tRNA ligase (EC 6.1.1.17) (Glutamyl-tRNA synthetase) (GluRS); Proline--tRNA ligase (EC 6.1.1.15) (Prolyl-tRNA synthetase)]	140	35	1	0	157	11.5	BioID	YES	Flp-In™ T-REx 293
BET1	O15155	P08195	SLC3A2	4F2_HUMAN	4F2 cell-surface antigen heavy chain (4F2hc) (4F2 heavy chain antigen) (Lymphocyte activation antigen 4F2 large subunit) (Solute carrier family 3 member 2) (CD antigen CD98)	33	8.25	1	0	58	4.9	BioID	YES	Flp-In™ T-REx 293
BET1	O15155	P08240	SRPRA	SRPRA_HUMAN	Signal recognition particle receptor subunit alpha (SR-alpha) (Docking protein alpha) (DP-alpha)	10	2.5	0.76	0.04	25	2.1	BioID	YES	Flp-In™ T-REx 293
BET1	O15155	P09543	CNP	CN37_HUMAN	2',3'-cyclic-nucleotide 3'-phosphodiesterase (CNP) (CNPase) (EC 3.1.4.37)	15	3.75	0.99	0	26	1.9	BioID	YES	Flp-In™ T-REx 293
BET1	O15155	P0DMV8	HSPA1A	HS71A_HUMAN	Heat shock 70 kDa protein 1A (Heat shock 70 kDa protein 1) (HSP70-1) (HSP70.1)	127	31.75	1	0	0	0	AP-MS	YES	Flp-In™ T-REx 293
BET1	O15155	P11166	SLC2A1	GTR1_HUMAN	Solute carrier family 2, facilitated glucose transporter member 1 (Glucose transporter type 1, erythrocyte/brain) (GLUT-1) (HepG2 glucose transporter)	20	5	0.98	0	21	2.6	BioID	YES	Flp-In™ T-REx 293
BET1	O15155	P11717	IGF2R	MPRI_HUMAN	Cation-independent mannose-6-phosphate receptor (CI Man-6-P receptor) (CI-MPR) (M6PR) (300 kDa mannose 6-phosphate receptor) (MPR 300) (Insulin-like growth factor 2 receptor) (Insulin-like growth factor II receptor) (IGF-II receptor) (M6P/IGF2 receptor) (M6P/IGF2R) (CD antigen CD222)	135	33.75	1	0	20	1.7	BioID	YES	Flp-In™ T-REx 293
BET1	O15155	P14868	DARS	SYDC_HUMAN	Aspartate--tRNA ligase, cytoplasmic (EC 6.1.1.12) (Aspartyl-tRNA synthetase) (AspRS) (Cell proliferation-inducing gene 40 protein)	76	19	0.97	0.01	121	5	BioID	YES	Flp-In™ T-REx 293
BET1	O15155	P16615	ATP2A2	AT2A2_HUMAN	Sarcoplasmic/endoplasmic reticulum calcium ATPase 2 (SERCA2) (SR Ca(2+)-ATPase 2) (EC 3.6.3.8) (Calcium pump 2) (Calcium-transporting ATPase sarcoplasmic reticulum type, slow twitch skeletal muscle isoform) (Endoplasmic reticulum class 1/2 Ca(2+) ATPase)	113	28.25	1	0	92	4.3	BioID	YES	Flp-In™ T-REx 293
BET1	O15155	P17302	GJA1	CXA1_HUMAN	Gap junction alpha-1 protein (Connexin-43) (Cx43) (Gap junction 43 kDa heart protein)	11	2.75	0.99	0	5	2.8	BioID	YES	Flp-In™ T-REx 293
BET1	O15155	P18085	ARF4	ARF4_HUMAN	ADP-ribosylation factor 4	25	6.25	1	0	67	3	BioID	YES	Flp-In™ T-REx 293
BET1	O15155	P20020	ATP2B1	AT2B1_HUMAN	Plasma membrane calcium-transporting ATPase 1 (PMCA1) (EC 3.6.3.8) (Plasma membrane calcium ATPase isoform 1) (Plasma membrane calcium pump isoform 1)	25	6.25	0.75	0.04	12	2.1	BioID	YES	Flp-In™ T-REx 293
BET1	O15155	P20340	RAB6A	RAB6A_HUMAN	Ras-related protein Rab-6A (Rab-6)	21	5.25	1	0	41	1.3	BioID	YES	Flp-In™ T-REx 293
BET1	O15155	P29317	EPHA2	EPHA2_HUMAN	Ephrin type-A receptor 2 (EC 2.7.10.1) (Epithelial cell kinase) (Tyrosine-protein kinase receptor ECK)	47	11.75	1	0	18	1.5	BioID	YES	Flp-In™ T-REx 293
BET1	O15155	P35613	BSG	BASI_HUMAN	Basigin (5F7) (Collagenase stimulatory factor) (Extracellular matrix metalloproteinase inducer) (EMMPRIN) (Leukocyte activation antigen M6) (OK blood group antigen) (Tumor cell-derived collagenase stimulatory factor) (TCSF) (CD antigen CD147)	8	2	0.73	0.06	40	2	BioID	YES	Flp-In™ T-REx 293
BET1	O15155	P36542	ATP5C1	ATPG_HUMAN	ATP synthase subunit gamma, mitochondrial (F-ATPase gamma subunit)	21	5.25	1	0	68	3.2	BioID	YES	Flp-In™ T-REx 293
BET1	O15155	P41252	IARS	SYIC_HUMAN	Isoleucine--tRNA ligase, cytoplasmic (EC 6.1.1.5) (Isoleucyl-tRNA synthetase) (IRS) (IleRS)	99	24.75	0.99	0	106	7.4	BioID	YES	Flp-In™ T-REx 293
BET1	O15155	P42696	RBM34	RBM34_HUMAN	RNA-binding protein 34 (RNA-binding motif protein 34)	16	4	0.94	0.01	32	2.9	BioID	YES	Flp-In™ T-REx 293
BET1	O15155	P43034	PAFAH1B1	LIS1_HUMAN	Platelet-activating factor acetylhydrolase IB subunit alpha (Lissencephaly-1 protein) (LIS-1) (PAF acetylhydrolase 45 kDa subunit) (PAF-AH 45 kDa subunit) (PAF-AH alpha) (PAFAH alpha)	11	2.75	0.75	0.05	18	1.5	BioID	YES	Flp-In™ T-REx 293
BET1	O15155	P46459	NSF	NSF_HUMAN	Vesicle-fusing ATPase (EC 3.6.4.6) (N-ethylmaleimide-sensitive fusion protein) (NEM-sensitive fusion protein) (Vesicular-fusion protein NSF)	114	28.5	1	0	31	2	AP-MS	YES	Flp-In™ T-REx 293
BET1	O15155	P46459	NSF	NSF_HUMAN	Vesicle-fusing ATPase (EC 3.6.4.6) (N-ethylmaleimide-sensitive fusion protein) (NEM-sensitive fusion protein) (Vesicular-fusion protein NSF)	148	37	1	0	31	2	BioID	YES	Flp-In™ T-REx 293
BET1	O15155	P46977	STT3A	STT3A_HUMAN	Dolichyl-diphosphooligosaccharide--protein glycosyltransferase subunit STT3A (Oligosaccharyl transferase subunit STT3A) (STT3-A) (EC 2.4.99.18) (B5) (Integral membrane protein 1) (Transmembrane protein TMC)	25	6.25	1	0	23	1.7	BioID	YES	Flp-In™ T-REx 293
BET1	O15155	P49257	LMAN1	LMAN1_HUMAN	Protein ERGIC-53 (ER-Golgi intermediate compartment 53 kDa protein) (Gp58) (Intracellular mannose-specific lectin MR60) (Lectin mannose-binding 1)	34	8.5	1	0	16	1.4	BioID	YES	Flp-In™ T-REx 293
BET1	O15155	P49757	NUMB	NUMB_HUMAN	Protein numb homolog (h-Numb) (Protein S171)	74	18.5	1	0	11	1.5	BioID	YES	Flp-In™ T-REx 293
BET1	O15155	P50402	EMD	EMD_HUMAN	Emerin	24	6	0.99	0	82	3.7	BioID	YES	Flp-In™ T-REx 293
BET1	O15155	P50454	SERPINH1	SERPH_HUMAN	Serpin H1 (47 kDa heat shock protein) (Arsenic-transactivated protein 3) (AsTP3) (Cell proliferation-inducing gene 14 protein) (Collagen-binding protein) (Colligin) (Rheumatoid arthritis-related antigen RA-A47)	34	8.5	0.77	0.04	78	5.7	BioID	YES	Flp-In™ T-REx 293
BET1	O15155	P50851	LRBA	LRBA_HUMAN	Lipopolysaccharide-responsive and beige-like anchor protein (Beige-like protein) (CDC4-like protein)	489	122.25	1	0	20	5.4	BioID	YES	Flp-In™ T-REx 293
BET1	O15155	P51798	CLCN7	CLCN7_HUMAN	H(+)/Cl(-) exchange transporter 7 (Chloride channel 7 alpha subunit) (Chloride channel protein 7) (ClC-7)	8	2	0.96	0.01	2	1.5	BioID	YES	Flp-In™ T-REx 293
BET1	O15155	P53007	SLC25A1	TXTP_HUMAN	Tricarboxylate transport protein, mitochondrial (Citrate transport protein) (CTP) (Solute carrier family 25 member 1) (Tricarboxylate carrier protein)	17	4.25	1	0	42	3.4	BioID	YES	Flp-In™ T-REx 293
BET1	O15155	P54920	NAPA	SNAA_HUMAN	Alpha-soluble NSF attachment protein (SNAP-alpha) (N-ethylmaleimide-sensitive factor attachment protein alpha)	60	15	1	0	3	2	AP-MS	YES	Flp-In™ T-REx 293
BET1	O15155	P54920	NAPA	SNAA_HUMAN	Alpha-soluble NSF attachment protein (SNAP-alpha) (N-ethylmaleimide-sensitive factor attachment protein alpha)	49	12.25	1	0	3	2	BioID	YES	Flp-In™ T-REx 293
BET1	O15155	P55011	SLC12A2	S12A2_HUMAN	Solute carrier family 12 member 2 (Basolateral Na-K-Cl symporter) (Bumetanide-sensitive sodium-(potassium)-chloride cotransporter 1)	62	15.5	1	0	5	1	BioID	YES	Flp-In™ T-REx 293
BET1	O15155	P55735	SEC13	SEC13_HUMAN	Protein SEC13 homolog (SEC13-like protein 1) (SEC13-related protein)	11	2.75	0.99	0	61	1.7	AP-MS	YES	Flp-In™ T-REx 293
BET1	O15155	P57088	TMEM33	TMM33_HUMAN	Transmembrane protein 33 (Protein DB83) (SHINC-3)	8	2	0.73	0.06	34	1.9	BioID	YES	Flp-In™ T-REx 293
BET1	O15155	P62330	ARF6	ARF6_HUMAN	ADP-ribosylation factor 6	8	2	0.74	0.06	6	1	BioID	YES	Flp-In™ T-REx 293
BET1	O15155	P63092	GNAS	GNAS2_HUMAN	Guanine nucleotide-binding protein G(s) subunit alpha isoforms short (Adenylate cyclase-stimulating G alpha protein)	11	2.75	0.99	0	55	3.2	BioID	YES	Flp-In™ T-REx 293
BET1	O15155	Q01650	SLC7A5	LAT1_HUMAN	Large neutral amino acids transporter small subunit 1 (4F2 light chain) (4F2 LC) (4F2LC) (CD98 light chain) (Integral membrane protein E16) (L-type amino acid transporter 1) (hLAT1) (Solute carrier family 7 member 5) (y+ system cationic amino acid transporter)	11	2.75	0.99	0	35	3.4	BioID	YES	Flp-In™ T-REx 293
BET1	O15155	Q01968	OCRL	OCRL_HUMAN	Inositol polyphosphate 5-phosphatase OCRL-1 (EC 3.1.3.36) (Lowe oculocerebrorenal syndrome protein)	9	2.25	0.73	0.06	5	1.2	BioID	YES	Flp-In™ T-REx 293
BET1	O15155	Q03001	DST	DYST_HUMAN	Dystonin (230 kDa bullous pemphigoid antigen) (230/240 kDa bullous pemphigoid antigen) (Bullous pemphigoid antigen 1) (BPA) (Bullous pemphigoid antigen) (Dystonia musculorum protein) (Hemidesmosomal plaque protein)	62	15.5	1	0	27	4	BioID	YES	Flp-In™ T-REx 293
BET1	O15155	Q04721	NOTCH2	NOTC2_HUMAN	Neurogenic locus notch homolog protein 2 (Notch 2) (hN2) [Cleaved into: Notch 2 extracellular truncation (N2ECD); Notch 2 intracellular domain (N2ICD)]	23	5.75	1	0	7	16.6	BioID	YES	Flp-In™ T-REx 293
BET1	O15155	Q07065	CKAP4	CKAP4_HUMAN	Cytoskeleton-associated protein 4 (63-kDa cytoskeleton-linking membrane protein) (Climp-63) (p63)	32	8	1	0	58	5	BioID	YES	Flp-In™ T-REx 293
BET1	O15155	Q08378	GOLGA3	GOGA3_HUMAN	Golgin subfamily A member 3 (Golgi complex-associated protein of 170 kDa) (GCP170) (Golgin-160)	134	33.5	1	0	23	5.3	BioID	YES	Flp-In™ T-REx 293
BET1	O15155	Q08J23	NSUN2	NSUN2_HUMAN	tRNA (cytosine(34)-C(5))-methyltransferase (EC 2.1.1.203) (Myc-induced SUN domain-containing protein) (Misu) (NOL1/NOP2/Sun domain family member 2) (Substrate of AIM1/Aurora kinase B) (tRNA (cytosine-5-)-methyltransferase) (tRNA methyltransferase 4 homolog) (hTrm4)	45	11.25	0.99	0	78	3.6	BioID	YES	Flp-In™ T-REx 293
BET1	O15155	Q12904	AIMP1	AIMP1_HUMAN	Aminoacyl tRNA synthase complex-interacting multifunctional protein 1 (Multisynthase complex auxiliary component p43) [Cleaved into: Endothelial monocyte-activating polypeptide 2 (EMAP-2) (Endothelial monocyte-activating polypeptide II) (EMAP-II) (Small inducible cytokine subfamily E member 1)]	21	5.25	0.91	0.01	71	3.5	BioID	YES	Flp-In™ T-REx 293
BET1	O15155	Q13011	ECH1	ECH1_HUMAN	Delta(3,5)-Delta(2,4)-dienoyl-CoA isomerase, mitochondrial (EC 5.3.3.-)	42	10.5	0.87	0.02	65	2.8	BioID	YES	Flp-In™ T-REx 293
BET1	O15155	Q13190	STX5	STX5_HUMAN	Syntaxin-5	35	8.75	1	0	3	1.7	AP-MS	NO	Flp-In™ T-REx 293
BET1	O15155	Q13190	STX5	STX5_HUMAN	Syntaxin-5	43	10.75	1	0	3	1.7	BioID	NO	Flp-In™ T-REx 293
BET1	O15155	Q13601	KRR1	KRR1_HUMAN	KRR1 small subunit processome component homolog (HIV-1 Rev-binding protein 2) (KRR-R motif-containing protein 1) (Rev-interacting protein 1) (Rip-1)	8	2	0.96	0.01	26	2	BioID	YES	Flp-In™ T-REx 293
BET1	O15155	Q13948	CUX1	CASP_HUMAN	Protein CASP	18	4.5	0.95	0.01	28	4.7	BioID	YES	Flp-In™ T-REx 293
BET1	O15155	Q14126	DSG2	DSG2_HUMAN	Desmoglein-2 (Cadherin family member 5) (HDGC)	45	11.25	1	0	37	17.9	BioID	YES	Flp-In™ T-REx 293
BET1	O15155	Q14254	FLOT2	FLOT2_HUMAN	Flotillin-2 (Epidermal surface antigen) (ESA) (Membrane component chromosome 17 surface marker 1)	9	2.25	0.97	0.01	11	10.1	BioID	YES	Flp-In™ T-REx 293
BET1	O15155	Q14677	CLINT1	EPN4_HUMAN	Clathrin interactor 1 (Clathrin-interacting protein localized in the trans-Golgi region) (Clint) (Enthoprotin) (Epsin-4) (Epsin-related protein) (EpsinR)	86	21.5	0.97	0.01	40	8.1	BioID	YES	Flp-In™ T-REx 293
BET1	O15155	Q14683	SMC1A	SMC1A_HUMAN	Structural maintenance of chromosomes protein 1A (SMC protein 1A) (SMC-1-alpha) (SMC-1A) (Sb1.8)	92	23	1	0	79	5.7	BioID	YES	Flp-In™ T-REx 293
BET1	O15155	Q14684	RRP1B	RRP1B_HUMAN	Ribosomal RNA processing protein 1 homolog B (RRP1-like protein B)	65	16.25	0.99	0	62	4.5	BioID	YES	Flp-In™ T-REx 293
BET1	O15155	Q14690	PDCD11	RRP5_HUMAN	Protein RRP5 homolog (NF-kappa-B-binding protein) (NFBP) (Programmed cell death protein 11)	22	5.5	0.97	0.01	38	6.6	BioID	YES	Flp-In™ T-REx 293
BET1	O15155	Q14789	GOLGB1	GOGB1_HUMAN	Golgin subfamily B member 1 (372 kDa Golgi complex-associated protein) (GCP372) (Giantin) (Macrogolgin)	318	79.5	1	0	15	2.5	BioID	YES	Flp-In™ T-REx 293
BET1	O15155	Q15046	KARS	SYK_HUMAN	Lysine--tRNA ligase (EC 6.1.1.6) (Lysyl-tRNA synthetase) (LysRS)	51	12.75	1	0	70	4.6	BioID	YES	Flp-In™ T-REx 293
BET1	O15155	Q15276	RABEP1	RABE1_HUMAN	Rab GTPase-binding effector protein 1 (Rabaptin-4) (Rabaptin-5) (Rabaptin-5alpha) (Renal carcinoma antigen NY-REN-17)	13	3.25	0.74	0.06	13	1.1	BioID	YES	Flp-In™ T-REx 293
BET1	O15155	Q15436	SEC23A	SC23A_HUMAN	Protein transport protein Sec23A (SEC23-related protein A)	40	10	0.99	0	32	1.8	BioID	YES	Flp-In™ T-REx 293
BET1	O15155	Q15437	SEC23B	SC23B_HUMAN	Protein transport protein Sec23B (SEC23-related protein B)	61	15.25	1	0	30	1.6	BioID	YES	Flp-In™ T-REx 293
BET1	O15155	Q15643	TRIP11	TRIPB_HUMAN	Thyroid receptor-interacting protein 11 (TR-interacting protein 11) (TRIP-11) (Clonal evolution-related gene on chromosome 14 protein) (Golgi-associated microtubule-binding protein 210) (GMAP-210) (Trip230)	160	40	1	0	12	4.4	BioID	YES	Flp-In™ T-REx 293
BET1	O15155	Q15645	TRIP13	PCH2_HUMAN	Pachytene checkpoint protein 2 homolog (Human papillomavirus type 16 E1 protein-binding protein) (16E1-BP) (HPV16 E1 protein-binding protein) (Thyroid hormone receptor interactor 13) (Thyroid receptor-interacting protein 13) (TR-interacting protein 13) (TRIP-13)	12	3	0.98	0	27	2.2	BioID	YES	Flp-In™ T-REx 293
BET1	O15155	Q15836	VAMP3	VAMP3_HUMAN	Vesicle-associated membrane protein 3 (VAMP-3) (Cellubrevin) (CEB) (Synaptobrevin-3)	17	4.25	1	0	25	1.8	BioID	YES	Flp-In™ T-REx 293
BET1	O15155	Q16625	OCLN	OCLN_HUMAN	Occludin	15	3.75	0.99	0	2	10.5	BioID	YES	Flp-In™ T-REx 293
BET1	O15155	Q16775	HAGH	GLO2_HUMAN	Hydroxyacylglutathione hydrolase, mitochondrial (EC 3.1.2.6) (Glyoxalase II) (Glx II)	28	7	0.97	0.01	47	2.9	BioID	YES	Flp-In™ T-REx 293
BET1	O15155	Q16891	IMMT	MIC60_HUMAN	MICOS complex subunit MIC60 (Cell proliferation-inducing gene 4/52 protein) (Mitochondrial inner membrane protein) (Mitofilin) (p87/89)	18	4.5	0.96	0.01	44	5.4	BioID	YES	Flp-In™ T-REx 293
BET1	O15155	Q5HYI8	RABL3	RABL3_HUMAN	Rab-like protein 3	11	2.75	0.98	0	5	1.6	BioID	YES	Flp-In™ T-REx 293
BET1	O15155	Q5JTH9	RRP12	RRP12_HUMAN	RRP12-like protein	83	20.75	0.99	0	61	3.8	BioID	YES	Flp-In™ T-REx 293
BET1	O15155	Q5T4S7	UBR4	UBR4_HUMAN	E3 ubiquitin-protein ligase UBR4 (EC 2.3.2.27) (600 kDa retinoblastoma protein-associated factor) (N-recognin-4) (RING-type E3 ubiquitin transferase UBR4) (Retinoblastoma-associated factor of 600 kDa) (RBAF600) (p600) (Zinc finger UBR1-type protein 1)	30	7.5	0.95	0.01	36	15.2	BioID	YES	Flp-In™ T-REx 293
BET1	O15155	Q641Q2	WASHC2A	WAC2A_HUMAN	WASH complex subunit 2A	42	10.5	0.97	0.01	24	4.3	BioID	YES	Flp-In™ T-REx 293
BET1	O15155	Q658P3	STEAP3	STEA3_HUMAN	Metalloreductase STEAP3 (EC 1.16.1.-) (Dudulin-2) (Six-transmembrane epithelial antigen of prostate 3) (Tumor suppressor-activated pathway protein 6) (hTSAP6) (pHyde) (hpHyde)	23	5.75	1	0	0	0	BioID	YES	Flp-In™ T-REx 293
BET1	O15155	Q658Y4	FAM91A1	F91A1_HUMAN	Protein FAM91A1	115	28.75	1	0	21	2.3	BioID	YES	Flp-In™ T-REx 293
BET1	O15155	Q7L2E3	DHX30	DHX30_HUMAN	Putative ATP-dependent RNA helicase DHX30 (EC 3.6.4.13) (DEAH box protein 30)	69	17.25	1	0	62	9.4	BioID	YES	Flp-In™ T-REx 293
BET1	O15155	Q7Z2T5	TRMT1L	TRM1L_HUMAN	TRMT1-like protein (EC 2.1.1.-)	11	2.75	0.99	0	43	2.2	BioID	YES	Flp-In™ T-REx 293
BET1	O15155	Q7Z2W4	ZC3HAV1	ZCCHV_HUMAN	Zinc finger CCCH-type antiviral protein 1 (ADP-ribosyltransferase diphtheria toxin-like 13) (ARTD13) (Zinc finger CCCH domain-containing protein 2) (Zinc finger antiviral protein) (ZAP)	39	9.75	0.95	0.01	58	6.3	BioID	YES	Flp-In™ T-REx 293
BET1	O15155	Q7Z392	TRAPPC11	TPC11_HUMAN	Trafficking protein particle complex subunit 11	13	3.25	0.75	0.05	0	0	BioID	YES	Flp-In™ T-REx 293
BET1	O15155	Q7Z3T8	ZFYVE16	ZFY16_HUMAN	Zinc finger FYVE domain-containing protein 16 (Endofin) (Endosome-associated FYVE domain protein)	67	16.75	0.98	0	12	1.6	BioID	YES	Flp-In™ T-REx 293
BET1	O15155	Q86Y82	STX12	STX12_HUMAN	Syntaxin-12	19	4.75	1	0	0	0	BioID	YES	Flp-In™ T-REx 293
BET1	O15155	Q8IUW5	RELL1	RELL1_HUMAN	RELT-like protein 1	9	2.25	0.76	0.04	0	0	BioID	YES	Flp-In™ T-REx 293
BET1	O15155	Q8IY81	FTSJ3	SPB1_HUMAN	pre-rRNA processing protein FTSJ3 (EC 2.1.1.-) (2'-O-ribose RNA methyltransferase SPB1 homolog) (Protein ftsJ homolog 3) (Putative rRNA methyltransferase 3)	54	13.5	1	0	63	8.5	BioID	YES	Flp-In™ T-REx 293
BET1	O15155	Q8IZA0	KIAA0319L	K319L_HUMAN	Dyslexia-associated protein KIAA0319-like protein (Adeno-associated virus receptor) (AAVR)	38	9.5	1	0	0	0	BioID	YES	Flp-In™ T-REx 293
BET1	O15155	Q8IZJ1	UNC5B	UNC5B_HUMAN	Netrin receptor UNC5B (Protein unc-5 homolog 2) (Protein unc-5 homolog B) (p53-regulated receptor for death and life protein 1) (p53RDL1)	35	8.75	1	0	0	0	BioID	YES	Flp-In™ T-REx 293
BET1	O15155	Q8N1F7	NUP93	NUP93_HUMAN	Nuclear pore complex protein Nup93 (93 kDa nucleoporin) (Nucleoporin Nup93)	25	6.25	1	0	58	3.8	BioID	YES	Flp-In™ T-REx 293
BET1	O15155	Q8NBN3	TMEM87A	TM87A_HUMAN	Transmembrane protein 87A	43	10.75	1	0	2	1	BioID	YES	Flp-In™ T-REx 293
BET1	O15155	Q8NDI1	EHBP1	EHBP1_HUMAN	EH domain-binding protein 1	24	6	0.78	0.04	19	2.3	BioID	YES	Flp-In™ T-REx 293
BET1	O15155	Q8NFP9	NBEA	NBEA_HUMAN	Neurobeachin (Lysosomal-trafficking regulator 2) (Protein BCL8B)	64	16	1	0	7	2.3	BioID	YES	Flp-In™ T-REx 293
BET1	O15155	Q8TAA9	VANGL1	VANG1_HUMAN	Vang-like protein 1 (Loop-tail protein 2 homolog) (LPP2) (Strabismus 2) (Van Gogh-like protein 1)	23	5.75	1	0	8	1.3	BioID	YES	Flp-In™ T-REx 293
BET1	O15155	Q8TBA6	GOLGA5	GOGA5_HUMAN	Golgin subfamily A member 5 (Cell proliferation-inducing gene 31 protein) (Golgin-84) (Protein Ret-II) (RET-fused gene 5 protein)	88	22	1	0	18	2.6	BioID	YES	Flp-In™ T-REx 293
BET1	O15155	Q8TCJ2	STT3B	STT3B_HUMAN	Dolichyl-diphosphooligosaccharide--protein glycosyltransferase subunit STT3B (Oligosaccharyl transferase subunit STT3B) (STT3-B) (EC 2.4.99.18) (Source of immunodominant MHC-associated peptides homolog)	15	3.75	1	0	9	1.6	BioID	YES	Flp-In™ T-REx 293
BET1	O15155	Q8TDD1	DDX54	DDX54_HUMAN	ATP-dependent RNA helicase DDX54 (EC 3.6.4.13) (ATP-dependent RNA helicase DP97) (DEAD box RNA helicase 97 kDa) (DEAD box protein 54)	18	4.5	0.93	0.01	49	4.1	BioID	YES	Flp-In™ T-REx 293
BET1	O15155	Q8WVM8	SCFD1	SCFD1_HUMAN	Sec1 family domain-containing protein 1 (SLY1 homolog) (Sly1p) (Syntaxin-binding protein 1-like 2)	117	29.25	1	0	17	1.5	AP-MS	YES	Flp-In™ T-REx 293
BET1	O15155	Q8WVM8	SCFD1	SCFD1_HUMAN	Sec1 family domain-containing protein 1 (SLY1 homolog) (Sly1p) (Syntaxin-binding protein 1-like 2)	79	19.75	1	0	17	1.5	BioID	YES	Flp-In™ T-REx 293
BET1	O15155	Q8WVQ1	CANT1	CANT1_HUMAN	Soluble calcium-activated nucleotidase 1 (SCAN-1) (EC 3.6.1.6) (Apyrase homolog) (Putative MAPK-activating protein PM09) (Putative NF-kappa-B-activating protein 107)	13	3.25	0.99	0	0	0	BioID	YES	Flp-In™ T-REx 293
BET1	O15155	Q92538	GBF1	GBF1_HUMAN	Golgi-specific brefeldin A-resistance guanine nucleotide exchange factor 1 (BFA-resistant GEF 1)	17	4.25	0.99	0	6	1.5	BioID	YES	Flp-In™ T-REx 293
BET1	O15155	Q92546	RGP1	RGP1_HUMAN	RAB6A-GEF complex partner protein 2 (Retrograde Golgi transport protein RGP1 homolog)	8	2	0.96	0.01	0	0	BioID	YES	Flp-In™ T-REx 293
BET1	O15155	Q92621	NUP205	NU205_HUMAN	Nuclear pore complex protein Nup205 (205 kDa nucleoporin) (Nucleoporin Nup205)	47	11.75	1	0	37	4.1	BioID	YES	Flp-In™ T-REx 293
BET1	O15155	Q92734	TFG	TFG_HUMAN	Protein TFG (TRK-fused gene protein)	20	5	0.99	0	44	3.8	BioID	YES	Flp-In™ T-REx 293
BET1	O15155	Q92953	KCNB2	KCNB2_HUMAN	Potassium voltage-gated channel subfamily B member 2 (Voltage-gated potassium channel subunit Kv2.2)	13	3.25	0.99	0	2	1	BioID	YES	Flp-In™ T-REx 293
BET1	O15155	Q96A49	SYAP1	SYAP1_HUMAN	Synapse-associated protein 1	46	11.5	1	0	30	2	BioID	YES	Flp-In™ T-REx 293
BET1	O15155	Q96AJ9	VTI1A	VTI1A_HUMAN	Vesicle transport through interaction with t-SNAREs homolog 1A (Vesicle transport v-SNARE protein Vti1-like 2) (Vti1-rp2)	8	2	0.98	0	2	1	AP-MS	YES	Flp-In™ T-REx 293
BET1	O15155	Q96AJ9	VTI1A	VTI1A_HUMAN	Vesicle transport through interaction with t-SNAREs homolog 1A (Vesicle transport v-SNARE protein Vti1-like 2) (Vti1-rp2)	8	2	0.96	0.01	2	1	BioID	YES	Flp-In™ T-REx 293
BET1	O15155	Q96F07	CYFIP2	CYFP2_HUMAN	Cytoplasmic FMR1-interacting protein 2 (p53-inducible protein 121)	25	6.25	0.8	0.03	46	3.9	BioID	YES	Flp-In™ T-REx 293
BET1	O15155	Q96ME7	ZNF512	ZN512_HUMAN	Zinc finger protein 512	51	12.75	1	0	24	3.8	BioID	YES	Flp-In™ T-REx 293
BET1	O15155	Q96PK6	RBM14	RBM14_HUMAN	RNA-binding protein 14 (Paraspeckle protein 2) (PSP2) (RNA-binding motif protein 14) (RRM-containing coactivator activator/modulator) (Synaptotagmin-interacting protein) (SYT-interacting protein)	24	6	0.99	0	52	2.2	BioID	YES	Flp-In™ T-REx 293
BET1	O15155	Q96QD8	SLC38A2	S38A2_HUMAN	Sodium-coupled neutral amino acid transporter 2 (Amino acid transporter A2) (Protein 40-9-1) (Solute carrier family 38 member 2) (System A amino acid transporter 2) (System A transporter 1) (System N amino acid transporter 2)	7	1.75	0.73	0.06	15	2.2	BioID	YES	Flp-In™ T-REx 293
BET1	O15155	Q99747	NAPG	SNAG_HUMAN	Gamma-soluble NSF attachment protein (SNAP-gamma) (N-ethylmaleimide-sensitive factor attachment protein gamma)	27	6.75	1	0	1	1	AP-MS	YES	Flp-In™ T-REx 293
BET1	O15155	Q99747	NAPG	SNAG_HUMAN	Gamma-soluble NSF attachment protein (SNAP-gamma) (N-ethylmaleimide-sensitive factor attachment protein gamma)	12	3	0.98	0	1	1	BioID	YES	Flp-In™ T-REx 293
BET1	O15155	Q99767	APBA2	APBA2_HUMAN	Amyloid beta A4 precursor protein-binding family A member 2 (Adapter protein X11beta) (Neuron-specific X11L protein) (Neuronal Munc18-1-interacting protein 2) (Mint-2)	9	2.25	0.97	0.01	0	0	BioID	YES	Flp-In™ T-REx 293
BET1	O15155	Q9BZE4	GTPBP4	NOG1_HUMAN	Nucleolar GTP-binding protein 1 (Chronic renal failure gene protein) (GTP-binding protein NGB)	61	15.25	0.99	0	56	4.7	BioID	YES	Flp-In™ T-REx 293
BET1	O15155	Q9C004	SPRY4	SPY4_HUMAN	Protein sprouty homolog 4 (Spry-4)	8	2	0.73	0.06	0	0	BioID	YES	Flp-In™ T-REx 293
BET1	O15155	Q9GZR7	DDX24	DDX24_HUMAN	ATP-dependent RNA helicase DDX24 (EC 3.6.4.13) (DEAD box protein 24)	42	10.5	0.92	0.01	40	3.4	BioID	YES	Flp-In™ T-REx 293
BET1	O15155	Q9H2G9	BLZF1	GO45_HUMAN	Golgin-45 (Basic leucine zipper nuclear factor 1) (JEM-1) (p45 basic leucine-zipper nuclear factor)	14	3.5	1	0	0	0	BioID	YES	Flp-In™ T-REx 293
BET1	O15155	Q9H2J7	SLC6A15	S6A15_HUMAN	Sodium-dependent neutral amino acid transporter B(0)AT2 (Sodium- and chloride-dependent neurotransmitter transporter NTT73) (Sodium-coupled branched-chain amino-acid transporter 1) (Solute carrier family 6 member 15) (Transporter v7-3)	60	15	1	0	3	1.7	BioID	YES	Flp-In™ T-REx 293
BET1	O15155	Q9H3P7	ACBD3	GCP60_HUMAN	Golgi resident protein GCP60 (Acyl-CoA-binding domain-containing protein 3) (Golgi complex-associated protein 1) (GOCAP1) (Golgi phosphoprotein 1) (GOLPH1) (PBR- and PKA-associated protein 7) (Peripheral benzodiazepine receptor-associated protein PAP7) [Cleaved into: Golgi resident protein GCP60, N-terminally processed]	118	29.5	1	0	22	1.5	BioID	YES	Flp-In™ T-REx 293
BET1	O15155	Q9H8Y8	GORASP2	GORS2_HUMAN	Golgi reassembly-stacking protein 2 (GRS2) (Golgi phosphoprotein 6) (GOLPH6) (Golgi reassembly-stacking protein of 55 kDa) (GRASP55) (p59)	51	12.75	1	0	5	1.2	BioID	YES	Flp-In™ T-REx 293
BET1	O15155	Q9HAV7	GRPEL1	GRPE1_HUMAN	GrpE protein homolog 1, mitochondrial (HMGE) (Mt-GrpE#1)	17	4.25	0.91	0.01	79	2.8	BioID	YES	Flp-In™ T-REx 293
BET1	O15155	Q9HD26	GOPC	GOPC_HUMAN	Golgi-associated PDZ and coiled-coil motif-containing protein (CFTR-associated ligand) (Fused in glioblastoma) (PDZ protein interacting specifically with TC10) (PIST)	124	31	1	0	2	1	BioID	YES	Flp-In™ T-REx 293
BET1	O15155	Q9HDC5	JPH1	JPH1_HUMAN	Junctophilin-1 (JP-1) (Junctophilin type 1)	8	2	0.96	0.01	11	1.2	BioID	YES	Flp-In™ T-REx 293
BET1	O15155	Q9NNW5	WDR6	WDR6_HUMAN	WD repeat-containing protein 6	47	11.75	1	0	11	4.2	BioID	YES	Flp-In™ T-REx 293
BET1	O15155	Q9NQX7	ITM2C	ITM2C_HUMAN	Integral membrane protein 2C (Cerebral protein 14) (Transmembrane protein BRI3) [Cleaved into: CT-BRI3]	13	3.25	1	0	1	1	BioID	YES	Flp-In™ T-REx 293
BET1	O15155	Q9NR31	SAR1A	SAR1A_HUMAN	GTP-binding protein SAR1a (COPII-associated small GTPase)	8	2	0.73	0.06	17	1.6	BioID	YES	Flp-In™ T-REx 293
BET1	O15155	Q9NRW7	VPS45	VPS45_HUMAN	Vacuolar protein sorting-associated protein 45 (h-VPS45) (hlVps45)	51	12.75	1	0	0	0	BioID	YES	Flp-In™ T-REx 293
BET1	O15155	Q9NU19	TBC1D22B	TB22B_HUMAN	TBC1 domain family member 22B	22	5.5	1	0	0	0	BioID	YES	Flp-In™ T-REx 293
BET1	O15155	Q9NVI1	FANCI	FANCI_HUMAN	Fanconi anemia group I protein (Protein FACI)	12	3	0.75	0.05	33	2.3	BioID	YES	Flp-In™ T-REx 293
BET1	O15155	Q9NVP1	DDX18	DDX18_HUMAN	ATP-dependent RNA helicase DDX18 (EC 3.6.4.13) (DEAD box protein 18) (Myc-regulated DEAD box protein) (MrDb)	28	7	0.98	0	66	5.2	BioID	YES	Flp-In™ T-REx 293
BET1	O15155	Q9NW13	RBM28	RBM28_HUMAN	RNA-binding protein 28 (RNA-binding motif protein 28)	35	8.75	1	0	54	3.4	BioID	YES	Flp-In™ T-REx 293
BET1	O15155	Q9NX58	LYAR	LYAR_HUMAN	Cell growth-regulating nucleolar protein	34	8.5	1	0	44	2	BioID	YES	Flp-In™ T-REx 293
BET1	O15155	Q9NXF1	TEX10	TEX10_HUMAN	Testis-expressed protein 10	8	2	0.73	0.06	34	2.7	BioID	YES	Flp-In™ T-REx 293
BET1	O15155	Q9NY93	DDX56	DDX56_HUMAN	Probable ATP-dependent RNA helicase DDX56 (EC 3.6.4.13) (ATP-dependent 61 kDa nucleolar RNA helicase) (DEAD box protein 21) (DEAD box protein 56)	28	7	0.9	0.02	40	1.9	BioID	YES	Flp-In™ T-REx 293
BET1	O15155	Q9NZ01	TECR	TECR_HUMAN	Very-long-chain enoyl-CoA reductase (EC 1.3.1.93) (Synaptic glycoprotein SC2) (Trans-2,3-enoyl-CoA reductase) (TER)	24	6	0.99	0	54	2.2	BioID	YES	Flp-In™ T-REx 293
BET1	O15155	Q9NZM5	GLTSCR2	GSCR2_HUMAN	Glioma tumor suppressor candidate region gene 2 protein (p60)	17	4.25	0.8	0.03	46	1.9	BioID	YES	Flp-In™ T-REx 293
BET1	O15155	Q9P0L0	VAPA	VAPA_HUMAN	Vesicle-associated membrane protein-associated protein A (VAMP-A) (VAMP-associated protein A) (VAP-A) (33 kDa VAMP-associated protein) (VAP-33)	9	2.25	0.8	0.03	39	2.5	BioID	YES	Flp-In™ T-REx 293
BET1	O15155	Q9P287	BCCIP	BCCIP_HUMAN	BRCA2 and CDKN1A-interacting protein (P21- and CDK-associated protein 1) (Protein TOK-1)	9	2.25	0.73	0.06	23	1.5	BioID	YES	Flp-In™ T-REx 293
BET1	O15155	Q9P2D6	FAM135A	F135A_HUMAN	Protein FAM135A	46	11.5	1	0	0	0	BioID	YES	Flp-In™ T-REx 293
BET1	O15155	Q9P2E9	RRBP1	RRBP1_HUMAN	Ribosome-binding protein 1 (180 kDa ribosome receptor homolog) (RRp) (ES/130-related protein) (Ribosome receptor protein)	20	5	0.89	0.02	58	5.4	BioID	YES	Flp-In™ T-REx 293
BET1	O15155	Q9P2J5	LARS	SYLC_HUMAN	Leucine--tRNA ligase, cytoplasmic (EC 6.1.1.4) (Leucyl-tRNA synthetase) (LeuRS)	118	29.5	0.99	0	131	7.3	BioID	YES	Flp-In™ T-REx 293
BET1	O15155	Q9UGP8	SEC63	SEC63_HUMAN	Translocation protein SEC63 homolog	9	2.25	0.74	0.06	11	2.1	BioID	YES	Flp-In™ T-REx 293
BET1	O15155	Q9UID3	VPS51	VPS51_HUMAN	Vacuolar protein sorting-associated protein 51 homolog (Another new gene 2 protein) (Protein fat-free homolog)	10	2.5	0.98	0	4	1.3	BioID	YES	Flp-In™ T-REx 293
BET1	O15155	Q9UIQ6	LNPEP	LCAP_HUMAN	Leucyl-cystinyl aminopeptidase (Cystinyl aminopeptidase) (EC 3.4.11.3) (Insulin-regulated membrane aminopeptidase) (Insulin-responsive aminopeptidase) (IRAP) (Oxytocinase) (OTase) (Placental leucine aminopeptidase) (P-LAP) [Cleaved into: Leucyl-cystinyl aminopeptidase, pregnancy serum form]	42	10.5	1	0	2	1	BioID	YES	Flp-In™ T-REx 293
BET1	O15155	Q9UKG1	APPL1	DP13A_HUMAN	DCC-interacting protein 13-alpha (Dip13-alpha) (Adapter protein containing PH domain, PTB domain and leucine zipper motif 1)	13	3.25	0.75	0.05	4	5.8	BioID	YES	Flp-In™ T-REx 293
BET1	O15155	Q9ULH0	KIDINS220	KDIS_HUMAN	Kinase D-interacting substrate of 220 kDa (Ankyrin repeat-rich membrane-spanning protein)	17	4.25	0.98	0	18	2.4	BioID	YES	Flp-In™ T-REx 293
BET1	O15155	Q9UNH7	SNX6	SNX6_HUMAN	Sorting nexin-6 (TRAF4-associated factor 2) [Cleaved into: Sorting nexin-6, N-terminally processed]	28	7	1	0	14	1.3	BioID	YES	Flp-In™ T-REx 293
BET1	O15155	Q9UQE7	SMC3	SMC3_HUMAN	Structural maintenance of chromosomes protein 3 (SMC protein 3) (SMC-3) (Basement membrane-associated chondroitin proteoglycan) (Bamacan) (Chondroitin sulfate proteoglycan 6) (Chromosome-associated polypeptide) (hCAP)	77	19.25	1	0	73	6.6	BioID	YES	Flp-In™ T-REx 293
BET1	O15155	Q9Y221	NIP7	NIP7_HUMAN	60S ribosome subunit biogenesis protein NIP7 homolog (KD93)	13	3.25	0.81	0.03	16	2.2	BioID	YES	Flp-In™ T-REx 293
BET1	O15155	Q9Y2L5	TRAPPC8	TPPC8_HUMAN	Trafficking protein particle complex subunit 8 (Protein TRS85 homolog)	22	5.5	1	0	1	3	BioID	YES	Flp-In™ T-REx 293
BET1	O15155	Q9Y2R4	DDX52	DDX52_HUMAN	Probable ATP-dependent RNA helicase DDX52 (EC 3.6.4.13) (ATP-dependent RNA helicase ROK1-like) (DEAD box protein 52)	23	5.75	0.85	0.02	35	1.9	BioID	YES	Flp-In™ T-REx 293
BET1	O15155	Q9Y2U8	LEMD3	MAN1_HUMAN	Inner nuclear membrane protein Man1 (LEM domain-containing protein 3)	17	4.25	0.79	0.03	12	1.5	BioID	YES	Flp-In™ T-REx 293
BET1	O15155	Q9Y305	ACOT9	ACOT9_HUMAN	Acyl-coenzyme A thioesterase 9, mitochondrial (Acyl-CoA thioesterase 9) (EC 3.1.2.-) (Acyl-CoA thioester hydrolase 9)	11	2.75	0.75	0.05	16	4.8	BioID	YES	Flp-In™ T-REx 293
BET1	O15155	Q9Y3C1	NOP16	NOP16_HUMAN	Nucleolar protein 16 (HBV pre-S2 trans-regulated protein 3)	18	4.5	0.92	0.01	19	3.2	BioID	YES	Flp-In™ T-REx 293
BET1	O15155	Q9Y4L1	HYOU1	HYOU1_HUMAN	Hypoxia up-regulated protein 1 (150 kDa oxygen-regulated protein) (ORP-150) (170 kDa glucose-regulated protein) (GRP-170)	53	13.25	1	0	50	3.8	BioID	YES	Flp-In™ T-REx 293
BET1	O15155	Q9Y5M8	SRPRB	SRPRB_HUMAN	Signal recognition particle receptor subunit beta (SR-beta) (Protein APMCF1)	15	3.75	1	0	35	1.7	BioID	YES	Flp-In™ T-REx 293
BET1	O15155	Q9Y5Z9	UBIAD1	UBIA1_HUMAN	UbiA prenyltransferase domain-containing protein 1 (EC 2.5.1.-) (Transitional epithelial response protein 1)	31	7.75	1	0	3	1.3	BioID	YES	Flp-In™ T-REx 293
BET1	O15155	Q9Y676	MRPS18B	RT18B_HUMAN	28S ribosomal protein S18b, mitochondrial (MRP-S18-b) (Mrps18-b) (S18mt-b) (Mitochondrial small ribosomal subunit protein mS40) (Mitochondrial small ribosomal subunit protein bS18m-B) (28S ribosomal protein S18-2, mitochondrial) (MRP-S18-2)	10	2.5	0.97	0.01	27	1.9	BioID	YES	Flp-In™ T-REx 293
BET1	O15155	Q9Y678	COPG1	COPG1_HUMAN	Coatomer subunit gamma-1 (Gamma-1-coat protein) (Gamma-1-COP)	69	17.25	0.88	0.02	78	3.2	BioID	YES	Flp-In™ T-REx 293
BET1	O15155	Q9Y6D6	ARFGEF1	BIG1_HUMAN	Brefeldin A-inhibited guanine nucleotide-exchange protein 1 (Brefeldin A-inhibited GEP 1) (ADP-ribosylation factor guanine nucleotide-exchange factor 1) (p200 ARF guanine nucleotide exchange factor) (p200 ARF-GEP1)	10	2.5	0.98	0	3	1	BioID	YES	Flp-In™ T-REx 293
BET1	O15155	Q9Y6M7	SLC4A7	S4A7_HUMAN	Sodium bicarbonate cotransporter 3 (Electroneutral Na/HCO(3) cotransporter) (Sodium bicarbonate cotransporter 2) (Sodium bicarbonate cotransporter 2b) (Bicarbonate transporter) (Solute carrier family 4 member 7)	26	6.5	1	0	9	2	BioID	YES	Flp-In™ T-REx 293
CALX	P27824	O14967	CLGN	CLGN_HUMAN	Calmegin	42	10.5	1	0	0	0	AP-MS	YES	Flp-In™ T-REx 293
CALX	P27824	O75947	ATP5H	ATP5H_HUMAN	ATP synthase subunit d, mitochondrial (ATPase subunit d)	9	2.25	0.98	0	28	1.7	AP-MS	YES	Flp-In™ T-REx 293
CALX	P27824	P04843	RPN1	RPN1_HUMAN	Dolichyl-diphosphooligosaccharide--protein glycosyltransferase subunit 1 (EC 2.4.99.18) (Dolichyl-diphosphooligosaccharide--protein glycosyltransferase 67 kDa subunit) (Ribophorin I) (RPN-I) (Ribophorin-1)	79	19.75	1	0	91	3.9	AP-MS	YES	Flp-In™ T-REx 293
CALX	P27824	P08754	GNAI3	GNAI3_HUMAN	Guanine nucleotide-binding protein G(k) subunit alpha (G(i) alpha-3)	10	2.5	0.98	0	53	4.1	AP-MS	YES	Flp-In™ T-REx 293
CALX	P27824	P09496	CLTA	CLCA_HUMAN	Clathrin light chain A (Lca)	14	3.5	0.99	0	59	2.9	AP-MS	YES	Flp-In™ T-REx 293
CALX	P27824	P10321	HLA-C	1C07_HUMAN	HLA class I histocompatibility antigen, Cw-7 alpha chain (MHC class I antigen Cw*7)	33	8.25	1	0	26	1.4	AP-MS	YES	Flp-In™ T-REx 293
CALX	P27824	P10515	DLAT	ODP2_HUMAN	Dihydrolipoyllysine-residue acetyltransferase component of pyruvate dehydrogenase complex, mitochondrial (EC 2.3.1.12) (70 kDa mitochondrial autoantigen of primary biliary cirrhosis) (PBC) (Dihydrolipoamide acetyltransferase component of pyruvate dehydrogenase complex) (M2 antigen complex 70 kDa subunit) (Pyruvate dehydrogenase complex component E2) (PDC-E2) (PDCE2)	12	3	0.77	0.04	38	6.5	AP-MS	YES	Flp-In™ T-REx 293
CALX	P27824	P24539	ATP5F1	AT5F1_HUMAN	ATP synthase F(0) complex subunit B1, mitochondrial (ATP synthase proton-transporting mitochondrial F(0) complex subunit B1) (ATP synthase subunit b) (ATPase subunit b)	9	2.25	0.74	0.06	33	2.1	AP-MS	YES	Flp-In™ T-REx 293
CALX	P27824	P27824	CANX	CALX_HUMAN	Calnexin (IP90) (Major histocompatibility complex class I antigen-binding protein p88) (p90)	1494	373.5	1	0	126	5.1	AP-MS	YES	Flp-In™ T-REx 293
CALX	P27824	P35232	PHB	PHB_HUMAN	Prohibitin	56	14	1	0	85	3.9	AP-MS	YES	Flp-In™ T-REx 293
CALX	P27824	P40939	HADHA	ECHA_HUMAN	Trifunctional enzyme subunit alpha, mitochondrial (78 kDa gastrin-binding protein) (TP-alpha) [Includes: Long-chain enoyl-CoA hydratase (EC 4.2.1.17); Long chain 3-hydroxyacyl-CoA dehydrogenase (EC 1.1.1.211)]	15	3.75	0.97	0.01	72	6.8	AP-MS	YES	Flp-In™ T-REx 293
CALX	P27824	P45880	VDAC2	VDAC2_HUMAN	Voltage-dependent anion-selective channel protein 2 (VDAC-2) (hVDAC2) (Outer mitochondrial membrane protein porin 2)	11	2.75	0.98	0	58	8.1	AP-MS	YES	Flp-In™ T-REx 293
CALX	P27824	P48047	ATP5O	ATPO_HUMAN	ATP synthase subunit O, mitochondrial (Oligomycin sensitivity conferral protein) (OSCP)	19	4.75	1	0	51	2.8	AP-MS	YES	Flp-In™ T-REx 293
CALX	P27824	P54709	ATP1B3	AT1B3_HUMAN	Sodium/potassium-transporting ATPase subunit beta-3 (Sodium/potassium-dependent ATPase subunit beta-3) (ATPB-3) (CD antigen CD298)	7	1.75	0.73	0.08	18	1.4	AP-MS	YES	Flp-In™ T-REx 293
CALX	P27824	P62910	RPL32	RL32_HUMAN	60S ribosomal protein L32 (Large ribosomal subunit protein eL32)	20	5	0.85	0.02	72	5.1	AP-MS	YES	Flp-In™ T-REx 293
CALX	P27824	Q15904	ATP6AP1	VAS1_HUMAN	V-type proton ATPase subunit S1 (V-ATPase subunit S1) (Protein XAP-3) (V-ATPase Ac45 subunit) (V-ATPase S1 accessory protein) (Vacuolar proton pump subunit S1)	15	3.75	1	0	1	1	AP-MS	YES	Flp-In™ T-REx 293
CALX	P27824	Q5T9A4	ATAD3B	ATD3B_HUMAN	ATPase family AAA domain-containing protein 3B (AAA-TOB3)	30	7.5	1	0	59	4.8	AP-MS	YES	Flp-In™ T-REx 293
CALX	P27824	Q7KZN9	COX15	COX15_HUMAN	Cytochrome c oxidase assembly protein COX15 homolog	8	2	0.97	0	3	1.7	AP-MS	YES	Flp-In™ T-REx 293
CALX	P27824	Q8NE01	CNNM3	CNNM3_HUMAN	Metal transporter CNNM3 (Ancient conserved domain-containing protein 3) (Cyclin-M3)	14	3.5	0.75	0.05	0	0	AP-MS	YES	Flp-In™ T-REx 293
CALX	P27824	Q8NFQ8	TOR1AIP2	TOIP2_HUMAN	Torsin-1A-interacting protein 2 (Lumenal domain-like LAP1)	11	2.75	0.99	0	2	1.5	AP-MS	YES	Flp-In™ T-REx 293
CALX	P27824	Q96GF1	RNF185	RN185_HUMAN	E3 ubiquitin-protein ligase RNF185 (EC 2.3.2.27) (RING finger protein 185) (RING-type E3 ubiquitin transferase RNF185)	42	10.5	1	0	0	0	AP-MS	YES	Flp-In™ T-REx 293
CALX	P27824	Q9NUM4	TMEM106B	T106B_HUMAN	Transmembrane protein 106B	8	2	0.97	0	1	1	AP-MS	YES	Flp-In™ T-REx 293
CALX	P27824	Q9P0J0	NDUFA13	NDUAD_HUMAN	NADH dehydrogenase [ubiquinone] 1 alpha subcomplex subunit 13 (Cell death regulatory protein GRIM-19) (Complex I-B16.6) (CI-B16.6) (Gene associated with retinoic and interferon-induced mortality 19 protein) (GRIM-19) (Gene associated with retinoic and IFN-induced mortality 19 protein) (NADH-ubiquinone oxidoreductase B16.6 subunit)	9	2.25	0.98	0	6	2	AP-MS	YES	Flp-In™ T-REx 293
CALX	P27824	Q9UBX3	SLC25A10	DIC_HUMAN	Mitochondrial dicarboxylate carrier (Solute carrier family 25 member 10)	13	3.25	0.9	0.01	32	3.1	AP-MS	YES	Flp-In™ T-REx 293
CALX	P27824	Q9UJS0	SLC25A13	CMC2_HUMAN	Calcium-binding mitochondrial carrier protein Aralar2 (Citrin) (Mitochondrial aspartate glutamate carrier 2) (Solute carrier family 25 member 13)	35	8.75	0.98	0	50	3.4	AP-MS	YES	Flp-In™ T-REx 293
CALX	P27824	A0FGR8	ESYT2	ESYT2_HUMAN	Extended synaptotagmin-2 (E-Syt2) (Chr2Syt)	19	4.75	0.99	0	19	2	BioID	YES	Flp-In™ T-REx 293
CALX	P27824	O00264	PGRMC1	PGRC1_HUMAN	Membrane-associated progesterone receptor component 1 (mPR)	20	5	1	0	40	1.6	AP-MS	NO	Flp-In™ T-REx 293
CALX	P27824	O00264	PGRMC1	PGRC1_HUMAN	Membrane-associated progesterone receptor component 1 (mPR)	15	3.75	0.99	0	40	1.6	BioID	NO	Flp-In™ T-REx 293
CALX	P27824	O14524	NEMP1	NEMP1_HUMAN	Nuclear envelope integral membrane protein 1	7	1.75	0.73	0.08	2	1	AP-MS	YES	Flp-In™ T-REx 293
CALX	P27824	O14579	COPE	COPE_HUMAN	Coatomer subunit epsilon (Epsilon-coat protein) (Epsilon-COP)	64	16	0.91	0.01	34	2	BioID	YES	Flp-In™ T-REx 293
CALX	P27824	O15027	SEC16A	SC16A_HUMAN	Protein transport protein Sec16A (SEC16 homolog A)	54	13.5	0.99	0	41	4.1	BioID	YES	Flp-In™ T-REx 293
CALX	P27824	O15173	PGRMC2	PGRC2_HUMAN	Membrane-associated progesterone receptor component 2 (Progesterone membrane-binding protein) (Steroid receptor protein DG6)	17	4.25	1	0	35	3.2	AP-MS	YES	Flp-In™ T-REx 293
CALX	P27824	O15173	PGRMC2	PGRC2_HUMAN	Membrane-associated progesterone receptor component 2 (Progesterone membrane-binding protein) (Steroid receptor protein DG6)	66	16.5	1	0	35	3.2	BioID	YES	Flp-In™ T-REx 293
CALX	P27824	O15498	YKT6	YKT6_HUMAN	Synaptobrevin homolog YKT6 (EC 2.3.1.-)	82	20.5	1	0	12	1.8	BioID	YES	Flp-In™ T-REx 293
CALX	P27824	O43795	MYO1B	MYO1B_HUMAN	Unconventional myosin-Ib (MYH-1c) (Myosin I alpha) (MMI-alpha) (MMIa)	11	2.75	0.74	0.07	69	10.4	AP-MS	YES	Flp-In™ T-REx 293
CALX	P27824	O43865	AHCYL1	SAHH2_HUMAN	Adenosylhomocysteinase 2 (AdoHcyase 2) (EC 3.3.1.1) (DC-expressed AHCY-like molecule) (IP(3)Rs binding protein released with IP(3)) (IRBIT) (S-adenosyl-L-homocysteine hydrolase 2) (S-adenosylhomocysteine hydrolase-like protein 1)	25	6.25	0.75	0.05	16	1.8	BioID	YES	Flp-In™ T-REx 293
CALX	P27824	O60512	B4GALT3	B4GT3_HUMAN	Beta-1,4-galactosyltransferase 3 (Beta-1,4-GalTase 3) (Beta4Gal-T3) (b4Gal-T3) (EC 2.4.1.-) (UDP-Gal:beta-GlcNAc beta-1,4-galactosyltransferase 3) (UDP-galactose:beta-N-acetylglucosamine beta-1,4-galactosyltransferase 3) [Includes: N-acetyllactosamine synthase (EC 2.4.1.90) (Nal synthase); Beta-N-acetylglucosaminylglycopeptide beta-1,4-galactosyltransferase (EC 2.4.1.38); Beta-N-acetylglucosaminy…	6	1.5	0.73	0.08	0	0	AP-MS	YES	Flp-In™ T-REx 293
CALX	P27824	O60725	ICMT	ICMT_HUMAN	Protein-S-isoprenylcysteine O-methyltransferase (EC 2.1.1.100) (Isoprenylcysteine carboxylmethyltransferase) (Prenylated protein carboxyl methyltransferase) (PPMT) (Prenylcysteine carboxyl methyltransferase) (pcCMT)	7	1.75	0.73	0.08	1	1	AP-MS	YES	Flp-In™ T-REx 293
CALX	P27824	O60858	TRIM13	TRI13_HUMAN	E3 ubiquitin-protein ligase TRIM13 (EC 2.3.2.27) (B-cell chronic lymphocytic leukemia tumor suppressor Leu5) (Leukemia-associated protein 5) (Putative tumor suppressor RFP2) (RING finger protein 77) (RING-type E3 ubiquitin transferase TRIM13) (Ret finger protein 2) (Tripartite motif-containing protein 13)	21	5.25	1	0	0	0	BioID	YES	Flp-In™ T-REx 293
CALX	P27824	O75083	WDR1	WDR1_HUMAN	WD repeat-containing protein 1 (Actin-interacting protein 1) (AIP1) (NORI-1)	7	1.75	0.73	0.08	24	3.2	AP-MS	YES	Flp-In™ T-REx 293
CALX	P27824	O75354	ENTPD6	ENTP6_HUMAN	Ectonucleoside triphosphate diphosphohydrolase 6 (NTPDase 6) (EC 3.6.1.6) (CD39 antigen-like 2)	10	2.5	0.74	0.06	0	0	AP-MS	YES	Flp-In™ T-REx 293
CALX	P27824	O75396	SEC22B	SC22B_HUMAN	Vesicle-trafficking protein SEC22b (ER-Golgi SNARE of 24 kDa) (ERS-24) (ERS24) (SEC22 vesicle-trafficking protein homolog B) (SEC22 vesicle-trafficking protein-like 1)	10	2.5	0.97	0.01	0	0	BioID	YES	Flp-In™ T-REx 293
CALX	P27824	O75477	ERLIN1	ERLN1_HUMAN	Erlin-1 (Endoplasmic reticulum lipid raft-associated protein 1) (Protein KE04) (Stomatin-prohibitin-flotillin-HflC/K domain-containing protein 1) (SPFH domain-containing protein 1)	13	3.25	0.98	0	29	1.8	AP-MS	YES	Flp-In™ T-REx 293
CALX	P27824	O75694	NUP155	NU155_HUMAN	Nuclear pore complex protein Nup155 (155 kDa nucleoporin) (Nucleoporin Nup155)	106	26.5	1	0	49	4	BioID	YES	Flp-In™ T-REx 293
CALX	P27824	O75787	ATP6AP2	RENR_HUMAN	Renin receptor (ATPase H(+)-transporting lysosomal accessory protein 2) (ATPase H(+)-transporting lysosomal-interacting protein 2) (ER-localized type I transmembrane adaptor) (Embryonic liver differentiation factor 10) (N14F) (Renin/prorenin receptor) (Vacuolar ATP synthase membrane sector-associated protein M8-9) (ATP6M8-9) (V-ATPase M8.9 subunit)	11	2.75	0.75	0.05	2	2	AP-MS	YES	Flp-In™ T-REx 293
CALX	P27824	O75787	ATP6AP2	RENR_HUMAN	Renin receptor (ATPase H(+)-transporting lysosomal accessory protein 2) (ATPase H(+)-transporting lysosomal-interacting protein 2) (ER-localized type I transmembrane adaptor) (Embryonic liver differentiation factor 10) (N14F) (Renin/prorenin receptor) (Vacuolar ATP synthase membrane sector-associated protein M8-9) (ATP6M8-9) (V-ATPase M8.9 subunit)	15	3.75	1	0	2	2	BioID	YES	Flp-In™ T-REx 293
CALX	P27824	O75976	CPD	CBPD_HUMAN	Carboxypeptidase D (EC 3.4.17.22) (Metallocarboxypeptidase D) (gp180)	14	3.5	0.98	0	4	3.8	BioID	YES	Flp-In™ T-REx 293
CALX	P27824	O76094	SRP72	SRP72_HUMAN	Signal recognition particle subunit SRP72 (SRP72) (Signal recognition particle 72 kDa protein)	49	12.25	0.97	0	65	2.5	BioID	YES	Flp-In™ T-REx 293
CALX	P27824	O94832	MYO1D	MYO1D_HUMAN	Unconventional myosin-Id	7	1.75	0.73	0.08	33	13.2	AP-MS	YES	Flp-In™ T-REx 293
CALX	P27824	O94905	ERLIN2	ERLN2_HUMAN	Erlin-2 (Endoplasmic reticulum lipid raft-associated protein 2) (Stomatin-prohibitin-flotillin-HflC/K domain-containing protein 2) (SPFH domain-containing protein 2)	49	12.25	1	0	45	2.2	AP-MS	YES	Flp-In™ T-REx 293
CALX	P27824	O95210	STBD1	STBD1_HUMAN	Starch-binding domain-containing protein 1 (Genethonin-1) (Glycophagy cargo receptor STBD1)	18	4.5	0.99	0	8	2.6	BioID	YES	Flp-In™ T-REx 293
CALX	P27824	O95292	VAPB	VAPB_HUMAN	Vesicle-associated membrane protein-associated protein B/C (VAMP-B/VAMP-C) (VAMP-associated protein B/C) (VAP-B/VAP-C)	72	18	1	0	28	1.9	BioID	YES	Flp-In™ T-REx 293
CALX	P27824	O95486	SEC24A	SC24A_HUMAN	Protein transport protein Sec24A (SEC24-related protein A)	48	12	1	0	7	1.6	BioID	YES	Flp-In™ T-REx 293
CALX	P27824	O95487	SEC24B	SC24B_HUMAN	Protein transport protein Sec24B (SEC24-related protein B)	73	18.25	1	0	21	2.1	BioID	YES	Flp-In™ T-REx 293
CALX	P27824	O95573	ACSL3	ACSL3_HUMAN	Long-chain-fatty-acid--CoA ligase 3 (EC 6.2.1.3) (Long-chain acyl-CoA synthetase 3) (LACS 3)	58	14.5	1	0	48	1.7	BioID	YES	Flp-In™ T-REx 293
CALX	P27824	O95721	SNAP29	SNP29_HUMAN	Synaptosomal-associated protein 29 (SNAP-29) (Soluble 29 kDa NSF attachment protein) (Vesicle-membrane fusion protein SNAP-29)	44	11	0.98	0	30	2	BioID	YES	Flp-In™ T-REx 293
CALX	P27824	P04439	HLA-A	1A03_HUMAN	HLA class I histocompatibility antigen, A-3 alpha chain (MHC class I antigen A*3)	28	7	1	0	30	1.4	AP-MS	NO	Flp-In™ T-REx 293
CALX	P27824	P04844	RPN2	RPN2_HUMAN	Dolichyl-diphosphooligosaccharide--protein glycosyltransferase subunit 2 (EC 2.4.99.18) (Dolichyl-diphosphooligosaccharide--protein glycosyltransferase 63 kDa subunit) (RIBIIR) (Ribophorin II) (RPN-II) (Ribophorin-2)	40	10	1	0	82	2.9	AP-MS	NO	Flp-In™ T-REx 293
CALX	P27824	P04844	RPN2	RPN2_HUMAN	Dolichyl-diphosphooligosaccharide--protein glycosyltransferase subunit 2 (EC 2.4.99.18) (Dolichyl-diphosphooligosaccharide--protein glycosyltransferase 63 kDa subunit) (RIBIIR) (Ribophorin II) (RPN-II) (Ribophorin-2)	15	3.75	0.99	0	82	2.9	BioID	NO	Flp-In™ T-REx 293
CALX	P27824	P05556	ITGB1	ITB1_HUMAN	Integrin beta-1 (Fibronectin receptor subunit beta) (Glycoprotein IIa) (GPIIA) (VLA-4 subunit beta) (CD antigen CD29)	44	11	1	0	26	2.3	AP-MS	NO	Flp-In™ T-REx 293
CALX	P27824	P05556	ITGB1	ITB1_HUMAN	Integrin beta-1 (Fibronectin receptor subunit beta) (Glycoprotein IIa) (GPIIA) (VLA-4 subunit beta) (CD antigen CD29)	19	4.75	0.99	0	26	2.3	BioID	NO	Flp-In™ T-REx 293
CALX	P27824	P06280	GLA	AGAL_HUMAN	Alpha-galactosidase A (EC 3.2.1.22) (Alpha-D-galactosidase A) (Alpha-D-galactoside galactohydrolase) (Melibiase) (Agalsidase)	22	5.5	1	0	10	1.4	AP-MS	YES	Flp-In™ T-REx 293
CALX	P27824	P08195	SLC3A2	4F2_HUMAN	4F2 cell-surface antigen heavy chain (4F2hc) (4F2 heavy chain antigen) (Lymphocyte activation antigen 4F2 large subunit) (Solute carrier family 3 member 2) (CD antigen CD98)	11	2.75	0.74	0.07	58	4.9	AP-MS	YES	Flp-In™ T-REx 293
CALX	P27824	P08236	GUSB	BGLR_HUMAN	Beta-glucuronidase (EC 3.2.1.31) (Beta-G1)	8	2	0.73	0.08	1	1	AP-MS	YES	Flp-In™ T-REx 293
CALX	P27824	P08240	SRPRA	SRPRA_HUMAN	Signal recognition particle receptor subunit alpha (SR-alpha) (Docking protein alpha) (DP-alpha)	115	28.75	1	0	25	2.1	BioID	YES	Flp-In™ T-REx 293
CALX	P27824	P11717	IGF2R	MPRI_HUMAN	Cation-independent mannose-6-phosphate receptor (CI Man-6-P receptor) (CI-MPR) (M6PR) (300 kDa mannose 6-phosphate receptor) (MPR 300) (Insulin-like growth factor 2 receptor) (Insulin-like growth factor II receptor) (IGF-II receptor) (M6P/IGF2 receptor) (M6P/IGF2R) (CD antigen CD222)	14	3.5	0.98	0	20	1.7	BioID	YES	Flp-In™ T-REx 293
CALX	P27824	P12270	TPR	TPR_HUMAN	Nucleoprotein TPR (Megator) (NPC-associated intranuclear protein) (Translocated promoter region protein)	39	9.75	1	0	72	40.4	AP-MS	YES	Flp-In™ T-REx 293
CALX	P27824	P18031	PTPN1	PTN1_HUMAN	Tyrosine-protein phosphatase non-receptor type 1 (EC 3.1.3.48) (Protein-tyrosine phosphatase 1B) (PTP-1B)	99	24.75	1	0	21	1.9	BioID	YES	Flp-In™ T-REx 293
CALX	P27824	P20020	ATP2B1	AT2B1_HUMAN	Plasma membrane calcium-transporting ATPase 1 (PMCA1) (EC 3.6.3.8) (Plasma membrane calcium ATPase isoform 1) (Plasma membrane calcium pump isoform 1)	16	4	0.98	0	12	2.1	BioID	YES	Flp-In™ T-REx 293
CALX	P27824	P26374	CHML	RAE2_HUMAN	Rab proteins geranylgeranyltransferase component A 2 (Choroideremia-like protein) (Rab escort protein 2) (REP-2)	14	3.5	0.98	0	1	1	BioID	YES	Flp-In™ T-REx 293
CALX	P27824	P35606	COPB2	COPB2_HUMAN	Coatomer subunit beta' (Beta'-coat protein) (Beta'-COP) (p102)	17	4.25	1	0	79	3.6	AP-MS	YES	Flp-In™ T-REx 293
CALX	P27824	P35613	BSG	BASI_HUMAN	Basigin (5F7) (Collagenase stimulatory factor) (Extracellular matrix metalloproteinase inducer) (EMMPRIN) (Leukocyte activation antigen M6) (OK blood group antigen) (Tumor cell-derived collagenase stimulatory factor) (TCSF) (CD antigen CD147)	44	11	1	0	40	2	AP-MS	YES	Flp-In™ T-REx 293
CALX	P27824	P35613	BSG	BASI_HUMAN	Basigin (5F7) (Collagenase stimulatory factor) (Extracellular matrix metalloproteinase inducer) (EMMPRIN) (Leukocyte activation antigen M6) (OK blood group antigen) (Tumor cell-derived collagenase stimulatory factor) (TCSF) (CD antigen CD147)	19	4.75	1	0	40	2	BioID	YES	Flp-In™ T-REx 293
CALX	P27824	P36542	ATP5C1	ATPG_HUMAN	ATP synthase subunit gamma, mitochondrial (F-ATPase gamma subunit)	18	4.5	0.99	0	68	3.2	AP-MS	YES	Flp-In™ T-REx 293
CALX	P27824	P36542	ATP5C1	ATPG_HUMAN	ATP synthase subunit gamma, mitochondrial (F-ATPase gamma subunit)	13	3.25	0.94	0.01	68	3.2	BioID	YES	Flp-In™ T-REx 293
CALX	P27824	P36897	TGFBR1	TGFR1_HUMAN	TGF-beta receptor type-1 (TGFR-1) (EC 2.7.11.30) (Activin A receptor type II-like protein kinase of 53kD) (Activin receptor-like kinase 5) (ALK-5) (ALK5) (Serine/threonine-protein kinase receptor R4) (SKR4) (TGF-beta type I receptor) (Transforming growth factor-beta receptor type I) (TGF-beta receptor type I) (TbetaR-I)	6	1.5	0.73	0.08	0	0	AP-MS	YES	Flp-In™ T-REx 293
CALX	P27824	P39656	DDOST	OST48_HUMAN	Dolichyl-diphosphooligosaccharide--protein glycosyltransferase 48 kDa subunit (DDOST 48 kDa subunit) (Oligosaccharyl transferase 48 kDa subunit) (EC 2.4.99.18)	29	7.25	1	0	59	3.6	AP-MS	YES	Flp-In™ T-REx 293
CALX	P27824	P39656	DDOST	OST48_HUMAN	Dolichyl-diphosphooligosaccharide--protein glycosyltransferase 48 kDa subunit (DDOST 48 kDa subunit) (Oligosaccharyl transferase 48 kDa subunit) (EC 2.4.99.18)	13	3.25	0.97	0	59	3.6	BioID	YES	Flp-In™ T-REx 293
CALX	P27824	P42167	TMPO	LAP2B_HUMAN	Lamina-associated polypeptide 2, isoforms beta/gamma (Thymopoietin, isoforms beta/gamma) (TP beta/gamma) (Thymopoietin-related peptide isoforms beta/gamma) (TPRP isoforms beta/gamma) [Cleaved into: Thymopoietin (TP) (Splenin); Thymopentin (TP5)]	32	8	1	0	0	0	AP-MS	YES	Flp-In™ T-REx 293
CALX	P27824	P42167	TMPO	LAP2B_HUMAN	Lamina-associated polypeptide 2, isoforms beta/gamma (Thymopoietin, isoforms beta/gamma) (TP beta/gamma) (Thymopoietin-related peptide isoforms beta/gamma) (TPRP isoforms beta/gamma) [Cleaved into: Thymopoietin (TP) (Splenin); Thymopentin (TP5)]	203	50.75	0.97	0	0	0	BioID	YES	Flp-In™ T-REx 293
CALX	P27824	P42892	ECE1	ECE1_HUMAN	Endothelin-converting enzyme 1 (ECE-1) (EC 3.4.24.71)	20	5	1	0	2	1	AP-MS	YES	Flp-In™ T-REx 293
CALX	P27824	P43307	SSR1	SSRA_HUMAN	Translocon-associated protein subunit alpha (TRAP-alpha) (Signal sequence receptor subunit alpha) (SSR-alpha)	8	2	0.8	0.03	19	1.5	AP-MS	NO	Flp-In™ T-REx 293
CALX	P27824	P46459	NSF	NSF_HUMAN	Vesicle-fusing ATPase (EC 3.6.4.6) (N-ethylmaleimide-sensitive fusion protein) (NEM-sensitive fusion protein) (Vesicular-fusion protein NSF)	93	23.25	1	0	31	2	BioID	YES	Flp-In™ T-REx 293
CALX	P27824	P46977	STT3A	STT3A_HUMAN	Dolichyl-diphosphooligosaccharide--protein glycosyltransferase subunit STT3A (Oligosaccharyl transferase subunit STT3A) (STT3-A) (EC 2.4.99.18) (B5) (Integral membrane protein 1) (Transmembrane protein TMC)	18	4.5	1	0	23	1.7	AP-MS	YES	Flp-In™ T-REx 293
CALX	P27824	P46977	STT3A	STT3A_HUMAN	Dolichyl-diphosphooligosaccharide--protein glycosyltransferase subunit STT3A (Oligosaccharyl transferase subunit STT3A) (STT3-A) (EC 2.4.99.18) (B5) (Integral membrane protein 1) (Transmembrane protein TMC)	16	4	0.99	0	23	1.7	BioID	YES	Flp-In™ T-REx 293
CALX	P27824	P49257	LMAN1	LMAN1_HUMAN	Protein ERGIC-53 (ER-Golgi intermediate compartment 53 kDa protein) (Gp58) (Intracellular mannose-specific lectin MR60) (Lectin mannose-binding 1)	23	5.75	1	0	16	1.4	BioID	NO	Flp-In™ T-REx 293
CALX	P27824	P50402	EMD	EMD_HUMAN	Emerin	49	12.25	1	0	82	3.7	BioID	YES	Flp-In™ T-REx 293
CALX	P27824	P51648	ALDH3A2	AL3A2_HUMAN	Fatty aldehyde dehydrogenase (EC 1.2.1.3) (Aldehyde dehydrogenase 10) (Aldehyde dehydrogenase family 3 member A2) (Microsomal aldehyde dehydrogenase)	93	23.25	1	0	29	2.3	BioID	YES	Flp-In™ T-REx 293
CALX	P27824	P52815	MRPL12	RM12_HUMAN	39S ribosomal protein L12, mitochondrial (L12mt) (MRP-L12) (5c5-2) (Mitochondrial large ribosomal subunit protein bL12m)	10	2.5	0.74	0.07	74	1.9	AP-MS	YES	Flp-In™ T-REx 293
CALX	P27824	P52948	NUP98	NUP98_HUMAN	Nuclear pore complex protein Nup98-Nup96 [Cleaved into: Nuclear pore complex protein Nup98 (98 kDa nucleoporin) (Nucleoporin Nup98) (Nup98); Nuclear pore complex protein Nup96 (96 kDa nucleoporin) (Nucleoporin Nup96) (Nup96)]	46	11.5	1	0	36	5.2	BioID	YES	Flp-In™ T-REx 293
CALX	P27824	P54792	DVL1P1	DVLP1_HUMAN	Putative segment polarity protein dishevelled homolog DVL1P1 (DSH homolog 1-like) (Segment polarity protein dishevelled homolog DVL-1-like) (Dishevelled-1-like)	10	2.5	0.97	0.01	0	0	BioID	YES	Flp-In™ T-REx 293
CALX	P27824	P54802	NAGLU	ANAG_HUMAN	Alpha-N-acetylglucosaminidase (EC 3.2.1.50) (N-acetyl-alpha-glucosaminidase) (NAG) [Cleaved into: Alpha-N-acetylglucosaminidase 82 kDa form; Alpha-N-acetylglucosaminidase 77 kDa form]	11	2.75	0.74	0.06	0	0	AP-MS	YES	Flp-In™ T-REx 293
CALX	P27824	P54920	NAPA	SNAA_HUMAN	Alpha-soluble NSF attachment protein (SNAP-alpha) (N-ethylmaleimide-sensitive factor attachment protein alpha)	18	4.5	1	0	3	2	BioID	YES	Flp-In™ T-REx 293
CALX	P27824	P55011	SLC12A2	S12A2_HUMAN	Solute carrier family 12 member 2 (Basolateral Na-K-Cl symporter) (Bumetanide-sensitive sodium-(potassium)-chloride cotransporter 1)	33	8.25	1	0	5	1	AP-MS	YES	Flp-In™ T-REx 293
CALX	P27824	P55011	SLC12A2	S12A2_HUMAN	Solute carrier family 12 member 2 (Basolateral Na-K-Cl symporter) (Bumetanide-sensitive sodium-(potassium)-chloride cotransporter 1)	48	12	1	0	5	1	BioID	YES	Flp-In™ T-REx 293
CALX	P27824	P55084	HADHB	ECHB_HUMAN	Trifunctional enzyme subunit beta, mitochondrial (TP-beta) [Includes: 3-ketoacyl-CoA thiolase (EC 2.3.1.16) (Acetyl-CoA acyltransferase) (Beta-ketothiolase)]	8	2	0.74	0.06	47	3.8	AP-MS	YES	Flp-In™ T-REx 293
CALX	P27824	P57740	NUP107	NU107_HUMAN	Nuclear pore complex protein Nup107 (107 kDa nucleoporin) (Nucleoporin Nup107)	34	8.5	0.99	0	42	3.3	BioID	YES	Flp-In™ T-REx 293
CALX	P27824	P61619	SEC61A1	S61A1_HUMAN	Protein transport protein Sec61 subunit alpha isoform 1 (Sec61 alpha-1)	22	5.5	1	0	28	2	AP-MS	NO	Flp-In™ T-REx 293
CALX	P27824	P62873	GNB1	GBB1_HUMAN	Guanine nucleotide-binding protein G(I)/G(S)/G(T) subunit beta-1 (Transducin beta chain 1)	14	3.5	1	0	59	3.9	AP-MS	YES	Flp-In™ T-REx 293
CALX	P27824	P62879	GNB2	GBB2_HUMAN	Guanine nucleotide-binding protein G(I)/G(S)/G(T) subunit beta-2 (G protein subunit beta-2) (Transducin beta chain 2)	14	3.5	0.88	0.02	63	3.6	BioID	YES	Flp-In™ T-REx 293
CALX	P27824	P63167	DYNLL1	DYL1_HUMAN	Dynein light chain 1, cytoplasmic (8 kDa dynein light chain) (DLC8) (Dynein light chain LC8-type 1) (Protein inhibitor of neuronal nitric oxide synthase) (PIN)	9	2.25	0.74	0.06	64	2.2	AP-MS	YES	Flp-In™ T-REx 293
CALX	P27824	P80723	BASP1	BASP1_HUMAN	Brain acid soluble protein 1 (22 kDa neuronal tissue-enriched acidic protein) (Neuronal axonal membrane protein NAP-22)	21	5.25	0.94	0.01	62	6.9	BioID	YES	Flp-In™ T-REx 293
CALX	P27824	Q07065	CKAP4	CKAP4_HUMAN	Cytoskeleton-associated protein 4 (63-kDa cytoskeleton-linking membrane protein) (Climp-63) (p63)	35	8.75	1	0	58	5	AP-MS	YES	Flp-In™ T-REx 293
CALX	P27824	Q07065	CKAP4	CKAP4_HUMAN	Cytoskeleton-associated protein 4 (63-kDa cytoskeleton-linking membrane protein) (Climp-63) (p63)	102	25.5	1	0	58	5	BioID	YES	Flp-In™ T-REx 293
CALX	P27824	Q07960	ARHGAP1	RHG01_HUMAN	Rho GTPase-activating protein 1 (CDC42 GTPase-activating protein) (GTPase-activating protein rhoGAP) (Rho-related small GTPase protein activator) (Rho-type GTPase-activating protein 1) (p50-RhoGAP)	21	5.25	1	0	4	7	BioID	YES	Flp-In™ T-REx 293
CALX	P27824	Q08380	LGALS3BP	LG3BP_HUMAN	Galectin-3-binding protein (Basement membrane autoantigen p105) (Lectin galactoside-binding soluble 3-binding protein) (Mac-2-binding protein) (MAC2BP) (Mac-2 BP) (Tumor-associated antigen 90K)	31	7.75	1	0	25	13.7	AP-MS	YES	Flp-In™ T-REx 293
CALX	P27824	Q12769	NUP160	NU160_HUMAN	Nuclear pore complex protein Nup160 (160 kDa nucleoporin) (Nucleoporin Nup160)	33	8.25	0.95	0.01	26	2.8	BioID	YES	Flp-In™ T-REx 293
CALX	P27824	Q13190	STX5	STX5_HUMAN	Syntaxin-5	28	7	1	0	3	1.7	BioID	YES	Flp-In™ T-REx 293
CALX	P27824	Q13443	ADAM9	ADAM9_HUMAN	Disintegrin and metalloproteinase domain-containing protein 9 (ADAM 9) (EC 3.4.24.-) (Cellular disintegrin-related protein) (Meltrin-gamma) (Metalloprotease/disintegrin/cysteine-rich protein 9) (Myeloma cell metalloproteinase)	9	2.25	0.74	0.06	3	1.3	AP-MS	YES	Flp-In™ T-REx 293
CALX	P27824	Q13444	ADAM15	ADA15_HUMAN	Disintegrin and metalloproteinase domain-containing protein 15 (ADAM 15) (EC 3.4.24.-) (Metalloprotease RGD disintegrin protein) (Metalloproteinase-like, disintegrin-like, and cysteine-rich protein 15) (MDC-15) (Metargidin)	11	2.75	0.74	0.06	0	0	AP-MS	YES	Flp-In™ T-REx 293
CALX	P27824	Q13586	STIM1	STIM1_HUMAN	Stromal interaction molecule 1	111	27.75	1	0	2	1	BioID	YES	Flp-In™ T-REx 293
CALX	P27824	Q13724	MOGS	MOGS_HUMAN	Mannosyl-oligosaccharide glucosidase (EC 3.2.1.106) (Processing A-glucosidase I)	8	2	0.73	0.08	15	1.7	AP-MS	YES	Flp-In™ T-REx 293
CALX	P27824	Q14126	DSG2	DSG2_HUMAN	Desmoglein-2 (Cadherin family member 5) (HDGC)	49	12.25	1	0	37	17.9	BioID	YES	Flp-In™ T-REx 293
CALX	P27824	Q14689	DIP2A	DIP2A_HUMAN	Disco-interacting protein 2 homolog A (DIP2 homolog A)	13	3.25	0.76	0.04	2	1	BioID	YES	Flp-In™ T-REx 293
CALX	P27824	Q14703	MBTPS1	MBTP1_HUMAN	Membrane-bound transcription factor site-1 protease (EC 3.4.21.112) (Endopeptidase S1P) (Subtilisin/kexin-isozyme 1) (SKI-1)	8	2	0.73	0.08	0	0	AP-MS	NO	Flp-In™ T-REx 293
CALX	P27824	Q14739	LBR	LBR_HUMAN	Lamin-B receptor (Integral nuclear envelope inner membrane protein) (LMN2R)	23	5.75	1	0	54	5.7	AP-MS	YES	Flp-In™ T-REx 293
CALX	P27824	Q14739	LBR	LBR_HUMAN	Lamin-B receptor (Integral nuclear envelope inner membrane protein) (LMN2R)	115	28.75	0.96	0.01	54	5.7	BioID	YES	Flp-In™ T-REx 293
CALX	P27824	Q15006	EMC2	EMC2_HUMAN	ER membrane protein complex subunit 2 (Tetratricopeptide repeat protein 35) (TPR repeat protein 35)	29	7.25	1	0	4	1	BioID	YES	Flp-In™ T-REx 293
CALX	P27824	Q15165	PON2	PON2_HUMAN	Serum paraoxonase/arylesterase 2 (PON 2) (EC 3.1.1.2) (EC 3.1.1.81) (Aromatic esterase 2) (A-esterase 2) (Serum aryldialkylphosphatase 2)	8	2	0.73	0.08	4	1.5	AP-MS	YES	Flp-In™ T-REx 293
CALX	P27824	Q15436	SEC23A	SC23A_HUMAN	Protein transport protein Sec23A (SEC23-related protein A)	20	5	0.87	0.02	32	1.8	BioID	YES	Flp-In™ T-REx 293
CALX	P27824	Q15437	SEC23B	SC23B_HUMAN	Protein transport protein Sec23B (SEC23-related protein B)	63	15.75	1	0	30	1.6	BioID	YES	Flp-In™ T-REx 293
CALX	P27824	Q16864	ATP6V1F	VATF_HUMAN	V-type proton ATPase subunit F (V-ATPase subunit F) (V-ATPase 14 kDa subunit) (Vacuolar proton pump subunit F)	23	5.75	1	0	3	1	BioID	YES	Flp-In™ T-REx 293
CALX	P27824	Q16880	UGT8	CGT_HUMAN	2-hydroxyacylsphingosine 1-beta-galactosyltransferase (EC 2.4.1.47) (Ceramide UDP-galactosyltransferase) (Cerebroside synthase) (UDP-galactose-ceramide galactosyltransferase)	20	5	0.99	0	0	0	AP-MS	YES	Flp-In™ T-REx 293
CALX	P27824	Q16891	IMMT	MIC60_HUMAN	MICOS complex subunit MIC60 (Cell proliferation-inducing gene 4/52 protein) (Mitochondrial inner membrane protein) (Mitofilin) (p87/89)	18	4.5	1	0	44	5.4	AP-MS	YES	Flp-In™ T-REx 293
CALX	P27824	Q4G148	GXYLT1	GXLT1_HUMAN	Glucoside xylosyltransferase 1 (EC 2.4.2.n2) (Glycosyltransferase 8 domain-containing protein 3)	9	2.25	0.74	0.06	1	1	AP-MS	YES	Flp-In™ T-REx 293
CALX	P27824	Q4ZIN3	TMEM259	MBRL_HUMAN	Membralin (Transmembrane protein 259)	38	9.5	1	0	1	1	AP-MS	YES	Flp-In™ T-REx 293
CALX	P27824	Q53GQ0	HSD17B12	DHB12_HUMAN	Very-long-chain 3-oxoacyl-CoA reductase (EC 1.1.1.330) (17-beta-hydroxysteroid dehydrogenase 12) (17-beta-HSD 12) (3-ketoacyl-CoA reductase) (KAR) (Estradiol 17-beta-dehydrogenase 12) (EC 1.1.1.62) (Short chain dehydrogenase/reductase family 12C member 1)	17	4.25	1	0	27	1.9	AP-MS	YES	Flp-In™ T-REx 293
CALX	P27824	Q5HYI8	RABL3	RABL3_HUMAN	Rab-like protein 3	40	10	1	0	5	1.6	BioID	YES	Flp-In™ T-REx 293
CALX	P27824	Q5J8M3	EMC4	EMC4_HUMAN	ER membrane protein complex subunit 4 (Cell proliferation-inducing gene 17 protein) (Transmembrane protein 85)	10	2.5	0.97	0.01	1	1	BioID	YES	Flp-In™ T-REx 293
CALX	P27824	Q5JTH9	RRP12	RRP12_HUMAN	RRP12-like protein	11	2.75	0.75	0.05	61	3.8	AP-MS	YES	Flp-In™ T-REx 293
CALX	P27824	Q5JTV8	TOR1AIP1	TOIP1_HUMAN	Torsin-1A-interacting protein 1 (Lamin-associated protein 1B) (LAP1B)	58	14.5	1	0	21	1.6	BioID	YES	Flp-In™ T-REx 293
CALX	P27824	Q5VV42	CDKAL1	CDKAL_HUMAN	Threonylcarbamoyladenosine tRNA methylthiotransferase (EC 2.8.4.5) (CDK5 regulatory subunit-associated protein 1-like 1) (tRNA-t(6)A37 methylthiotransferase)	57	14.25	1	0	12	3.6	BioID	YES	Flp-In™ T-REx 293
CALX	P27824	Q6PK18	OGFOD3	OGFD3_HUMAN	2-oxoglutarate and iron-dependent oxygenase domain-containing protein 3 (EC 1.14.11.-)	13	3.25	0.75	0.05	0	0	AP-MS	YES	Flp-In™ T-REx 293
CALX	P27824	Q7L2E3	DHX30	DHX30_HUMAN	Putative ATP-dependent RNA helicase DHX30 (EC 3.6.4.13) (DEAH box protein 30)	19	4.75	0.8	0.03	62	9.4	BioID	YES	Flp-In™ T-REx 293
CALX	P27824	Q7Z2W4	ZC3HAV1	ZCCHV_HUMAN	Zinc finger CCCH-type antiviral protein 1 (ADP-ribosyltransferase diphtheria toxin-like 13) (ARTD13) (Zinc finger CCCH domain-containing protein 2) (Zinc finger antiviral protein) (ZAP)	67	16.75	1	0	58	6.3	BioID	YES	Flp-In™ T-REx 293
CALX	P27824	Q86UE4	MTDH	LYRIC_HUMAN	Protein LYRIC (3D3/LYRIC) (Astrocyte elevated gene-1 protein) (AEG-1) (Lysine-rich CEACAM1 co-isolated protein) (Metadherin) (Metastasis adhesion protein)	87	21.75	1	0	50	5.4	BioID	YES	Flp-In™ T-REx 293
CALX	P27824	Q86UP2	KTN1	KTN1_HUMAN	Kinectin (CG-1 antigen) (Kinesin receptor)	21	5.25	0.98	0	39	6.5	AP-MS	YES	Flp-In™ T-REx 293
CALX	P27824	Q86UP2	KTN1	KTN1_HUMAN	Kinectin (CG-1 antigen) (Kinesin receptor)	42	10.5	1	0	39	6.5	BioID	YES	Flp-In™ T-REx 293
CALX	P27824	Q86XL3	ANKLE2	ANKL2_HUMAN	Ankyrin repeat and LEM domain-containing protein 2 (LEM domain-containing protein 4)	71	17.75	1	0	13	1.7	BioID	YES	Flp-In™ T-REx 293
CALX	P27824	Q86Y07	VRK2	VRK2_HUMAN	Serine/threonine-protein kinase VRK2 (EC 2.7.11.1) (Vaccinia-related kinase 2)	55	13.75	1	0	14	3	BioID	YES	Flp-In™ T-REx 293
CALX	P27824	Q8IV08	PLD3	PLD3_HUMAN	Phospholipase D3 (PLD 3) (EC 3.1.4.4) (Choline phosphatase 3) (HindIII K4L homolog) (Hu-K4) (Phosphatidylcholine-hydrolyzing phospholipase D3)	11	2.75	0.99	0	17	1.5	AP-MS	YES	Flp-In™ T-REx 293
CALX	P27824	Q8IY81	FTSJ3	SPB1_HUMAN	pre-rRNA processing protein FTSJ3 (EC 2.1.1.-) (2'-O-ribose RNA methyltransferase SPB1 homolog) (Protein ftsJ homolog 3) (Putative rRNA methyltransferase 3)	15	3.75	0.73	0.07	63	8.5	BioID	YES	Flp-In™ T-REx 293
CALX	P27824	Q8IZJ1	UNC5B	UNC5B_HUMAN	Netrin receptor UNC5B (Protein unc-5 homolog 2) (Protein unc-5 homolog B) (p53-regulated receptor for death and life protein 1) (p53RDL1)	26	6.5	1	0	0	0	BioID	YES	Flp-In™ T-REx 293
CALX	P27824	Q8N511	TMEM199	TM199_HUMAN	Transmembrane protein 199	25	6.25	1	0	0	0	BioID	YES	Flp-In™ T-REx 293
CALX	P27824	Q8N766	EMC1	EMC1_HUMAN	ER membrane protein complex subunit 1	99	24.75	1	0	12	1.8	AP-MS	YES	Flp-In™ T-REx 293
CALX	P27824	Q8N766	EMC1	EMC1_HUMAN	ER membrane protein complex subunit 1	132	33	1	0	12	1.8	BioID	YES	Flp-In™ T-REx 293
CALX	P27824	Q8NBM8	PCYOX1L	PCYXL_HUMAN	Prenylcysteine oxidase-like (EC 1.8.3.-)	10	2.5	0.98	0	0	0	AP-MS	YES	Flp-In™ T-REx 293
CALX	P27824	Q8NDI1	EHBP1	EHBP1_HUMAN	EH domain-binding protein 1	85	21.25	1	0	19	2.3	BioID	YES	Flp-In™ T-REx 293
CALX	P27824	Q8NEN9	PDZD8	PDZD8_HUMAN	PDZ domain-containing protein 8 (Sarcoma antigen NY-SAR-84/NY-SAR-104)	90	22.5	1	0	3	1.3	BioID	YES	Flp-In™ T-REx 293
CALX	P27824	Q8NFH4	NUP37	NUP37_HUMAN	Nucleoporin Nup37 (p37) (Nup107-160 subcomplex subunit Nup37)	20	5	0.95	0.01	8	2.4	BioID	YES	Flp-In™ T-REx 293
CALX	P27824	Q8TCJ2	STT3B	STT3B_HUMAN	Dolichyl-diphosphooligosaccharide--protein glycosyltransferase subunit STT3B (Oligosaccharyl transferase subunit STT3B) (STT3-B) (EC 2.4.99.18) (Source of immunodominant MHC-associated peptides homolog)	39	9.75	1	0	9	1.6	AP-MS	YES	Flp-In™ T-REx 293
CALX	P27824	Q8TCJ2	STT3B	STT3B_HUMAN	Dolichyl-diphosphooligosaccharide--protein glycosyltransferase subunit STT3B (Oligosaccharyl transferase subunit STT3B) (STT3-B) (EC 2.4.99.18) (Source of immunodominant MHC-associated peptides homolog)	21	5.25	1	0	9	1.6	BioID	YES	Flp-In™ T-REx 293
[truncated: 5,837 more rows]

## Sheet: d
Bait	Accession (Bait)	Accession (Prey)	Gene names (Prey)	Protein name (Prey)	Prey Protein names (Prey)	SpecSum	AvgSpec	SaintScore	BFDR	Num of Expt. (found/411 control total)	Ave PSM of Crapomn	Tag	Purification Method
[truncated: 429 more rows]

[truncated: 1 more sheets: e]
