# Supplementary material for: An AP-MS- and BioID-compatible MAC-tag enables comprehensive mapping of protein interactions and subcellular localizations
Source: Nat Commun. 2018 Mar 22;9:1188. doi: 10.1038/s41467-018-03523-2 (PMC5864832; doi:10.1038/s41467-018-03523-2)
Supplement: Supplementary file 5 — Supplementary Data 2(XLSX 241 kb) [file 41467_2018_3523_MOESM5_ESM.xlsx]

## Sheet: a
	AIFM1	CALX	CATA	EEA1	EZRI	FBRL	GOGA2	H31	HSP7C	LAMP1	LMNA	PSA1	RAB11A	RAB9A	RS6	TBA1A	TBG1	TGON2
WD_REPEATS_2	0	16	0	3	0	9	0	13	1	0	3	0	0	0	2	0	0	14
ZINC_FINGER_C2H2_2	0	0	0	6	0	5	1	0	1	0	22	0	0	0	0	14	0	0
ZINC_FINGER_C2H2_1	0	0	0	6	0	8	0	0	0	0	20	0	0	0	0	14	0	0
EGF_1	0	2	0	0	3	0	0	0	0	2	0	0	0	0	0	0	0	34
TPR	0	0	0	0	0	6	0	3	19	8	0	0	0	0	0	0	3	0
EGF_3	0	2	0	0	2	0	0	0	0	0	0	0	0	0	0	0	0	35
SOLCAR	0	6	0	0	3	0	0	0	0	0	0	0	0	0	0	24	3	0
EF_HAND_2	2	5	0	0	3	0	0	0	0	2	0	0	0	0	0	8	2	12
ANK_REPEAT	3	0	4	0	0	0	0	3	20	0	0	0	0	0	0	0	0	4
EGF_2	0	2	0	0	3	0	0	0	0	0	0	0	0	0	0	0	0	29
IG_LIKE	0	5	0	0	4	0	0	0	0	14	0	0	0	0	0	1	0	4
WD_REPEATS_1	0	4	0	0	0	5	0	7	1	0	0	0	0	0	1	0	0	4
ASX_HYDROXYL	0	0	0	0	0	0	0	0	0	0	0	0	0	0	0	0	0	22
EGF_CA	0	0	0	0	0	0	0	0	0	0	0	0	0	0	0	0	0	22
RRM	0	0	0	0	1	5	0	0	0	0	0	4	0	0	6	1	0	1
WD_REPEATS_REGION	0	3	0	1	0	3	0	3	1	0	1	0	0	0	2	0	0	3
BAG	0	0	0	0	0	0	0	0	7	0	0	0	0	0	0	5	5	0
EF_HAND_1	1	0	0	0	2	0	0	0	0	1	0	0	0	0	0	4	0	8
HSP70_3	1	1	0	0	1	0	0	0	7	2	0	0	1	1	0	1	0	1
ARM_REPEAT	0	0	0	0	0	0	0	0	0	9	7	0	0	0	0	0	0	0
TCP1_1	0	0	0	0	0	0	0	0	0	0	0	0	0	0	0	8	8	0
TCP1_2	0	0	0	0	0	0	0	0	0	0	0	0	0	0	0	8	8	0
TCP1_3	0	0	0	0	0	0	0	0	0	0	0	0	0	0	0	8	8	0
PPR	0	0	0	0	0	5	0	5	0	0	0	0	0	0	5	0	0	0
TPR_REGION	1	0	0	0	0	3	0	4	4	1	0	0	0	0	0	0	1	0
HSP70_2	1	1	0	0	1	0	0	0	5	2	0	0	1	1	0	1	0	1
CADHERIN_2	0	0	0	0	0	0	0	0	0	14	0	0	0	0	0	0	0	0
DNAJ_2	1	0	0	0	0	0	0	1	2	3	0	0	0	0	0	5	0	0
IQ	0	6	5	0	1	0	0	0	0	0	0	0	0	0	0	0	0	0
HSP70_1	1	0	0	0	1	0	0	0	4	1	0	0	1	1	0	0	0	1
DNAJ_1	1	0	0	0	0	0	0	1	0	2	0	0	0	0	0	5	0	0
THIOREDOXIN_2	2	0	0	0	0	0	0	0	0	5	0	0	0	0	0	1	0	1
PROTEIN_KINASE_DOM	0	1	0	0	1	0	0	0	3	3	0	0	0	0	0	1	0	0
LEM	0	2	0	0	0	0	0	0	0	0	5	0	0	0	0	1	0	1
H15	0	0	0	0	0	0	0	3	0	0	0	0	0	0	3	0	0	3
CADHERIN_1	0	0	0	0	0	0	0	0	0	9	0	0	0	0	0	0	0	0
STEROL_REDUCT_1	0	1	0	0	0	1	0	1	0	1	1	0	0	0	1	1	0	1
STEROL_REDUCT_2	0	1	0	0	0	1	0	1	0	1	1	0	0	0	1	1	0	1
TUBULIN	0	0	0	0	0	0	0	0	1	0	0	0	0	0	0	6	1	0
PHOSPHOFRUCTOKINASE	0	0	0	0	0	0	0	0	0	0	0	0	0	0	0	6	0	2
PROTEIN_KINASE_ATP	0	1	0	0	1	0	0	0	2	2	0	0	0	0	0	1	0	0
CHCR	0	0	0	0	0	0	0	0	7	0	0	0	0	0	0	0	0	0
LIM_DOMAIN_2	1	1	1	0	0	0	0	0	3	0	0	0	0	0	0	0	0	0
PROTEASOME_ALPHA_1	0	0	0	0	0	0	0	0	0	0	0	6	0	0	0	0	0	0
PROTEASOME_ALPHA_2	0	0	0	0	0	0	0	0	0	0	0	6	0	0	0	0	0	0
PROTEASOME_BETA_1	0	0	0	0	0	0	0	0	0	0	0	5	1	0	0	0	0	0
PROTEASOME_BETA_2	0	0	0	0	0	0	0	0	0	0	0	5	1	0	0	0	0	0
INTEGRIN_BETA	0	3	0	0	0	0	0	0	0	3	0	0	0	0	0	0	0	0
ZINC_PROTEASE	0	4	0	0	0	0	0	0	0	2	0	0	0	0	0	0	0	0
G_CP	0	1	0	0	0	1	0	1	0	0	1	0	0	0	1	0	0	1
HELICASE_ATP_BIND_1	0	0	0	0	1	3	0	0	0	0	1	0	0	0	1	0	0	0
HELICASE_CTER	0	0	0	0	1	3	0	0	0	0	1	0	0	0	1	0	0	0
DS_RBD	0	0	0	0	0	3	0	0	0	0	0	0	0	0	3	0	0	0
THIOREDOXIN_1	1	0	0	0	0	0	0	0	0	4	0	0	0	0	0	0	0	0
ER_TARGET	0	0	0	0	0	0	0	0	0	4	0	0	0	0	0	0	0	1
CHCH	5	0	0	0	0	0	0	0	0	0	0	0	0	0	0	0	0	0
ANK_REP_REGION	1	0	1	0	0	0	0	1	1	0	0	0	0	0	0	0	0	1
LIM_DOMAIN_1	1	1	1	0	0	0	0	0	2	0	0	0	0	0	0	0	0	0
PROTEIN_KINASE_ST	0	1	0	0	0	0	0	0	2	1	0	0	0	0	0	1	0	0
WW_DOMAIN_1	0	2	0	0	0	0	0	0	1	0	0	0	0	0	0	0	0	2
WW_DOMAIN_2	0	2	0	0	0	0	0	0	1	0	0	0	0	0	0	0	0	2
IG_MHC	0	1	0	0	0	0	0	0	0	2	0	0	0	0	0	1	0	1
MYOSIN_MOTOR	0	3	1	0	1	0	0	0	0	0	0	0	0	0	0	0	0	0
C2	0	5	0	0	0	0	0	0	0	0	0	0	0	0	0	0	0	0
CALRETICULIN_REPEAT	0	5	0	0	0	0	0	0	0	0	0	0	0	0	0	0	0	0
ENOYL_COA_HYDRATASE	0	1	0	0	0	0	0	0	0	0	0	0	0	1	0	1	0	1
FKBP_PPIASE	0	0	0	0	0	0	0	0	0	4	0	0	0	0	0	0	0	0
BIOTINYL_LIPOYL	0	2	0	0	0	0	0	0	0	0	0	0	0	0	0	0	0	2
LIPOYL	0	2	0	0	0	0	0	0	0	0	0	0	0	0	0	0	0	2
ZF_UBR	0	0	0	0	0	0	1	1	1	0	0	0	0	0	0	0	0	1
ZF_C2H2_AKAP95	0	0	0	0	0	0	0	0	0	0	2	0	0	0	0	2	0	0
ATPASE_GAMMA	1	1	0	0	0	0	0	0	0	0	0	0	0	0	0	1	0	1
CBS	0	2	0	0	0	0	0	0	0	2	0	0	0	0	0	0	0	0
RIBOSOMAL_L32E	0	1	0	0	1	0	0	1	0	0	0	0	0	0	0	0	0	1
ADH_SHORT	0	1	1	0	0	0	0	0	0	0	0	0	0	0	0	2	0	0
LRR	0	4	0	0	0	0	0	0	0	0	0	0	0	0	0	0	0	0
PROTEIN_KINASE_TYR	0	0	0	0	1	0	0	0	1	2	0	0	0	0	0	0	0	0
FERM_1	0	0	0	0	3	0	0	0	1	0	0	0	0	0	0	0	0	0
FERM_2	0	0	0	0	3	0	0	0	1	0	0	0	0	0	0	0	0	0
FERM_3	0	0	0	0	3	0	0	0	1	0	0	0	0	0	0	0	0	0
KH_TYPE_1	0	0	0	0	3	0	0	0	1	0	0	0	0	0	0	0	0	0
HTH_LA	0	0	0	0	0	2	0	1	0	0	0	0	0	0	1	0	0	0
IMPORTIN_B_NT	0	0	0	0	0	0	0	2	0	0	0	0	0	0	2	0	0	0
COLD_SHOCK	0	0	0	0	0	0	0	0	4	0	0	0	0	0	0	0	0	0
3HCDH	0	1	0	0	0	0	0	0	0	0	0	0	0	0	0	1	0	1
ZF_CR	0	0	0	0	0	0	0	0	0	0	0	0	0	0	0	3	0	0
AA_TRNA_LIGASE_II	1	0	0	0	0	0	0	0	1	0	0	0	0	0	0	0	0	1
APAG	1	0	0	0	0	1	0	1	0	0	0	0	0	0	0	0	0	0
TH1	0	2	1	0	0	0	0	0	0	0	0	0	0	0	0	0	0	0
DYNEIN_LIGHT_1	0	1	0	0	0	0	0	0	1	0	0	0	0	0	0	0	0	1
ADAM_MEPRO	0	2	0	0	0	0	0	0	0	1	0	0	0	0	0	0	0	0
DISINTEGRIN_2	0	2	0	0	0	0	0	0	0	1	0	0	0	0	0	0	0	0
CLATHRIN_LIGHT_CHN_1	0	1	0	0	0	0	0	0	2	0	0	0	0	0	0	0	0	0
CLATHRIN_LIGHT_CHN_2	0	1	0	0	0	0	0	0	2	0	0	0	0	0	0	0	0	0
LEM_LIKE	0	1	0	0	0	0	0	0	0	0	2	0	0	0	0	0	0	0
ZF_RING_2	0	1	0	0	0	0	0	0	0	1	0	0	0	0	0	1	0	0
S5A_REDUCTASE	0	1	0	0	0	0	0	0	0	0	0	0	0	0	0	1	0	1
DEAH_ATP_HELICASE	0	0	0	0	0	1	0	0	0	0	1	0	0	0	1	0	0	0
RIBOSOMAL_S12	0	0	0	1	0	1	0	0	0	0	0	0	0	0	0	0	0	1
CH	0	0	0	0	2	0	0	0	1	0	0	0	0	0	0	0	0	0
DEAD_ATP_HELICASE	0	0	0	0	1	2	0	0	0	0	0	0	0	0	0	0	0	0
Q_MOTIF	0	0	0	0	1	2	0	0	0	0	0	0	0	0	0	0	0	0
FN3	0	0	0	0	3	0	0	0	0	0	0	0	0	0	0	0	0	0
PDZ	0	0	0	0	1	0	0	0	1	0	0	0	0	0	0	0	0	1
RIBOSOMAL_L24	0	0	0	0	0	1	0	0	0	0	0	0	0	0	2	0	0	0
RIBOSOMAL_S5	0	0	0	0	0	1	0	1	0	0	0	0	0	0	1	0	0	0
S5_DSRBD	0	0	0	0	0	1	0	1	0	0	0	0	0	0	1	0	0	0
HEAT_REPEAT	0	0	0	0	0	0	0	2	0	0	0	0	0	0	1	0	0	0
CALPONIN_1	0	0	0	0	0	0	0	0	3	0	0	0	0	0	0	0	0	0
CALPONIN_2	0	0	0	0	0	0	0	0	3	0	0	0	0	0	0	0	0	0
MIR	0	0	0	0	0	0	0	0	0	3	0	0	0	0	0	0	0	0
IF	0	0	0	0	0	0	0	0	0	0	3	0	0	0	0	0	0	0
TUBULIN_B_AUTOREG	0	0	0	0	0	0	0	0	0	0	0	0	0	0	0	3	0	0
PX	0	0	0	0	0	0	0	0	0	0	0	0	0	0	0	0	0	3
LNR	0	0	0	0	0	0	0	0	0	0	0	0	0	0	0	0	0	3
ZF_ZZ_1	0	0	0	0	0	0	1	0	1	0	0	0	0	0	0	0	0	0
ZF_ZZ_2	0	0	0	0	0	0	1	0	1	0	0	0	0	0	0	0	0	0
IRS_PTB	0	0	0	0	0	0	0	0	1	0	0	0	0	0	0	1	0	0
PH_DOMAIN	0	0	0	0	0	0	0	0	1	0	0	0	0	0	0	1	0	0
G_TR_1	1	0	0	0	0	0	0	0	0	0	0	0	0	0	0	1	0	0
G_TR_2	1	0	0	0	0	0	0	0	0	0	0	0	0	0	0	1	0	0
BRCT	2	0	0	0	0	0	0	0	0	0	0	0	0	0	0	0	0	0
EUKARYOTIC_PORIN	1	1	0	0	0	0	0	0	0	0	0	0	0	0	0	0	0	0
MIRO	2	0	0	0	0	0	0	0	0	0	0	0	0	0	0	0	0	0
AAA	0	0	0	0	0	0	0	0	0	0	0	0	0	0	0	2	0	0
CALRETICULIN_1	0	2	0	0	0	0	0	0	0	0	0	0	0	0	0	0	0	0
CALRETICULIN_2	0	2	0	0	0	0	0	0	0	0	0	0	0	0	0	0	0	0
SECY_1	0	1	0	0	0	0	0	0	0	0	0	0	0	0	0	0	0	1
SECY_2	0	1	0	0	0	0	0	0	0	0	0	0	0	0	0	0	0	1
GS	0	1	0	0	0	0	0	0	0	1	0	0	0	0	0	0	0	0
ATPASE_NA_K_BETA_1	0	1	0	0	0	0	0	0	0	1	0	0	0	0	0	0	0	0
NA_NEUROTRAN_SYMP_1	0	1	0	0	0	0	0	0	0	0	0	0	0	0	0	0	0	1
NA_NEUROTRAN_SYMP_2	0	1	0	0	0	0	0	0	0	0	0	0	0	0	0	0	0	1
NA_NEUROTRAN_SYMP_3	0	1	0	0	0	0	0	0	0	0	0	0	0	0	0	0	0	1
PLD	0	2	0	0	0	0	0	0	0	0	0	0	0	0	0	0	0	0
ALPHA_GALACTOSIDASE	0	1	0	0	0	0	0	0	0	1	0	0	0	0	0	0	0	0
LON_N	0	0	1	0	0	0	0	0	0	0	0	0	0	0	0	0	1	0
LON_PROTEOLYTIC	0	0	1	0	0	0	0	0	0	0	0	0	0	0	0	0	1	0
LON_SER	0	0	1	0	0	0	0	0	0	0	0	0	0	0	0	0	1	0
UIM	0	0	0	0	0	0	2	0	0	0	0	0	0	0	0	0	0	0
YTH	0	0	0	0	0	0	0	0	0	0	1	0	0	0	0	0	0	1
PCMT	0	0	0	1	0	0	0	0	0	0	1	0	0	0	0	0	0	0
ZF_C2HC_LYAR	0	0	0	0	0	2	0	0	0	0	0	0	0	0	0	0	0	0
NOP	0	0	0	0	0	2	0	0	0	0	0	0	0	0	0	0	0	0
RIBOSOMAL_L39E	0	0	0	0	0	1	0	0	0	0	0	0	0	0	1	0	0	0
UBA	0	0	0	0	0	2	0	0	0	0	0	0	0	0	0	0	0	0
RIBOSOMAL_S9	0	0	0	0	0	0	0	1	0	0	0	0	0	0	1	0	0	0
U_BOX	0	0	0	0	0	0	0	0	1	0	0	0	0	0	0	0	1	0
KINESIN_LIGHT	0	0	0	0	0	0	0	0	2	0	0	0	0	0	0	0	0	0
CARBOXYPEPT_ZN_1	0	0	0	0	0	0	0	0	0	2	0	0	0	0	0	0	0	0
CARBOXYPEPT_ZN_2	0	0	0	0	0	0	0	0	0	2	0	0	0	0	0	0	0	0
LAMP_1	0	0	0	0	0	0	0	0	0	2	0	0	0	0	0	0	0	0
IBB	0	0	0	0	0	0	0	0	0	0	2	0	0	0	0	0	0	0
KRAB	0	0	0	0	0	0	0	0	0	0	2	0	0	0	0	0	0	0
HMG_BOX_2	0	0	0	0	0	0	0	0	0	0	2	0	0	0	0	0	0	0
RAB	0	0	0	0	0	0	0	0	0	0	0	0	1	1	0	0	0	0
GRPE	0	0	0	0	0	0	0	0	0	0	0	0	1	1	0	0	0	0
ARF	0	0	0	0	0	0	0	0	0	0	0	0	0	0	0	1	0	1
ATP_GRASP	0	0	0	0	0	0	0	0	0	0	0	0	0	0	0	2	0	0
CPSASE_1	0	0	0	0	0	0	0	0	0	0	0	0	0	0	0	2	0	0
CPSASE_2	0	0	0	0	0	0	0	0	0	0	0	0	0	0	0	2	0	0
RIBOSOMAL_S27E	0	0	0	0	0	0	0	0	0	0	0	0	0	0	0	2	0	0
ATPASE_E1_E2	0	0	0	0	0	0	0	0	0	0	0	0	0	0	0	0	0	2
FE2OG_OXY	0	1	0	0	0	0	0	0	0	0	0	0	0	0	0	0	0	0
ADENYLATE_KINASE	1	0	0	0	0	0	0	0	0	0	0	0	0	0	0	0	0	0
G_ERA	1	0	0	0	0	0	0	0	0	0	0	0	0	0	0	0	0	0
DHFR_1	1	0	0	0	0	0	0	0	0	0	0	0	0	0	0	0	0	0
DHFR_2	1	0	0	0	0	0	0	0	0	0	0	0	0	0	0	0	0	0
COX2	1	0	0	0	0	0	0	0	0	0	0	0	0	0	0	0	0	0
COX2_CUA	1	0	0	0	0	0	0	0	0	0	0	0	0	0	0	0	0	0
COX2_TM	1	0	0	0	0	0	0	0	0	0	0	0	0	0	0	0	0	0
INSULINASE	1	0	0	0	0	0	0	0	0	0	0	0	0	0	0	0	0	0
FTHFS_1	1	0	0	0	0	0	0	0	0	0	0	0	0	0	0	0	0	0
FTHFS_2	1	0	0	0	0	0	0	0	0	0	0	0	0	0	0	0	0	0
AA_TRNA_LIGASE_I	1	0	0	0	0	0	0	0	0	0	0	0	0	0	0	0	0	0
POTRA	1	0	0	0	0	0	0	0	0	0	0	0	0	0	0	0	0	0
SUBTILASE_HIS	0	1	0	0	0	0	0	0	0	0	0	0	0	0	0	0	0	0
SUBTILASE_SER	0	1	0	0	0	0	0	0	0	0	0	0	0	0	0	0	0	0
SAM_ICMT	0	1	0	0	0	0	0	0	0	0	0	0	0	0	0	0	0	0
GLYCOSYL_HYDROL_F2_1	0	1	0	0	0	0	0	0	0	0	0	0	0	0	0	0	0	0
GLYCOSYL_HYDROL_F2_2	0	1	0	0	0	0	0	0	0	0	0	0	0	0	0	0	0	0
GDA1_CD39_NTPASE	0	1	0	0	0	0	0	0	0	0	0	0	0	0	0	0	0	0
THIOLASE_1	0	1	0	0	0	0	0	0	0	0	0	0	0	0	0	0	0	0
THIOLASE_2	0	1	0	0	0	0	0	0	0	0	0	0	0	0	0	0	0	0
THIOLASE_3	0	1	0	0	0	0	0	0	0	0	0	0	0	0	0	0	0	0
DISINTEGRIN_1	0	1	0	0	0	0	0	0	0	0	0	0	0	0	0	0	0	0
UDPGT	0	1	0	0	0	0	0	0	0	0	0	0	0	0	0	0	0	0
MSP	0	1	0	0	0	0	0	0	0	0	0	0	0	0	0	0	0	0
ATPASE_DELTA	0	1	0	0	0	0	0	0	0	0	0	0	0	0	0	0	0	0
BTB	0	1	0	0	0	0	0	0	0	0	0	0	0	0	0	0	0	0
SRCR_1	0	1	0	0	0	0	0	0	0	0	0	0	0	0	0	0	0	0
SRCR_2	0	1	0	0	0	0	0	0	0	0	0	0	0	0	0	0	0	0
ZF_RING_1	0	1	0	0	0	0	0	0	0	0	0	0	0	0	0	0	0	0
ACTINS_2	0	0	1	0	0	0	0	0	0	0	0	0	0	0	0	0	0	0
ACTINS_ACT_LIKE	0	0	1	0	0	0	0	0	0	0	0	0	0	0	0	0	0	0
G_PROTEIN_GAMMA	0	0	1	0	0	0	0	0	0	0	0	0	0	0	0	0	0	0
NUDIX	0	0	1	0	0	0	0	0	0	0	0	0	0	0	0	0	0	0
FAD_PCMH	0	0	1	0	0	0	0	0	0	0	0	0	0	0	0	0	0	0
CATALASE_1	0	0	1	0	0	0	0	0	0	0	0	0	0	0	0	0	0	0
CATALASE_2	0	0	1	0	0	0	0	0	0	0	0	0	0	0	0	0	0	0
CATALASE_3	0	0	1	0	0	0	0	0	0	0	0	0	0	0	0	0	0	0
VWFA	0	0	0	0	0	0	1	0	0	0	0	0	0	0	0	0	0	0
ZF_FYVE	0	0	0	1	0	0	0	0	0	0	0	0	0	0	0	0	0	0
UBIQUITIN_2	0	0	0	0	0	1	0	0	0	0	0	0	0	0	0	0	0	0
MACRO	0	0	0	0	1	0	0	0	0	0	0	0	0	0	0	0	0	0
ACTININ_1	0	0	0	0	1	0	0	0	0	0	0	0	0	0	0	0	0	0
ACTININ_2	0	0	0	0	1	0	0	0	0	0	0	0	0	0	0	0	0	0
RIBOSOMAL_S15	0	0	0	0	1	0	0	0	0	0	0	0	0	0	0	0	0	0
S100_CABP	0	0	0	0	1	0	0	0	0	0	0	0	0	0	0	0	0	0
TBOX_1	0	0	0	0	1	0	0	0	0	0	0	0	0	0	0	0	0	0
TBOX_2	0	0	0	0	1	0	0	0	0	0	0	0	0	0	0	0	0	0
TBOX_3	0	0	0	0	1	0	0	0	0	0	0	0	0	0	0	0	0	0
RIBOSOMAL_S17	0	0	0	0	0	1	0	0	0	0	0	0	0	0	0	0	0	0
RIBOSOMAL_L7AE	0	0	0	0	0	1	0	0	0	0	0	0	0	0	0	0	0	0
SAM_MT_PRMT	0	0	0	0	0	1	0	0	0	0	0	0	0	0	0	0	0	0
DZF	0	0	0	0	0	1	0	0	0	0	0	0	0	0	0	0	0	0
FIBRILLARIN	0	0	0	0	0	1	0	0	0	0	0	0	0	0	0	0	0	0
RIBOSOMAL_S13_1	0	0	0	0	0	1	0	0	0	0	0	0	0	0	0	0	0	0
RIBOSOMAL_S13_2	0	0	0	0	0	1	0	0	0	0	0	0	0	0	0	0	0	0
PABC	0	0	0	0	0	1	0	0	0	0	0	0	0	0	0	0	0	0
HISTONE_H4	0	0	0	0	0	0	0	1	0	0	0	0	0	0	0	0	0	0
HISTONE_H3_1	0	0	0	0	0	0	0	1	0	0	0	0	0	0	0	0	0	0
HISTONE_H3_2	0	0	0	0	0	0	0	1	0	0	0	0	0	0	0	0	0	0
STATHMIN_1	0	0	0	0	0	0	0	0	1	0	0	0	0	0	0	0	0	0
STATHMIN_2	0	0	0	0	0	0	0	0	1	0	0	0	0	0	0	0	0	0
STATHMIN_3	0	0	0	0	0	0	0	0	1	0	0	0	0	0	0	0	0	0
TSC22	0	0	0	0	0	0	0	0	1	0	0	0	0	0	0	0	0	0
MI	0	0	0	0	0	0	0	0	1	0	0	0	0	0	0	0	0	0
W2	0	0	0	0	0	0	0	0	1	0	0	0	0	0	0	0	0	0
RNA_POL_BETA	0	0	0	0	0	0	0	0	1	0	0	0	0	0	0	0	0	0
SER_THR_PHOSPHATASE	0	0	0	0	0	0	0	0	1	0	0	0	0	0	0	0	0	0
SH2	0	0	0	0	0	0	0	0	1	0	0	0	0	0	0	0	0	0
SH3	0	0	0	0	0	0	0	0	1	0	0	0	0	0	0	0	0	0
WH1	0	0	0	0	0	0	0	0	1	0	0	0	0	0	0	0	0	0
RIBORED_SMALL	0	0	0	0	0	0	0	0	1	0	0	0	0	0	0	0	0	0
SEPARIN	0	0	0	0	0	0	0	0	1	0	0	0	0	0	0	0	0	0
FHA_DOMAIN	0	0	0	0	0	0	0	0	1	0	0	0	0	0	0	0	0	0
GATASE_TYPE_2	0	0	0	0	0	0	0	0	1	0	0	0	0	0	0	0	0	0
AH	0	0	0	0	0	0	0	0	1	0	0	0	0	0	0	0	0	0
MAGE	0	0	0	0	0	0	0	0	1	0	0	0	0	0	0	0	0	0
I_LWEQ	0	0	0	0	0	0	0	0	1	0	0	0	0	0	0	0	0	0
SEMA	0	0	0	0	0	0	0	0	0	1	0	0	0	0	0	0	0	0
VINCULIN_1	0	0	0	0	0	0	0	0	0	1	0	0	0	0	0	0	0	0
LAMP_2	0	0	0	0	0	0	0	0	0	1	0	0	0	0	0	0	0	0
LAMP_3	0	0	0	0	0	0	0	0	0	1	0	0	0	0	0	0	0	0
RANBD1	0	0	0	0	0	0	0	0	0	0	1	0	0	0	0	0	0	0
HOMEOBOX_2	0	0	0	0	0	0	0	0	0	0	1	0	0	0	0	0	0	0
ZN_HOOK	0	0	0	0	0	0	0	0	0	0	1	0	0	0	0	0	0	0
SCAN_BOX	0	0	0	0	0	0	0	0	0	0	1	0	0	0	0	0	0	0
P53	0	0	0	0	0	0	0	0	0	0	1	0	0	0	0	0	0	0
SSB	0	0	0	0	0	0	0	0	0	0	1	0	0	0	0	0	0	0
MATH	0	0	0	0	0	0	0	0	0	0	1	0	0	0	0	0	0	0
USP_1	0	0	0	0	0	0	0	0	0	0	1	0	0	0	0	0	0	0
USP_2	0	0	0	0	0	0	0	0	0	0	1	0	0	0	0	0	0	0
USP_3	0	0	0	0	0	0	0	0	0	0	1	0	0	0	0	0	0	0
PAL_HISTIDASE	0	0	0	0	0	0	0	0	0	0	0	0	1	0	0	0	0	0
1433_1	0	0	0	0	0	0	0	0	0	0	0	0	1	0	0	0	0	0
1433_2	0	0	0	0	0	0	0	0	0	0	0	0	1	0	0	0	0	0
BPL_LPL_CATALYTIC	0	0	0	0	0	0	0	0	0	0	0	0	0	1	0	0	0	0
TROPOMYOSIN	0	0	0	0	0	0	0	0	0	0	0	0	0	1	0	0	0	0
RIBOSOMAL_S12E	0	0	0	0	0	0	0	0	0	0	0	0	0	0	1	0	0	0
FRD_SDH_FAD_BINDING	0	0	0	0	0	0	0	0	0	0	0	0	0	0	1	0	0	0
RIBOSOMAL_L13	0	0	0	0	0	0	0	0	0	0	0	0	0	0	1	0	0	0
RIBOSOMAL_S2_1	0	0	0	0	0	0	0	0	0	0	0	0	0	0	1	0	0	0
G_OBG	0	0	0	0	0	0	0	0	0	0	0	0	0	0	1	0	0	0
BRIX	0	0	0	0	0	0	0	0	0	0	0	0	0	0	1	0	0	0
UCH_1	0	0	0	0	0	0	0	0	0	0	0	0	0	0	1	0	0	0
NDP_KINASES	0	0	0	0	0	0	0	0	0	0	0	0	0	0	1	0	0	0
RIBOSOMAL_S6E	0	0	0	0	0	0	0	0	0	0	0	0	0	0	1	0	0	0
SAP	0	0	0	0	0	0	0	0	0	0	0	0	0	0	1	0	0	0
RBD	0	0	0	0	0	0	0	0	0	0	0	0	0	0	0	1	0	0
ZF_DAG_PE_1	0	0	0	0	0	0	0	0	0	0	0	0	0	0	0	1	0	0
ZF_DAG_PE_2	0	0	0	0	0	0	0	0	0	0	0	0	0	0	0	1	0	0
HIG1	0	0	0	0	0	0	0	0	0	0	0	0	0	0	0	1	0	0
CARBAMOYLTRANSFERASE	0	0	0	0	0	0	0	0	0	0	0	0	0	0	0	1	0	0
DIHYDROOROTASE_1	0	0	0	0	0	0	0	0	0	0	0	0	0	0	0	1	0	0
DIHYDROOROTASE_2	0	0	0	0	0	0	0	0	0	0	0	0	0	0	0	1	0	0
GATASE_TYPE_1	0	0	0	0	0	0	0	0	0	0	0	0	0	0	0	1	0	0
MFS	0	0	0	0	0	0	0	0	0	0	0	0	0	0	0	1	0	0
MHD	0	0	0	0	0	0	0	0	0	0	0	0	0	0	0	0	0	1
BEACH	0	0	0	0	0	0	0	0	0	0	0	0	0	0	0	0	0	1
PH_BEACH	0	0	0	0	0	0	0	0	0	0	0	0	0	0	0	0	0	1
RICIN_B_LECTIN	0	0	0	0	0	0	0	0	0	0	0	0	0	0	0	0	0	1
TRBD	0	0	0	0	0	0	0	0	0	0	0	0	0	0	0	0	0	1
ENTH	0	0	0	0	0	0	0	0	0	0	0	0	0	0	0	0	0	1
ACB_1	0	0	0	0	0	0	0	0	0	0	0	0	0	0	0	0	0	1
ACB_2	0	0	0	0	0	0	0	0	0	0	0	0	0	0	0	0	0	1
GOLD	0	0	0	0	0	0	0	0	0	0	0	0	0	0	0	0	0	1

## Sheet: b
	AIFM1	CALX	CATA	EEA1	EZRI	FBRL	GOGA2	H31	HSP7C	LAMP1	LMNA	PSA1	RAB11A	RAB9A	RS6	TBA1A	TBG1	TGON2
HECT	0	0	0	0	0	0	0	0	1	0	0	0	0	0	0	0	0	0
CS	0	0	0	0	0	0	0	0	0	0	0	0	0	0	0	0	0	1
ADOMET_ACTIVATION	0	0	0	0	0	0	0	0	1	0	0	0	0	0	0	0	0	0
B12_BINDING	0	0	0	0	0	0	0	0	1	0	0	0	0	0	0	0	0	0
B12_BINDING_NTER	0	0	0	0	0	0	0	0	1	0	0	0	0	0	0	0	0	0
HCY	0	0	0	0	0	0	0	0	1	0	0	0	0	0	0	0	0	0
PTERIN_BINDING	0	0	0	0	0	0	0	0	1	0	0	0	0	0	0	0	0	0
ACYL_COA_DH_1	1	0	0	0	0	0	0	0	0	0	0	0	0	0	0	0	0	0
ACYL_COA_DH_2	1	0	0	0	0	0	0	0	0	0	0	0	0	0	0	0	0	0
ERV_ALR	1	0	0	0	0	0	0	0	0	0	0	0	0	0	0	0	0	0
ATPASE_DELTA	1	0	0	0	0	0	0	0	0	0	0	0	0	0	0	0	0	0
FTHFS_1	1	0	0	0	0	0	0	0	0	0	0	0	0	0	0	0	0	0
FTHFS_2	1	0	0	0	0	0	0	0	0	0	0	0	0	0	0	0	0	0
CYTO_HEME_LYASE_1	1	0	0	0	0	0	0	0	0	0	0	0	0	0	0	0	0	0
CYTO_HEME_LYASE_2	1	0	0	0	0	0	0	0	0	0	0	0	0	0	0	0	0	0
CLP_PROTEASE_HIS	1	0	0	0	0	0	0	0	0	0	0	0	0	0	0	0	0	0
CLP_PROTEASE_SER	1	0	0	0	0	0	0	0	0	0	0	0	0	0	0	0	0	0
COX2	1	0	0	0	0	0	0	0	0	0	0	0	0	0	0	0	0	0
COX2_CUA	1	0	0	0	0	0	0	0	0	0	0	0	0	0	0	0	0	0
COX2_TM	1	0	0	0	0	0	0	0	0	0	0	0	0	0	0	0	0	0
COX5B_1	1	0	0	0	0	0	0	0	0	0	0	0	0	0	0	0	0	0
COX5B_2	1	0	0	0	0	0	0	0	0	0	0	0	0	0	0	0	0	0
CYTC	1	0	0	0	0	0	0	0	0	0	0	0	0	0	0	0	0	0
GLFV_DEHYDROGENASE	1	0	0	0	0	0	0	0	0	0	0	0	0	0	0	0	0	0
G_DYNAMIN_1	1	0	0	0	0	0	0	0	0	0	0	0	0	0	0	0	0	0
GED	1	0	0	0	0	0	0	0	0	0	0	0	0	0	0	0	0	0
G_ERA	1	0	0	0	0	0	0	0	0	0	0	0	0	0	0	0	0	0
ETF_BETA	1	0	0	0	0	0	0	0	0	0	0	0	0	0	0	0	0	0
SHMT	1	0	0	0	0	0	0	0	0	0	0	0	0	0	0	0	0	0
COPROGEN_OXIDASE	1	0	0	0	0	0	0	0	0	0	0	0	0	0	0	0	0	0
G_TR_2	1	0	0	0	0	0	0	0	0	0	0	0	0	0	0	0	0	0
IF2	1	0	0	0	0	0	0	0	0	0	0	0	0	0	0	0	0	0
ADENYLATE_KINASE	1	0	0	0	0	0	0	0	0	0	0	0	0	0	0	0	0	0
PHOSPHAGEN_KINASE	1	0	0	0	0	0	0	0	0	0	0	0	0	0	0	0	0	0
PHOSPHAGEN_KINASE_C	1	0	0	0	0	0	0	0	0	0	0	0	0	0	0	0	0	0
PHOSPHAGEN_KINASE_N	1	0	0	0	0	0	0	0	0	0	0	0	0	0	0	0	0	0
LETM1_RBD	1	0	0	0	0	0	0	0	0	0	0	0	0	0	0	0	0	0
SAM_MT_TRM10	1	0	0	0	0	0	0	0	0	0	0	0	0	0	0	0	0	0
2FE2S_FER_2	1	0	0	0	0	0	0	0	0	0	0	0	0	0	0	0	0	0
4FE4S_MOW_BIS_MGD	1	0	0	0	0	0	0	0	0	0	0	0	0	0	0	0	0	0
COMPLEX1_75K_1	1	0	0	0	0	0	0	0	0	0	0	0	0	0	0	0	0	0
COMPLEX1_75K_2	1	0	0	0	0	0	0	0	0	0	0	0	0	0	0	0	0	0
COMPLEX1_75K_3	1	0	0	0	0	0	0	0	0	0	0	0	0	0	0	0	0	0
COMPLEX1_49K	1	0	0	0	0	0	0	0	0	0	0	0	0	0	0	0	0	0
COMPLEX1_30K	1	0	0	0	0	0	0	0	0	0	0	0	0	0	0	0	0	0
COMPLEX1_51K_1	1	0	0	0	0	0	0	0	0	0	0	0	0	0	0	0	0	0
COMPLEX1_51K_2	1	0	0	0	0	0	0	0	0	0	0	0	0	0	0	0	0	0
COMPLEX1_24K	1	0	0	0	0	0	0	0	0	0	0	0	0	0	0	0	0	0
NUCLEASE_NON_SPEC	1	0	0	0	0	0	0	0	0	0	0	0	0	0	0	0	0	0
APAG	1	0	0	0	0	0	0	0	0	0	0	0	0	0	0	0	0	0
INSULINASE	1	0	0	0	0	0	0	0	0	0	0	0	0	0	0	0	0	0
POTRA	1	0	0	0	0	0	0	0	0	0	0	0	0	0	0	0	0	0
FRD_SDH_FAD_BINDING	1	0	0	0	0	0	0	0	0	0	0	0	0	0	0	0	0	0
SSB	1	0	0	0	0	0	0	0	0	0	0	0	0	0	0	0	0	0
AA_TRNA_LIGASE_I	1	0	0	0	0	0	0	0	0	0	0	0	0	0	0	0	0	0
FCP1	1	0	0	0	0	0	0	0	0	0	0	0	0	0	0	0	0	0
UBIQUITIN_CONJUGAT_1	1	0	0	0	0	0	0	0	0	0	0	0	0	0	0	0	0	0
A4_EXTRA	0	0	0	0	0	0	0	0	0	0	0	0	0	0	0	0	0	1
A4_INTRA	0	0	0	0	0	0	0	0	0	0	0	0	0	0	0	0	0	1
BPTI_KUNITZ_1	0	0	0	0	0	0	0	0	0	0	0	0	0	0	0	0	0	1
BPTI_KUNITZ_2	0	0	0	0	0	0	0	0	0	0	0	0	0	0	0	0	0	1
EUKARYOTIC_PORIN	0	0	0	0	0	0	0	0	0	0	0	0	0	0	0	0	0	1
AH	0	0	0	0	0	0	0	0	0	0	0	0	0	0	0	0	0	1
SEC7	0	0	0	0	0	0	0	0	0	0	0	0	0	0	0	0	0	1
DZF	0	0	0	0	0	1	0	0	0	0	0	0	0	0	0	0	0	0
FAT	0	0	0	0	0	0	0	1	0	0	0	0	0	0	0	0	0	0
FATC	0	0	0	0	0	0	0	1	0	0	0	0	0	0	0	0	0	0
PI3_4_KINASE_1	0	0	0	0	0	0	0	0	0	0	0	0	0	0	0	0	0	1
PI3_4_KINASE_2	0	0	0	0	0	0	0	0	0	0	0	0	0	0	0	0	0	1
HEME_OXYGENASE	0	1	0	0	0	0	0	0	0	0	0	0	0	0	0	0	0	0
RINT1_TIP20	0	1	0	0	0	0	0	0	0	0	0	0	0	0	0	0	0	0
TNASE_2	0	1	0	0	0	0	0	0	0	0	0	0	0	0	0	0	0	0
UBX	0	1	0	0	0	0	0	0	0	0	0	0	0	0	0	0	0	0
VAST	0	1	0	0	0	0	0	0	0	0	0	0	0	0	0	0	0	0
ZF_MYND_1	0	1	0	0	0	0	0	0	0	0	0	0	0	0	0	0	0	0
ZF_MYND_2	0	1	0	0	0	0	0	0	0	0	0	0	0	0	0	0	0	0
MIS18	0	1	0	0	0	0	0	0	0	0	0	0	0	0	0	0	0	0
FAD_PCMH	0	0	1	0	0	0	0	0	0	0	0	0	0	0	0	0	0	0
CATALASE_1	0	0	1	0	0	0	0	0	0	0	0	0	0	0	0	0	0	0
CATALASE_2	0	0	1	0	0	0	0	0	0	0	0	0	0	0	0	0	0	0
CATALASE_3	0	0	1	0	0	0	0	0	0	0	0	0	0	0	0	0	0	0
G6P_DEHYDROGENASE	0	0	1	0	0	0	0	0	0	0	0	0	0	0	0	0	0	0
HMG_COA_LYASE	0	0	1	0	0	0	0	0	0	0	0	0	0	0	0	0	0	0
PYR_CT	0	0	1	0	0	0	0	0	0	0	0	0	0	0	0	0	0	0
LON_N	0	0	1	0	0	0	0	0	0	0	0	0	0	0	0	0	0	0
LON_PROTEOLYTIC	0	0	1	0	0	0	0	0	0	0	0	0	0	0	0	0	0	0
LON_SER	0	0	1	0	0	0	0	0	0	0	0	0	0	0	0	0	0	0
NUDIX_BOX	0	0	1	0	0	0	0	0	0	0	0	0	0	0	0	0	0	0
PNPLA	0	0	1	0	0	0	0	0	0	0	0	0	0	0	0	0	0	0
ACYLTRANSF_C_1	0	0	1	0	0	0	0	0	0	0	0	0	0	0	0	0	0	0
ACYLTRANSF_C_2	0	0	1	0	0	0	0	0	0	0	0	0	0	0	0	0	0	0
SEMA	0	0	0	0	0	0	0	0	0	0	0	0	0	0	0	0	0	1
ATPASE_NA_K_BETA_1	0	0	0	0	0	0	0	0	0	0	0	0	0	0	0	1	0	0
EPHRIN_RBD_1	0	0	0	0	0	0	0	0	0	0	0	0	0	0	0	0	0	1
EPHRIN_RBD_2	0	0	0	0	0	0	0	0	0	0	0	0	0	0	0	0	0	1
PIPLC_X_DOMAIN	0	0	0	0	0	0	0	0	0	1	0	0	0	0	0	0	0	0
PIPLC_Y_DOMAIN	0	0	0	0	0	0	0	0	0	1	0	0	0	0	0	0	0	0
SOHO	0	0	0	0	1	0	0	0	0	0	0	0	0	0	0	0	0	0
TAFH	0	0	0	0	0	0	0	1	0	0	0	0	0	0	0	0	0	0
TFIIE_BETA_C	0	0	0	0	0	0	0	1	0	0	0	0	0	0	0	0	0	0
BHLH	0	0	0	0	0	0	0	1	0	0	0	0	0	0	0	0	0	0
TBOX_2	0	0	0	0	0	0	0	1	0	0	0	0	0	0	0	0	0	0
TBOX_3	0	0	0	0	0	0	0	1	0	0	0	0	0	0	0	0	0	0
ELM2	0	0	0	0	0	0	0	1	0	0	0	0	0	0	0	0	0	0
PPM_1	0	0	0	0	0	0	0	1	0	0	0	0	0	0	0	0	0	0
WAPL	0	0	0	0	0	0	0	1	0	0	0	0	0	0	0	0	0	0
HIS_ACID_PHOSPHAT_1	0	0	0	1	0	0	0	0	0	0	0	0	0	0	0	0	0	0
HP	0	0	0	0	1	0	0	0	0	0	0	0	0	0	0	0	0	0
NMT_1	0	0	0	0	1	0	0	0	0	0	0	0	0	0	0	0	0	0
NMT_2	0	0	0	0	1	0	0	0	0	0	0	0	0	0	0	0	0	0
SIRTUIN	0	0	0	0	1	0	0	0	0	0	0	0	0	0	0	0	0	0
WH1	0	0	0	0	1	0	0	0	0	0	0	0	0	0	0	0	0	0
DHR_1	0	0	0	0	1	0	0	0	0	0	0	0	0	0	0	0	0	0
DHR_2	0	0	0	0	1	0	0	0	0	0	0	0	0	0	0	0	0	0
CAP_GLY_1	0	0	0	0	1	0	0	0	0	0	0	0	0	0	0	0	0	0
BAR	0	0	0	0	1	0	0	0	0	0	0	0	0	0	0	0	0	0
B5	0	0	0	0	1	0	0	0	0	0	0	0	0	0	0	0	0	0
LIM_DOMAIN_1	0	0	0	0	1	0	0	0	0	0	0	0	0	0	0	0	0	0
LIM_DOMAIN_2	0	0	0	0	1	0	0	0	0	0	0	0	0	0	0	0	0	0
RNA_POL_D_30KD	0	0	0	0	0	1	0	0	0	0	0	0	0	0	0	0	0	0
HTH_LA	0	0	0	0	0	1	0	0	0	0	0	0	0	0	0	0	0	0
YTH	0	0	0	0	0	1	0	0	0	0	0	0	0	0	0	0	0	0
RICIN_B_LECTIN	0	0	0	0	0	0	0	0	0	0	0	0	0	0	0	0	0	1
SHD	0	0	0	0	0	0	0	0	0	0	0	0	0	0	0	0	0	1
NET	0	0	0	0	0	0	0	1	0	0	0	0	0	0	0	0	0	0
C5_MTASE_1	0	0	0	0	0	0	0	1	0	0	0	0	0	0	0	0	0	0
C5_MTASE_2	0	0	0	0	0	0	0	1	0	0	0	0	0	0	0	0	0	0
SAM_MT_C5	0	0	0	0	0	0	0	1	0	0	0	0	0	0	0	0	0	0
HOMEOBOX_1	0	0	0	0	0	0	0	1	0	0	0	0	0	0	0	0	0	0
G10_1	0	0	0	0	0	0	0	1	0	0	0	0	0	0	0	0	0	0
G10_2	0	0	0	0	0	0	0	1	0	0	0	0	0	0	0	0	0	0
ADD	0	0	0	0	0	0	0	1	0	0	0	0	0	0	0	0	0	0
DNA_LIGASE_A1	0	0	0	0	0	0	0	1	0	0	0	0	0	0	0	0	0	0
DNA_LIGASE_A2	0	0	0	0	0	0	0	1	0	0	0	0	0	0	0	0	0	0
DNA_LIGASE_A3	0	0	0	0	0	0	0	1	0	0	0	0	0	0	0	0	0	0
DDT	0	0	0	0	0	0	0	1	0	0	0	0	0	0	0	0	0	0
CTF_NFI_1	0	0	0	0	0	0	0	1	0	0	0	0	0	0	0	0	0	0
CTF_NFI_2	0	0	0	0	0	0	0	1	0	0	0	0	0	0	0	0	0	0
ETS_DOMAIN_1	0	0	0	0	0	0	0	1	0	0	0	0	0	0	0	0	0	0
ETS_DOMAIN_2	0	0	0	0	0	0	0	1	0	0	0	0	0	0	0	0	0	0
ETS_DOMAIN_3	0	0	0	0	0	0	0	1	0	0	0	0	0	0	0	0	0	0
CTLH	0	0	0	0	0	0	0	1	0	0	0	0	0	0	0	0	0	0
BIN3_SAM	0	0	0	0	0	0	0	1	0	0	0	0	0	0	0	0	0	0
HTH_CENPB	0	0	0	0	0	0	0	1	0	0	0	0	0	0	0	0	0	0
GATA_ZN_FINGER_1	0	0	0	0	0	0	0	1	0	0	0	0	0	0	0	0	0	0
SCD	0	0	0	0	0	0	0	1	0	0	0	0	0	0	0	0	0	0
ZF_CCHHC	0	0	0	0	0	0	0	1	0	0	0	0	0	0	0	0	0	0
ZF_CW	0	0	0	0	0	0	0	1	0	0	0	0	0	0	0	0	0	0
BUB1_N	0	0	0	0	0	0	0	0	1	0	0	0	0	0	0	0	0	0
DAD	0	0	0	0	0	0	0	0	1	0	0	0	0	0	0	0	0	0
GATASE_TYPE_2	0	0	0	0	0	0	0	0	1	0	0	0	0	0	0	0	0	0
CLATHRIN_LIGHT_CHN_1	0	0	0	0	0	0	0	0	1	0	0	0	0	0	0	0	0	0
CLATHRIN_LIGHT_CHN_2	0	0	0	0	0	0	0	0	1	0	0	0	0	0	0	0	0	0
RASGEF_CAT	0	0	0	0	0	0	0	0	1	0	0	0	0	0	0	0	0	0
RASGEF_NTER	0	0	0	0	0	0	0	0	1	0	0	0	0	0	0	0	0	0
B302_SPRY	0	0	0	0	0	0	0	0	1	0	0	0	0	0	0	0	0	0
COS	0	0	0	0	0	0	0	0	1	0	0	0	0	0	0	0	0	0
LAMP_2	0	0	0	0	0	0	0	0	0	1	0	0	0	0	0	0	0	0
LAMP_3	0	0	0	0	0	0	0	0	0	1	0	0	0	0	0	0	0	0
RHO	0	0	0	0	0	0	0	0	0	1	0	0	0	0	0	0	0	0
KIND	0	0	0	0	0	0	0	0	0	1	0	0	0	0	0	0	0	0
NA_DICARBOXYL_SYMP_1	0	0	0	0	0	0	0	0	0	1	0	0	0	0	0	0	0	0
NA_DICARBOXYL_SYMP_2	0	0	0	0	0	0	0	0	0	1	0	0	0	0	0	0	0	0
HTH_CROC1	0	0	0	0	0	0	0	0	0	0	1	0	0	0	0	0	0	0
PINIT	0	0	0	0	0	0	0	0	0	0	1	0	0	0	0	0	0	0
ZF_SP_RING	0	0	0	0	0	0	0	0	0	0	1	0	0	0	0	0	0	0
SAM_MT_RRMJ	0	0	0	0	0	0	0	0	0	0	1	0	0	0	0	0	0	0
MATH	0	0	0	0	0	0	0	0	0	0	1	0	0	0	0	0	0	0
RANBD1	0	0	0	0	0	0	0	0	0	0	1	0	0	0	0	0	0	0
ABC_TM1F	0	0	0	0	0	0	0	0	0	0	0	0	0	1	0	0	0	0
RIBOSOMAL_L44E	0	0	0	0	0	0	0	0	0	0	0	0	0	0	1	0	0	0
TPP_ENZYMES	0	0	0	0	0	0	0	0	0	0	0	0	0	0	0	0	0	1
CKK	0	0	0	0	0	0	0	0	0	0	0	0	0	0	0	1	0	0
LYSM	0	0	0	0	0	0	0	0	0	0	0	0	0	0	0	0	0	1
PUM_HD	0	0	0	0	0	0	0	0	0	0	0	0	0	0	1	0	0	0
ACTINS_2	0	0	0	0	0	0	0	0	0	0	0	0	1	0	0	0	0	0
ACTINS_ACT_LIKE	0	0	0	0	0	0	0	0	0	0	0	0	1	0	0	0	0	0
ZF_A20	0	0	0	0	0	0	0	0	0	0	0	0	1	0	0	0	0	0
RNA_POL_PHAGE_1	0	0	0	0	0	0	0	0	0	0	0	0	0	0	1	0	0	0
RNA_POL_PHAGE_2	0	0	0	0	0	0	0	0	0	0	0	0	0	0	1	0	0	0
COA_CT_CTER	0	0	0	0	0	0	0	0	0	0	0	0	0	0	1	0	0	0
COA_CT_NTER	0	0	0	0	0	0	0	0	0	0	0	0	0	0	1	0	0	0
CPSASE_1	0	0	0	0	0	0	0	0	0	0	0	0	0	0	1	0	0	0
RIBOSOMAL_S17E	0	0	0	0	0	0	0	0	0	0	0	0	0	0	1	0	0	0
RIBOSOMAL_L35AE	0	0	0	0	0	0	0	0	0	0	0	0	0	0	1	0	0	0
RIBOSOMAL_L13E	0	0	0	0	0	0	0	0	0	0	0	0	0	0	1	0	0	0
RIBOSOMAL_L11	0	0	0	0	0	0	0	0	0	0	0	0	0	0	1	0	0	0
RIBOSOMAL_L1E	0	0	0	0	0	0	0	0	0	0	0	0	0	0	1	0	0	0
NOL1_NOP2_SUN	0	0	0	0	0	0	0	0	0	0	0	0	0	0	1	0	0	0
RIBOSOMAL_S8E	0	0	0	0	0	0	0	0	0	0	0	0	0	0	1	0	0	0
RIBOSOMAL_S15	0	0	0	0	0	0	0	0	0	0	0	0	0	0	1	0	0	0
RIBOSOMAL_S4E	0	0	0	0	0	0	0	0	0	0	0	0	0	0	1	0	0	0
RIBOSOMAL_S24E	0	0	0	0	0	0	0	0	0	0	0	0	0	0	1	0	0	0
RIBOSOMAL_L30E_1	0	0	0	0	0	0	0	0	0	0	0	0	0	0	1	0	0	0
RIBOSOMAL_L30E_2	0	0	0	0	0	0	0	0	0	0	0	0	0	0	1	0	0	0
RIBOSOMAL_L5	0	0	0	0	0	0	0	0	0	0	0	0	0	0	1	0	0	0
RIBOSOMAL_S5	0	0	0	0	0	0	0	0	0	0	0	0	0	0	1	0	0	0
S5_DSRBD	0	0	0	0	0	0	0	0	0	0	0	0	0	0	1	0	0	0
RIBOSOMAL_L6E	0	0	0	0	0	0	0	0	0	0	0	0	0	0	1	0	0	0
BIOTIN	0	0	0	0	0	0	0	0	0	0	0	0	0	0	1	0	0	0
RIBOSOMAL_L24E	0	0	0	0	0	0	0	0	0	0	0	0	0	0	1	0	0	0
RIBOSOMAL_L36E	0	0	0	0	0	0	0	0	0	0	0	0	0	0	1	0	0	0
TCP1_1	0	0	0	0	0	0	0	0	0	0	0	0	0	0	0	1	0	0
TCP1_2	0	0	0	0	0	0	0	0	0	0	0	0	0	0	0	1	0	0
TCP1_3	0	0	0	0	0	0	0	0	0	0	0	0	0	0	0	1	0	0
SURF4	0	0	0	0	0	0	0	0	0	0	0	0	0	0	0	0	0	1
MARCKS_1	0	0	0	0	0	0	0	0	0	0	0	0	0	0	0	0	0	1
MARCKS_2	0	0	0	0	0	0	0	0	0	0	0	0	0	0	0	0	0	1
PI3K_C2	0	0	0	0	0	0	0	0	0	0	0	0	0	0	0	0	0	1
PIK_HELICAL	0	0	0	0	0	0	0	0	0	0	0	0	0	0	0	0	0	1
PIPK	0	0	0	0	0	0	0	0	0	0	0	0	0	0	0	0	0	1
IMPORTIN_B_NT	0	0	0	0	0	1	0	0	0	0	1	0	0	0	0	0	0	0
ZF_CR	1	0	0	0	0	0	0	0	0	0	0	0	0	0	0	1	0	0
G_DYNAMIN_2	2	0	0	0	0	0	0	0	0	0	0	0	0	0	0	0	0	0
ETF_ALPHA	1	0	0	0	0	0	0	0	1	0	0	0	0	0	0	0	0	0
HIG1	1	0	0	0	0	0	0	0	0	0	0	0	0	0	0	1	0	0
HEXOKINASE_1	2	0	0	0	0	0	0	0	0	0	0	0	0	0	0	0	0	0
HEXOKINASE_2	2	0	0	0	0	0	0	0	0	0	0	0	0	0	0	0	0	0
MIRO	2	0	0	0	0	0	0	0	0	0	0	0	0	0	0	0	0	0
P5CR	2	0	0	0	0	0	0	0	0	0	0	0	0	0	0	0	0	0
CSA_PPIASE_1	1	0	0	0	0	0	0	0	0	0	1	0	0	0	0	0	0	0
DEATH_DOMAIN	0	0	0	0	2	0	0	0	0	0	0	0	0	0	0	0	0	0
CONNEXINS_1	0	0	0	0	0	0	0	0	0	1	0	0	0	0	0	0	0	1
CONNEXINS_2	0	0	0	0	0	0	0	0	0	1	0	0	0	0	0	0	0	1
MARVEL	0	0	0	0	0	0	0	0	0	1	0	0	0	0	0	0	0	1
MANSC	0	0	0	0	0	0	0	0	0	1	0	0	0	0	0	0	0	1
PKD	0	0	0	0	0	0	0	0	0	1	0	0	0	0	0	0	0	1
ZF_DAG_PE_1	0	0	0	0	0	0	0	1	1	0	0	0	0	0	0	0	0	0
SAR1	0	0	0	0	0	0	0	0	0	0	0	0	0	1	0	0	0	1
GAT	0	0	0	0	0	0	0	0	0	0	0	0	0	0	0	0	0	2
DDHD	0	0	0	0	0	0	1	0	0	0	0	0	0	0	0	0	0	1
PI3_4_KINASE_3	0	0	0	0	0	0	0	1	0	0	0	0	0	0	0	0	0	1
CALRETICULIN_1	0	2	0	0	0	0	0	0	0	0	0	0	0	0	0	0	0	0
CALRETICULIN_2	0	2	0	0	0	0	0	0	0	0	0	0	0	0	0	0	0	0
GUANYLATE_CYCLASE_1	0	2	0	0	0	0	0	0	0	0	0	0	0	0	0	0	0	0
GUANYLATE_CYCLASE_2	0	2	0	0	0	0	0	0	0	0	0	0	0	0	0	0	0	0
CBM20	0	1	0	0	0	0	0	0	0	1	0	0	0	0	0	0	0	0
CNMP_BINDING_1	0	2	0	0	0	0	0	0	0	0	0	0	0	0	0	0	0	0
CNMP_BINDING_2	0	2	0	0	0	0	0	0	0	0	0	0	0	0	0	0	0	0
NUP_C	0	1	0	0	0	0	0	0	0	0	1	0	0	0	0	0	0	0
FH2	0	1	0	0	0	0	0	0	1	0	0	0	0	0	0	0	0	0
GBD_FH3	0	1	0	0	0	0	0	0	1	0	0	0	0	0	0	0	0	0
MTTASE_N	0	1	0	0	0	0	0	0	0	1	0	0	0	0	0	0	0	0
MTTASE_RADICAL	0	1	0	0	0	0	0	0	0	1	0	0	0	0	0	0	0	0
TRAM	0	1	0	0	0	0	0	0	0	1	0	0	0	0	0	0	0	0
FE2OG_OXY	0	1	0	0	0	0	0	0	0	0	0	0	0	0	0	0	0	1
ULP_PROTEASE	0	1	0	0	0	0	0	0	0	0	1	0	0	0	0	0	0	0
CUE	0	1	0	0	0	0	0	0	0	0	0	0	0	0	0	0	0	1
THIOLASE_3	0	0	1	0	0	0	0	0	0	0	0	0	0	0	1	0	0	0
CRIB	0	0	0	0	1	0	0	0	0	1	0	0	0	0	0	0	0	0
RIBOSOMAL_L30	0	0	0	0	0	0	0	0	0	0	0	0	0	0	2	0	0	0
WW_DOMAIN_2	0	0	0	0	1	0	0	0	1	0	0	0	0	0	0	0	0	0
RA	0	0	0	0	0	0	0	0	1	0	0	0	0	0	0	0	0	1
XPG_1	0	0	0	0	0	0	0	1	0	0	1	0	0	0	0	0	0	0
XPG_2	0	0	0	0	0	0	0	1	0	0	1	0	0	0	0	0	0	0
RIBOSOMAL_L39E	0	0	0	0	0	0	0	0	0	1	0	0	0	0	1	0	0	0
PRE_SET	0	0	0	0	0	0	0	2	0	0	0	0	0	0	0	0	0	0
RNA_POL_BETA	0	0	0	0	0	1	0	0	1	0	0	0	0	0	0	0	0	0
PPM_2	0	0	0	0	1	0	0	1	0	0	0	0	0	0	0	0	0	0
SWIRM	0	0	0	0	0	0	0	1	0	0	1	0	0	0	0	0	0	0
ZF_ZZ_1	0	0	0	0	1	0	0	1	0	0	0	0	0	0	0	0	0	0
ZF_ZZ_2	0	0	0	0	1	0	0	1	0	0	0	0	0	0	0	0	0	0
BRO1	0	0	0	1	0	0	0	0	0	0	0	0	0	0	0	0	0	1
G_SEPTIN	0	0	0	0	2	0	0	0	0	0	0	0	0	0	0	0	0	0
AGC_KINASE_CTER	0	0	0	0	1	0	0	0	0	1	0	0	0	0	0	0	0	0
CAP_GLY_2	0	0	0	0	2	0	0	0	0	0	0	0	0	0	0	0	0	0
RIBOSOMAL_L22	0	0	0	0	0	1	0	0	0	0	0	0	0	0	1	0	0	0
RIBOSOMAL_S4	0	0	0	0	0	1	0	0	0	0	0	0	0	0	1	0	0	0
UBIQUITIN_2	0	0	0	0	0	1	0	1	0	0	0	0	0	0	0	0	0	0
RIBOSOMAL_L7AE	0	0	0	0	0	1	0	0	0	0	0	0	0	0	1	0	0	0
RIBOSOMAL_S3AE	0	0	0	0	0	1	0	0	0	0	0	0	0	0	1	0	0	0
RIBOSOMAL_S11	0	0	0	0	0	1	0	0	0	0	0	0	0	0	1	0	0	0
RIBOSOMAL_S6E	0	0	0	0	0	1	0	0	0	0	0	0	0	0	1	0	0	0
RIBOSOMAL_L31E	0	0	0	0	0	1	0	0	0	0	0	0	0	0	1	0	0	0
RIBOSOMAL_L1	0	0	0	0	0	1	0	0	0	0	0	0	0	0	1	0	0	0
RIBOSOMAL_L32E	0	0	0	0	0	1	0	0	0	0	0	0	0	0	1	0	0	0
RIBOSOMAL_L19E	0	0	0	0	0	1	0	0	0	0	0	0	0	0	1	0	0	0
OTU	0	0	0	0	0	2	0	0	0	0	0	0	0	0	0	0	0	0
RIBOSOMAL_L18E	0	0	0	0	0	1	0	0	0	0	0	0	0	0	1	0	0	0
MI	0	0	0	0	0	1	0	0	0	0	0	0	0	0	1	0	0	0
MAGE	0	0	0	0	0	1	0	0	1	0	0	0	0	0	0	0	0	0
RRNA_A_DIMETH	0	0	0	0	0	1	0	0	0	0	0	0	0	0	1	0	0	0
SAM_RNA_A_N6_MT	0	0	0	0	0	1	0	0	0	0	0	0	0	0	1	0	0	0
RTC	0	0	0	0	0	1	0	0	0	0	0	0	0	0	1	0	0	0
FYRC	0	0	0	0	0	0	1	1	0	0	0	0	0	0	0	0	0	0
FYRN	0	0	0	0	0	0	1	1	0	0	0	0	0	0	0	0	0	0
POST_SET	0	0	0	0	0	0	1	1	0	0	0	0	0	0	0	0	0	0
HMG_BOX_1	0	0	0	0	0	0	0	2	0	0	0	0	0	0	0	0	0	0
PARP_ALPHA_HD	0	0	0	0	0	0	0	1	0	0	1	0	0	0	0	0	0	0
TFIID	0	0	0	0	0	0	0	2	0	0	0	0	0	0	0	0	0	0
HOMEOBOX_2	0	0	0	0	0	0	0	2	0	0	0	0	0	0	0	0	0	0
RFX_DBD	0	0	0	0	0	0	0	2	0	0	0	0	0	0	0	0	0	0
HRDC	0	0	0	0	0	0	0	1	0	0	0	0	0	0	1	0	0	0
HISTONE_H3_1	0	0	0	0	0	0	0	2	0	0	0	0	0	0	0	0	0	0
HISTONE_H3_2	0	0	0	0	0	0	0	2	0	0	0	0	0	0	0	0	0	0
CHROMO_1	0	0	0	0	0	0	0	2	0	0	0	0	0	0	0	0	0	0
GATA_ZN_FINGER_2	0	0	0	0	0	0	0	2	0	0	0	0	0	0	0	0	0	0
IRS_PTB	0	0	0	0	0	0	0	0	1	1	0	0	0	0	0	0	0	0
C2_TENSIN	0	0	0	0	0	0	0	0	1	0	0	0	0	0	0	0	0	1
PPASE_TENSIN	0	0	0	0	0	0	0	0	1	0	0	0	0	0	0	0	0	1
LAMP_1	0	0	0	0	0	0	0	0	0	2	0	0	0	0	0	0	0	0
KA1	0	0	0	0	0	0	0	0	0	2	0	0	0	0	0	0	0	0
DHHC	0	0	0	0	0	0	0	0	0	1	0	0	0	0	0	0	0	1
FIP_RBD	0	0	0	0	0	0	0	0	0	0	0	0	2	0	0	0	0	0
VPS9	0	0	0	0	0	0	0	0	0	0	0	0	1	0	0	0	0	1
ATP_GRASP	0	0	0	0	0	0	0	0	0	0	0	0	0	0	2	0	0	0
BC	0	0	0	0	0	0	0	0	0	0	0	0	0	0	2	0	0	0
CPSASE_2	0	0	0	0	0	0	0	0	0	0	0	0	0	0	2	0	0	0
S5A_REDUCTASE	0	0	0	0	0	0	0	0	0	1	0	0	1	0	0	0	0	1
LIPOYL	1	0	0	0	0	0	0	0	0	0	0	0	0	2	0	0	0	0
CSA_PPIASE_2	1	0	0	0	0	0	0	0	0	0	2	0	0	0	0	0	0	0
UBIQUITIN_CONJUGAT_2	1	1	0	0	0	1	0	0	0	0	0	0	0	0	0	0	0	0
IG_MHC	0	0	0	0	0	0	0	0	0	2	0	0	0	0	0	0	0	1
SRP54	0	1	0	0	0	0	0	0	0	1	1	0	0	0	0	0	0	0
SUGAR_TRANSPORT_1	0	0	0	0	0	0	0	0	0	0	0	0	1	1	0	0	0	1
SUGAR_TRANSPORT_2	0	0	0	0	0	0	0	0	0	0	0	0	1	1	0	0	0	1
RHODANESE_3	0	0	0	0	0	0	0	0	0	0	0	0	0	0	0	1	0	2
3HCDH	0	0	1	0	0	0	0	1	0	0	0	0	0	0	1	0	0	0
ZF_UBR	0	0	0	0	0	0	1	2	0	0	0	0	0	0	0	0	0	0
SAM_MT_TRM1	0	0	0	0	0	1	0	0	0	0	0	0	0	1	1	0	0	0
BSD	0	1	0	0	1	0	0	0	0	0	0	0	0	0	0	0	0	1
SPR	0	0	0	0	0	0	0	0	0	1	0	0	0	0	0	0	0	2
GAE	0	0	0	0	0	0	0	0	0	0	0	0	0	0	0	0	0	3
RIBOSOMAL_S12	0	0	0	0	0	1	0	0	0	0	0	0	0	0	1	1	0	0
U_BOX	0	1	0	0	0	0	0	0	1	0	1	0	0	0	0	0	0	0
AMP_BINDING	0	1	0	0	0	0	0	0	0	1	1	0	0	0	0	0	0	0
CNMP_BINDING_3	0	2	0	0	0	0	0	0	1	0	0	0	0	0	0	0	0	0
ALDEHYDE_DEHYDR_CYS	0	1	0	0	0	0	0	0	1	1	0	0	0	0	0	0	0	0
ALDEHYDE_DEHYDR_GLU	0	1	0	0	0	0	0	0	1	1	0	0	0	0	0	0	0	0
DIX	0	1	0	0	0	0	0	0	2	0	0	0	0	0	0	0	0	0
ALPHA_KINASE	0	1	0	0	1	0	0	0	0	1	0	0	0	0	0	0	0	0
RETICULON	0	2	0	0	0	0	0	0	0	0	0	0	0	1	0	0	0	0
CNH	0	1	0	0	1	0	0	0	0	1	0	0	0	0	0	0	0	0
VWFA	0	0	1	0	0	0	0	0	0	1	0	0	0	0	0	0	0	1
THIOLASE_1	0	0	2	0	0	0	0	0	0	0	0	0	0	0	1	0	0	0
THIOLASE_2	0	0	2	0	0	0	0	0	0	0	0	0	0	0	1	0	0	0
QOR_ZETA_CRYSTAL	0	0	1	0	0	0	0	0	0	1	0	0	0	0	0	0	0	1
WW_DOMAIN_1	0	0	0	0	1	0	0	0	1	0	1	0	0	0	0	0	0	0
CLAT_ADAPTOR_M_1	0	0	0	0	0	0	0	0	0	0	0	0	0	0	0	1	0	2
CLAT_ADAPTOR_M_2	0	0	0	0	0	0	0	0	0	0	0	0	0	0	0	1	0	2
FBOX	0	0	0	0	0	1	0	1	0	0	0	0	0	0	1	0	0	0
TFIIS_N	0	0	0	0	0	1	0	1	0	0	0	0	0	0	1	0	0	0
DNA_MISMATCH_REPAIR_2	0	0	0	0	0	0	0	3	0	0	0	0	0	0	0	0	0	0
BTB	0	0	0	0	0	0	0	1	0	0	1	0	0	0	1	0	0	0
DH_1	0	0	0	0	2	0	0	0	0	0	0	0	0	0	0	0	0	1
PPASE_MYOTUBULARIN	0	0	0	0	1	0	0	0	0	1	0	0	0	0	0	0	0	1
RPEL	0	0	0	0	3	0	0	0	0	0	0	0	0	0	0	0	0	0
SAM_MT_PRMT	0	0	0	0	2	1	0	0	0	0	0	0	0	0	0	0	0	0
IMD	0	0	0	0	1	0	0	0	0	2	0	0	0	0	0	0	0	0
NOP	0	0	0	0	0	2	0	0	0	0	0	0	0	0	1	0	0	0
FIBRILLARIN	0	0	0	0	0	1	0	0	0	0	1	0	0	0	1	0	0	0
RIBOSOMAL_L3	0	0	0	0	0	1	0	1	0	0	0	0	0	0	1	0	0	0
RIBOSOMAL_L13	0	0	0	0	0	1	0	1	0	0	0	0	0	0	1	0	0	0
RIBOSOMAL_L2	0	0	0	0	0	1	0	1	0	0	0	0	0	0	1	0	0	0
EPHD	0	0	0	0	0	0	2	1	0	0	0	0	0	0	0	0	0	0
JMJC	0	0	0	0	0	0	2	0	0	0	0	0	0	0	1	0	0	0
ZF_CXXC	0	0	0	0	0	0	1	2	0	0	0	0	0	0	0	0	0	0
REKLES	0	0	0	0	0	0	1	1	0	0	1	0	0	0	0	0	0	0
CUT	0	0	0	0	0	0	0	3	0	0	0	0	0	0	0	0	0	0
MBT	0	0	0	0	0	0	0	3	0	0	0	0	0	0	0	0	0	0
HSP70_1	0	0	0	0	0	0	0	0	3	0	0	0	0	0	0	0	0	0
IF	0	0	0	0	0	0	0	0	0	0	3	0	0	0	0	0	0	0
ZF_C2H2_AKAP95	2	0	0	0	0	0	0	0	0	0	0	0	0	0	2	0	0	0
4FE4S_FER_1	2	0	0	1	0	0	0	0	0	0	0	0	0	0	0	0	0	1
NUDIX	1	0	2	0	0	0	0	0	0	0	0	0	0	0	0	0	0	1
ZINC_PROTEASE	1	0	0	0	0	0	0	0	0	1	0	0	0	1	0	0	0	1
AA_TRNA_LIGASE_II	0	0	0	0	1	0	0	0	0	0	0	0	1	1	0	0	0	1
L_LECTIN_LIKE	0	1	0	0	0	0	0	0	0	1	1	0	0	0	0	0	0	1
GAR	0	0	0	0	1	0	0	0	0	1	0	0	0	1	0	0	0	1
STEROL_REDUCT_1	0	1	0	0	0	0	0	1	0	0	1	0	0	0	0	0	0	1
STEROL_REDUCT_2	0	1	0	0	0	0	0	1	0	0	1	0	0	0	0	0	0	1
PUA	0	0	0	0	0	1	0	1	0	0	0	0	1	0	1	0	0	0
ADOHCYASE_1	0	1	0	0	1	0	0	0	0	0	0	0	0	0	0	0	0	2
ADOHCYASE_2	0	1	0	0	1	0	0	0	0	0	0	0	0	0	0	0	0	2
ZF_BBOX	0	1	0	0	0	0	0	0	2	1	0	0	0	0	0	0	0	0
CRAL_TRIO	0	2	0	0	0	0	0	0	0	1	0	0	0	0	0	0	0	1
TNASE_3	0	4	0	0	0	0	0	0	0	0	0	0	0	0	0	0	0	0
SET	0	0	0	0	0	0	1	3	0	0	0	0	0	0	0	0	0	0
SAP	0	0	0	0	0	0	0	3	0	0	1	0	0	0	0	0	0	0
ABC_TRANSPORTER_1	0	0	0	1	1	0	0	0	0	0	0	0	0	1	0	0	0	1
TAU_MAP_1	0	0	0	0	4	0	0	0	0	0	0	0	0	0	0	0	0	0
TAU_MAP_2	0	0	0	0	4	0	0	0	0	0	0	0	0	0	0	0	0	0
FERM_1	0	0	0	0	4	0	0	0	0	0	0	0	0	0	0	0	0	0
FERM_2	0	0	0	0	4	0	0	0	0	0	0	0	0	0	0	0	0	0
FF	0	0	0	0	4	0	0	0	0	0	0	0	0	0	0	0	0	0
COLD_SHOCK	0	0	0	0	0	4	0	0	0	0	0	0	0	0	0	0	0	0
S4	0	0	0	0	0	1	0	0	0	0	0	0	0	0	3	0	0	0
DDENN	0	0	0	0	0	0	0	0	1	2	0	0	0	0	0	0	0	1
DENN	0	0	0	0	0	0	0	0	1	2	0	0	0	0	0	0	0	1
UDENN	0	0	0	0	0	0	0	0	1	2	0	0	0	0	0	0	0	1
TUDOR	2	1	0	0	0	2	0	0	0	0	0	0	0	0	0	0	0	0
ATPASE_GAMMA	1	1	0	0	0	0	0	0	0	0	0	0	1	1	0	0	0	1
ADH_SHORT	1	0	3	0	0	0	0	0	0	0	0	0	0	0	0	1	0	0
BIOTINYL_LIPOYL	1	0	0	0	0	0	0	0	0	0	0	0	0	2	2	0	0	0
SERPIN	1	0	0	0	0	0	0	0	0	0	0	0	1	1	0	1	0	1
LISH	0	0	0	0	0	1	0	2	0	0	0	0	1	0	0	0	0	1
R3H	0	0	0	0	0	2	0	0	0	0	0	0	1	0	2	0	0	0
MFS	0	0	0	0	0	0	0	0	0	1	0	0	1	1	0	0	0	2
FN2_1	0	1	0	1	0	0	0	0	0	1	0	0	0	1	0	0	0	1
FN2_2	0	1	0	1	0	0	0	0	0	1	0	0	0	1	0	0	0	1
EPH_LBD	0	0	0	0	1	0	0	0	0	1	0	0	0	1	0	0	0	2
RECEPTOR_TYR_KIN_V_1	0	0	0	0	1	0	0	0	0	1	0	0	0	1	0	0	0	2
RECEPTOR_TYR_KIN_V_2	0	0	0	0	1	0	0	0	0	1	0	0	0	1	0	0	0	2
SAM_MT_RSMB_NOP	0	0	0	0	0	1	0	0	0	0	0	0	1	0	2	0	0	1
ENTH	0	0	0	0	0	0	0	0	0	1	0	0	0	0	0	0	0	4
ZU5	0	1	0	0	2	0	0	0	0	1	0	0	0	0	0	0	0	1
GOLD	0	2	0	0	0	0	0	0	0	1	0	0	0	1	0	0	0	1
BRIX	0	0	0	0	0	0	0	1	0	0	0	0	0	0	4	0	0	0
CALRETICULIN_REPEAT	0	5	0	0	0	0	0	0	0	0	0	0	0	0	0	0	0	0
ZF_RANBP2_1	0	1	0	0	0	0	0	0	0	0	4	0	0	0	0	0	0	0
ZF_RANBP2_2	0	1	0	0	0	0	0	0	0	0	4	0	0	0	0	0	0	0
BAH	0	0	0	0	0	0	0	5	0	0	0	0	0	0	0	0	0	0
FERM_3	0	0	0	0	4	0	0	0	0	1	0	0	0	0	0	0	0	0
RIBOSOMAL_L24	0	0	0	0	0	2	0	0	0	0	0	0	0	0	3	0	0	0
G_BMS1	0	0	0	0	0	2	0	1	0	0	0	0	0	0	2	0	0	0
PARP_ZN_FINGER_1	0	0	0	0	0	0	0	3	0	0	2	0	0	0	0	0	0	0
PARP_ZN_FINGER_2	0	0	0	0	0	0	0	3	0	0	2	0	0	0	0	0	0	0
CHROMO_2	0	0	0	0	0	0	0	5	0	0	0	0	0	0	0	0	0	0
DUSP	0	0	0	0	0	0	0	3	0	0	0	0	1	0	0	0	0	1
PUM	0	0	0	0	0	0	0	0	0	0	0	0	0	0	5	0	0	0
PROTEASOME_ALPHA_1	0	0	0	0	0	0	0	0	0	0	0	5	0	0	0	0	0	0
PROTEASOME_ALPHA_2	0	0	0	0	0	0	0	0	0	0	0	5	0	0	0	0	0	0
TUBULIN	0	0	0	0	0	0	0	0	0	0	0	0	0	0	0	4	1	0
LDLRB	0	0	0	0	0	0	0	0	0	0	0	0	0	0	0	0	0	5
THIOREDOXIN_1	1	1	0	0	0	0	0	0	0	4	0	0	0	0	0	0	0	0
UBA	0	0	0	0	0	3	0	0	1	2	0	0	0	0	0	0	0	0
ATPASE_ALPHA_BETA	2	0	0	0	0	0	0	0	0	0	0	0	0	2	0	0	0	2
DNAJ_1	2	1	0	0	0	0	0	0	1	1	0	0	0	0	0	1	0	0
4FE4S_FER_2	2	0	0	2	0	0	0	0	0	0	0	0	0	0	0	0	0	2
G_OBG	0	0	0	0	0	1	0	1	0	0	0	0	1	1	1	0	0	1
BEACH	0	0	0	0	0	0	0	0	0	2	0	0	0	2	0	0	0	2
PH_BEACH	0	0	0	0	0	0	0	0	0	2	0	0	0	2	0	0	0	2
ARFGAP	0	0	0	0	2	0	0	0	0	0	0	0	0	0	0	0	0	4
HEAT_REPEAT	0	0	0	0	0	0	0	0	0	0	1	0	1	0	1	0	0	3
TSP1	0	2	0	0	0	0	0	0	0	2	0	0	0	0	0	0	0	2
ZF_DAG_PE_2	0	1	0	0	0	0	0	1	1	2	0	0	0	1	0	0	0	0
NA_NEUROTRAN_SYMP_1	0	1	0	1	0	0	0	0	0	1	0	0	0	1	0	0	0	2
NA_NEUROTRAN_SYMP_2	0	1	0	1	0	0	0	0	0	1	0	0	0	1	0	0	0	2
NA_NEUROTRAN_SYMP_3	0	1	0	1	0	0	0	0	0	1	0	0	0	1	0	0	0	2
ACB_1	0	2	1	0	0	0	0	0	0	1	0	0	0	1	0	0	0	1
ACB_2	0	2	1	0	0	0	0	0	0	1	0	0	0	1	0	0	0	1
ZF_RING_1	0	2	0	0	0	0	0	2	1	1	0	0	0	0	0	0	0	0
LEM_LIKE	0	1	0	0	0	0	0	2	0	1	2	0	0	0	0	0	0	0
G_CP	0	1	0	0	0	1	0	1	0	0	1	0	0	0	2	0	0	0
RAPGAP	0	0	0	0	0	0	0	0	0	3	0	0	2	0	0	0	0	1
FHA_DOMAIN	0	0	0	0	0	1	0	2	0	0	1	0	0	1	1	0	0	0
ARID	0	0	0	0	0	0	2	3	0	0	1	0	0	0	0	0	0	0
SCAN_BOX	0	0	0	0	0	0	0	3	0	0	2	0	0	0	1	0	0	0
F_BAR	0	0	0	0	3	0	0	0	0	1	0	0	0	0	0	0	0	2
KINESIN_LIGHT	0	0	0	0	3	0	0	0	0	0	0	0	0	0	0	0	0	3
BAG	0	0	0	0	0	0	0	0	6	0	0	0	0	0	0	0	1	0
THIOREDOXIN_2	2	1	0	0	0	0	0	0	0	4	0	0	0	0	0	0	0	0
WWE	0	1	0	0	0	1	0	0	1	1	0	0	0	1	1	0	0	1
ER_TARGET	1	0	0	0	0	0	0	0	0	1	0	0	1	2	0	1	0	1
G_PATCH	0	0	0	0	0	2	0	0	0	0	2	0	1	0	2	0	0	0
LONGIN	0	2	0	0	0	0	0	0	0	2	1	0	0	0	0	0	0	2
GRIP	0	0	0	0	0	0	1	0	0	1	0	0	0	1	0	0	0	4
TBC_RABGAP	0	0	0	0	0	0	0	0	0	1	0	0	1	1	0	0	0	4
DEP	0	1	0	0	0	0	0	0	2	1	0	0	0	1	0	0	0	2
WH2	0	1	0	0	5	0	0	0	0	0	0	0	0	0	0	0	0	1
MHD	0	0	0	0	1	0	0	0	0	1	0	0	0	0	0	1	0	4
IBB	0	0	0	0	0	1	0	0	0	0	6	0	0	0	0	0	0	0
ABC_TRANSPORTER_2	0	0	0	2	2	0	0	0	0	0	0	0	0	1	0	0	0	2
RUN	0	0	0	2	0	0	0	0	0	0	0	0	0	3	0	0	0	2
TH1	0	0	0	0	1	0	3	0	0	0	0	3	0	0	0	0	0	0
EH	0	0	0	0	2	0	0	0	0	0	0	0	0	0	0	0	0	5
PROTEASOME_BETA_1	0	0	0	0	0	0	0	1	0	0	0	6	0	0	0	0	0	0
PROTEASOME_BETA_2	0	0	0	0	0	0	0	1	0	0	0	6	0	0	0	0	0	0
H15	0	0	0	0	0	0	0	3	0	0	0	0	0	0	4	0	0	0
LDLRA_1	0	0	0	0	0	0	0	0	0	0	0	0	0	0	0	0	0	7
LDLRA_2	0	0	0	0	0	0	0	0	0	0	0	0	0	0	0	0	0	7
SYNAPTOBREVIN	0	0	0	0	0	0	0	0	0	1	0	0	1	1	0	0	0	5
AAA	2	1	0	0	0	0	0	0	0	1	0	0	0	1	2	0	0	1
GRPE	0	0	1	1	0	0	1	0	0	0	1	1	1	1	1	0	0	0
VHS	0	0	0	0	1	0	0	0	0	2	0	0	0	0	0	0	0	5
DH_2	0	0	0	0	3	0	0	0	2	0	0	0	0	0	0	0	0	3
CARBOXYPEPT_ZN_1	0	2	0	0	0	0	0	0	0	2	0	0	0	2	0	0	0	2
CARBOXYPEPT_ZN_2	0	2	0	0	0	0	0	0	0	2	0	0	0	2	0	0	0	2
PARP_CATALYTIC	0	1	0	0	0	1	0	1	0	1	1	0	0	1	1	0	0	1
TYR_PHOSPHATASE_PTP	0	1	0	1	0	0	0	0	0	2	1	0	0	1	0	0	0	2
OSBP	0	3	0	0	0	0	0	0	0	0	0	0	2	0	0	0	0	3
GUANYLATE_KINASE_1	0	0	0	0	2	0	0	0	0	3	0	0	0	0	0	0	0	3
GUANYLATE_KINASE_2	0	0	0	0	2	0	0	0	0	3	0	0	0	0	0	0	0	3
CHCR	0	0	0	0	0	0	0	0	7	0	0	0	0	0	0	0	0	1
USP_1	1	0	0	0	2	1	0	0	0	0	1	0	1	0	1	0	0	2
USP_2	1	0	0	0	1	1	0	1	0	0	1	0	1	0	1	0	0	2
GNAT	0	1	0	0	1	1	0	2	1	0	0	0	1	0	1	0	0	1
KRAB	0	0	0	0	0	1	2	3	0	0	1	0	0	0	2	0	0	0
HMG_BOX_2	0	0	0	0	0	0	0	7	0	0	0	0	2	0	0	0	0	0
LNR	0	0	0	0	3	0	0	0	0	3	0	0	0	0	0	0	0	3
ZF_RING_2	0	3	0	0	0	0	1	2	1	1	0	0	0	0	0	0	0	1
TYR_PHOSPHATASE_1	0	1	0	1	1	0	0	0	0	1	1	0	0	1	0	0	0	3
TYR_PHOSPHATASE_2	0	1	0	1	1	0	0	0	0	2	1	0	0	1	0	0	0	2
PWWP	0	0	0	0	0	0	0	5	0	0	3	0	0	0	1	0	0	0
KINESIN_MOTOR_1	0	0	0	1	1	0	0	4	0	0	0	0	0	1	0	0	0	2
KINESIN_MOTOR_2	0	0	0	1	1	0	0	4	0	0	0	0	0	1	0	0	0	2
ENOYL_COA_HYDRATASE	1	0	2	0	0	0	1	1	0	0	0	1	1	1	2	0	0	0
USP_3	1	0	0	0	2	1	0	1	0	0	1	0	1	0	1	0	0	2
MSP	0	3	0	0	0	0	0	0	0	2	1	0	0	2	0	0	0	2
CBS	0	0	0	0	0	0	0	0	4	2	0	0	0	2	0	0	0	2
ZF_CCHC	0	0	0	0	0	2	0	0	0	0	0	0	7	0	1	0	0	0
ACTININ_1	0	1	0	0	6	0	0	0	0	1	0	0	0	1	0	0	0	1
ACTININ_2	0	1	0	0	6	0	0	0	0	1	0	0	0	1	0	0	0	1
SANT	0	2	0	0	0	0	4	3	0	0	1	0	0	0	0	0	0	0
HSP70_2	0	1	0	0	0	0	1	0	4	1	0	1	1	1	0	0	0	1
ATPASE_E1_E2	2	1	0	0	0	0	0	0	0	1	0	0	0	0	1	0	0	6
PROTEIN_KINASE_TYR	0	0	0	0	2	0	0	0	0	4	0	1	0	1	0	0	0	3
DEAH_ATP_HELICASE	0	1	1	0	0	1	0	2	0	0	1	0	1	1	2	0	0	1
BROMODOMAIN_1	0	0	0	0	0	0	0	11	0	0	0	0	0	0	0	0	0	0
ARF	1	0	0	0	0	1	0	0	0	1	0	1	1	2	1	2	0	2
ZF_C2HC_LYAR	0	0	0	0	2	2	0	0	0	0	0	0	2	2	2	0	0	2
UIM	0	0	0	0	1	0	0	1	0	2	0	0	0	0	0	0	0	8
SAM_DOMAIN	0	2	0	0	1	0	0	1	0	4	1	0	0	1	0	0	0	2
INTEGRIN_BETA	0	3	0	0	0	0	0	0	0	3	3	0	0	0	0	0	0	3
ZF_PHD_1	0	0	0	0	0	0	5	7	0	0	0	0	0	0	0	0	0	0
HMA_1	0	0	0	0	0	0	0	0	0	0	0	0	0	0	0	0	0	12
HMA_2	0	0	0	0	0	0	0	0	0	0	0	0	0	0	0	0	0	12
MYOSIN_MOTOR	0	0	0	0	2	0	5	0	0	0	0	6	0	0	0	0	0	0
HSP70_3	0	1	0	0	0	0	1	0	6	1	0	1	1	1	0	0	0	1
BROMODOMAIN_2	0	0	0	0	0	0	0	13	0	0	0	0	0	0	0	0	0	0
ZF_PHD_2	0	0	0	0	0	0	6	7	0	0	0	0	0	0	0	0	0	0
V_SNARE	0	2	0	0	0	0	0	0	0	3	1	0	1	1	0	0	0	6
CHCH	11	1	0	0	0	0	0	0	0	0	1	0	0	1	0	0	0	0
DNAJ_2	2	2	0	0	0	0	0	1	4	2	1	0	0	0	0	1	0	1
SYNTAXIN	0	2	0	0	0	0	0	0	0	4	0	0	0	2	0	0	0	6
PID	0	0	0	1	3	0	0	0	0	4	0	0	1	0	0	0	0	5
BRCT	0	0	0	0	0	2	5	5	0	0	1	0	0	0	2	0	0	0
SH2	0	1	0	0	2	0	0	0	2	7	0	1	0	0	0	0	0	2
RAB	0	0	0	0	0	0	0	0	0	1	0	0	4	3	0	0	0	7
L27	0	0	0	0	4	0	0	0	0	6	0	0	0	0	0	0	0	6
PPR	4	0	0	0	0	4	0	4	0	0	0	0	0	0	5	0	0	0
ZF_FYVE	0	0	0	5	1	0	0	0	0	2	0	0	0	3	0	0	0	6
RHOGAP	0	1	0	0	5	0	0	1	1	4	0	0	0	1	0	0	0	4
PROTEIN_KINASE_ST	0	2	0	0	3	0	0	0	4	5	1	0	0	0	0	0	0	3
ANK_REP_REGION	2	0	1	0	5	1	0	2	1	3	0	0	0	0	0	0	0	3
CADHERIN_1	0	3	0	0	0	0	0	0	0	12	0	0	0	0	0	0	0	3
KH_TYPE_1	3	0	0	0	0	12	0	0	0	0	0	0	0	0	4	0	0	0
PROTEIN_KINASE_ATP	0	2	0	0	5	0	0	0	2	7	0	1	0	1	0	0	0	2
DS_RBD	0	0	0	0	0	5	0	3	0	0	0	0	3	3	6	0	0	0
ZF_C3H1	0	3	0	0	2	3	0	0	0	3	0	0	0	3	3	0	0	3
SOLCAR	9	0	0	0	0	0	3	0	0	0	0	0	3	0	3	0	0	3
LEM	0	4	0	0	0	0	0	4	0	4	4	0	1	1	1	0	0	2
PX	0	0	0	0	1	0	0	0	0	5	0	0	0	4	0	0	0	12
CH	0	3	0	0	14	0	0	0	0	2	0	0	0	2	0	0	0	3
IQ	0	0	0	0	5	0	10	0	0	0	0	10	0	0	0	0	0	0
CADHERIN_2	0	4	0	0	0	0	0	0	0	19	0	0	0	0	0	0	0	4
IG_LIKE	0	4	0	0	0	0	0	0	0	13	0	0	0	0	0	0	0	11
FN3	0	9	0	0	2	0	0	0	1	11	0	0	0	2	0	0	0	4
T_SNARE	1	2	0	0	2	0	0	0	0	8	0	0	0	5	0	0	0	12
DEAD_ATP_HELICASE	0	2	0	0	1	7	1	4	0	0	1	0	2	2	8	0	0	2
EF_HAND_1	5	0	0	0	7	0	1	0	0	2	0	0	4	10	0	0	0	7
PROTEIN_KINASE_DOM	0	3	0	0	7	0	0	0	4	11	1	1	0	1	0	0	0	10
C2	0	8	0	0	3	0	0	0	0	8	0	0	2	5	0	3	0	9
TPR_REGION	2	4	1	0	4	3	1	9	3	2	1	0	0	0	6	1	0	3
Q_MOTIF	0	2	0	0	1	11	2	5	0	0	1	0	3	3	11	0	0	3
ARM_REPEAT	0	0	0	0	3	4	1	0	0	12	20	0	0	0	0	0	0	4
PH_DOMAIN	0	5	0	1	13	0	0	0	2	10	0	0	2	2	0	0	0	9
S1	0	0	0	0	0	12	0	0	0	0	0	0	13	12	12	0	0	0
SH3	0	3	0	0	17	0	0	0	1	10	0	1	0	0	0	0	0	18
PDZ	1	2	0	0	14	0	0	0	7	17	0	0	0	1	0	7	0	12
HELICASE_ATP_BIND_1	0	3	1	0	1	15	2	11	0	0	2	0	4	4	15	0	0	4
HELICASE_CTER	0	3	1	0	1	15	2	11	0	0	2	0	4	4	15	0	0	4
EF_HAND_2	16	3	0	0	10	0	3	0	0	5	0	0	6	14	0	0	0	9
EGF_CA	0	0	0	0	22	0	0	0	0	22	0	0	0	0	0	0	0	23
ASX_HYDROXYL	0	0	0	0	22	0	0	0	0	22	0	0	0	0	0	0	0	24
WD_REPEATS_REGION	0	7	0	0	0	9	5	8	1	4	6	0	0	3	14	0	2	12
RRM	3	0	0	0	0	11	4	6	0	0	1	4	10	7	20	0	0	8
WD_REPEATS_1	0	7	0	0	0	11	9	11	1	5	5	0	0	2	17	0	5	13
EGF_2	0	0	0	0	29	0	0	0	0	29	0	0	0	0	0	0	0	31
EGF_3	0	0	0	0	35	0	0	0	0	35	0	0	0	0	0	0	0	37
EGF_1	0	2	0	0	34	0	0	0	0	36	2	0	0	0	0	0	0	36
TPR	7	7	5	0	11	5	7	28	14	6	2	0	0	0	11	0	0	11
ANK_REPEAT	4	0	1	0	51	1	0	10	6	19	0	0	0	0	0	0	0	22
LRR	0	4	0	0	28	0	7	4	13	23	4	0	0	13	0	0	0	24
WD_REPEATS_2	0	16	0	0	0	33	14	22	1	5	11	0	0	3	44	0	9	14
ZINC_FINGER_C2H2_1	0	0	0	1	0	55	31	93	0	0	20	0	3	4	55	0	0	1
ZINC_FINGER_C2H2_2	0	0	0	1	0	60	34	91	0	0	21	0	2	3	57	0	0	1

## Sheet: c
	AIFM1C	CALX	CATA	EEA1	EZRI	FBRL	GOGA2	H31	HSP7C	LAMP1	LMNA	PSA1	RAB11A	RAB9A	RS6	TBA1A	TBG1	TGON2
GO:0006457~protein folding	7	7	0	0	0	0	0	0	12	5	0	0	0	2	0	21	15	0
GO:0055114~oxidation-reduction process	6	0	7	0	0	0	0	0	0	0	0	0	0	0	0	13	0	0
GO:1901137~carbohydrate derivative biosynthetic process	0	18	0	0	0	0	0	0	0	0	0	0	0	0	0	0	0	0
GO:0018279~protein N-linked glycosylation via asparagine	0	6	0	0	0	0	0	0	0	4	0	0	0	0	0	0	0	0
GO:1901135~carbohydrate derivative metabolic process	0	23	0	0	0	0	0	0	0	0	0	0	0	0	0	0	0	0
GO:0018196~peptidyl-asparagine modification	0	6	0	0	0	0	0	0	0	4	0	0	0	0	0	0	0	0
GO:0051641~cellular localization	0	34	0	0	0	0	0	0	0	0	14	0	0	0	0	26	11	26
GO:0061024~membrane organization	0	20	0	0	8	0	0	0	0	0	11	0	0	0	0	0	0	11
GO:0044802~single-organism membrane organization	0	18	0	0	7	0	0	0	0	0	9	0	0	0	0	0	0	0
GO:0006487~protein N-linked glycosylation	0	7	0	0	0	0	0	0	0	4	0	0	0	0	0	0	0	0
GO:1902582~single-organism intracellular transport	0	16	0	0	0	0	0	0	0	0	0	0	0	0	8	0	0	9
GO:0046907~intracellular transport	0	25	0	0	8	0	0	0	14	0	11	0	0	0	0	0	0	24
GO:1902580~single-organism cellular localization	0	20	0	0	0	0	0	0	0	0	0	0	0	0	0	0	0	11
GO:0034976~response to endoplasmic reticulum stress	0	10	0	0	0	0	0	0	0	7	0	0	0	0	0	0	0	0
GO:0043413~macromolecule glycosylation	0	10	0	0	0	0	0	0	0	5	0	0	0	0	0	0	0	0
GO:0006486~protein glycosylation	0	10	0	0	0	0	0	0	0	5	0	0	0	0	0	0	0	0
GO:0009101~glycoprotein biosynthetic process	0	11	0	0	0	0	0	0	0	6	0	0	0	0	0	0	0	0
GO:0070085~glycosylation	0	10	0	0	0	0	0	0	0	5	0	0	0	0	0	0	0	0
GO:0005975~carbohydrate metabolic process	0	16	0	0	0	0	0	0	0	0	0	0	0	0	0	10	0	0
GO:0034613~cellular protein localization	0	24	0	0	0	0	0	0	0	0	0	0	0	0	0	20	10	19
GO:0070727~cellular macromolecule localization	0	24	0	0	0	0	0	0	0	0	0	0	0	0	0	20	10	19
GO:0090150~establishment of protein localization to membrane	0	11	0	0	0	0	0	0	0	0	0	0	0	0	0	0	0	0
GO:0051649~establishment of localization in cell	0	27	0	0	0	0	0	0	16	0	13	0	0	0	0	0	0	24
GO:0009100~glycoprotein metabolic process	0	11	0	0	0	0	0	0	0	6	0	0	0	0	0	0	0	0
GO:0006612~protein targeting to membrane	0	8	0	0	0	0	0	0	0	0	0	0	0	0	5	0	0	0
GO:0044723~single-organism carbohydrate metabolic process	0	14	0	0	0	0	0	0	0	0	0	0	0	0	0	10	0	0
GO:0072657~protein localization to membrane	0	12	0	0	0	0	0	0	0	0	0	0	0	0	0	0	0	0
GO:0006754~ATP biosynthetic process	0	5	0	0	0	0	0	0	0	0	0	0	0	0	0	0	0	0
GO:0042776~mitochondrial ATP synthesis coupled proton transport	0	4	0	0	0	0	0	0	0	0	0	0	0	0	0	0	0	0
GO:0015992~proton transport	0	7	0	0	0	0	0	0	0	0	0	0	0	0	0	0	0	0
GO:0006818~hydrogen transport	0	7	0	0	0	0	0	0	0	0	0	0	0	0	0	0	0	0
GO:0006886~intracellular protein transport	0	17	0	0	0	0	0	0	0	0	8	0	0	0	0	0	0	15
GO:0008104~protein localization	0	29	0	0	0	0	0	0	0	0	0	0	0	0	0	25	11	22
GO:0009206~purine ribonucleoside triphosphate biosynthetic process	0	5	0	0	0	0	0	0	0	0	0	0	0	0	0	0	0	0
GO:0009145~purine nucleoside triphosphate biosynthetic process	0	5	0	0	0	0	0	0	0	0	0	0	0	0	0	0	0	0
GO:1902600~hydrogen ion transmembrane transport	0	6	0	0	0	0	0	0	0	0	0	0	0	0	0	0	0	0
GO:0015985~energy coupled proton transport, down electrochemical gradient	0	4	0	0	0	0	0	0	0	0	0	0	0	0	0	0	0	0
GO:0015986~ATP synthesis coupled proton transport	0	4	0	0	0	0	0	0	0	0	0	0	0	0	0	0	0	0
GO:0015672~monovalent inorganic cation transport	0	11	0	0	0	0	0	0	0	0	0	0	0	0	0	0	0	0
GO:0009201~ribonucleoside triphosphate biosynthetic process	0	5	0	0	0	0	0	0	0	0	0	0	0	0	0	0	0	0
GO:1990542~mitochondrial transmembrane transport	0	5	0	0	0	0	0	0	0	0	0	0	0	0	0	4	0	0
GO:0055085~transmembrane transport	0	19	0	0	0	0	0	0	0	0	0	0	0	0	0	0	0	0
GO:0035966~response to topologically incorrect protein	0	7	0	0	0	0	0	0	10	5	0	0	0	0	0	0	0	0
GO:0033036~macromolecule localization	0	31	0	0	0	0	0	0	0	0	0	0	0	0	0	26	11	23
GO:0009127~purine nucleoside monophosphate biosynthetic process	0	5	0	0	0	0	0	0	0	0	0	0	0	0	0	0	0	0
GO:0009168~purine ribonucleoside monophosphate biosynthetic process	0	5	0	0	0	0	0	0	0	0	0	0	0	0	0	0	0	0
GO:0009205~purine ribonucleoside triphosphate metabolic process	0	8	0	0	0	0	0	0	0	0	0	0	0	0	0	0	0	0
GO:0002480~antigen processing and presentation of exogenous peptide antigen via MHC class I, TAP-independent	0	3	0	0	0	0	0	0	0	0	0	0	0	0	0	0	0	0
GO:0009199~ribonucleoside triphosphate metabolic process	0	8	0	0	0	0	0	0	0	0	0	0	0	0	0	6	0	0
GO:0009144~purine nucleoside triphosphate metabolic process	0	8	0	0	0	0	0	0	0	0	0	0	0	0	0	0	0	0
GO:0009142~nucleoside triphosphate biosynthetic process	0	5	0	0	0	0	0	0	0	0	0	0	0	0	0	0	0	0
GO:0006839~mitochondrial transport	0	8	0	0	0	0	0	0	0	0	0	0	3	0	0	8	0	0
GO:0015031~protein transport	0	23	0	0	0	0	0	0	0	0	0	0	0	0	0	0	0	20
GO:0045184~establishment of protein localization	0	24	0	0	0	0	0	0	0	0	0	0	0	0	0	21	10	20
GO:0009156~ribonucleoside monophosphate biosynthetic process	0	5	0	0	0	0	0	0	0	0	0	0	0	0	0	0	0	0
GO:0035967~cellular response to topologically incorrect protein	0	6	0	0	0	0	0	0	0	5	0	0	0	0	0	0	0	0
GO:0009141~nucleoside triphosphate metabolic process	0	8	0	0	0	0	0	0	0	0	0	0	0	0	0	0	0	0
GO:0036503~ERAD pathway	0	5	0	0	0	0	0	0	0	0	0	0	0	0	0	0	0	0
GO:0034975~protein folding in endoplasmic reticulum	0	3	0	0	0	0	0	0	0	0	0	0	0	0	0	0	0	0
GO:0009124~nucleoside monophosphate biosynthetic process	0	5	0	0	0	0	0	0	0	0	0	0	0	0	0	0	0	0
GO:0002478~antigen processing and presentation of exogenous peptide antigen	0	6	0	0	0	0	0	0	5	0	0	11	0	0	0	0	0	0
GO:0030203~glycosaminoglycan metabolic process	0	6	0	0	0	0	0	0	0	0	0	0	0	0	0	0	0	0
GO:0033365~protein localization to organelle	0	14	0	0	0	0	0	0	0	0	8	0	0	0	9	19	10	0
GO:0046129~purine ribonucleoside biosynthetic process	0	5	0	0	0	0	0	0	0	0	0	0	0	0	0	0	0	0
GO:0042451~purine nucleoside biosynthetic process	0	5	0	0	0	0	0	0	0	0	0	0	0	0	0	0	0	0
GO:0006605~protein targeting	0	12	0	0	0	0	0	0	0	0	0	0	0	0	0	0	0	0
GO:0006613~cotranslational protein targeting to membrane	0	5	0	0	0	4	0	0	0	0	0	0	0	0	5	0	0	0
GO:0046034~ATP metabolic process	0	7	0	0	0	0	0	0	0	0	0	0	0	0	0	0	0	0
GO:0019884~antigen processing and presentation of exogenous antigen	0	6	0	0	0	0	0	0	6	0	0	11	0	0	0	0	0	0
GO:0006022~aminoglycan metabolic process	0	6	0	0	0	0	0	0	0	0	0	0	0	0	0	0	0	0
GO:0006986~response to unfolded protein	0	6	0	0	0	0	0	0	10	4	0	0	0	0	0	0	0	0
GO:0010033~response to organic substance	0	29	0	0	0	0	0	0	0	17	0	11	0	0	0	0	0	0
GO:0048002~antigen processing and presentation of peptide antigen	0	6	0	0	0	0	0	0	5	0	0	11	0	0	0	0	0	0
GO:0008203~cholesterol metabolic process	0	5	0	0	0	0	0	0	0	0	0	0	0	0	0	0	0	0
GO:0042455~ribonucleoside biosynthetic process	0	5	0	0	0	0	0	0	0	0	0	0	0	0	0	0	0	0
GO:0046128~purine ribonucleoside metabolic process	0	8	0	0	0	0	0	0	0	0	0	0	0	0	0	0	0	0
GO:0042278~purine nucleoside metabolic process	0	8	0	0	0	0	0	0	0	0	0	0	0	0	0	0	0	0
GO:1902652~secondary alcohol metabolic process	0	5	0	0	0	0	0	0	0	0	0	0	0	0	0	0	0	0
GO:0006811~ion transport	0	18	0	0	0	0	0	0	0	0	0	0	0	0	0	0	0	0
GO:0008202~steroid metabolic process	0	7	0	0	0	0	0	0	0	0	0	0	0	0	0	0	0	0
GO:0070972~protein localization to endoplasmic reticulum	0	5	0	0	0	4	0	0	0	0	0	0	0	0	5	0	0	0
GO:0009167~purine ribonucleoside monophosphate metabolic process	0	7	0	0	0	0	0	0	0	0	0	0	0	0	0	0	0	0
GO:0016125~sterol metabolic process	0	5	0	0	0	0	0	0	0	0	0	0	0	0	0	0	0	0
GO:0009163~nucleoside biosynthetic process	0	5	0	0	0	0	0	0	0	0	0	0	0	0	0	0	0	0
GO:0009126~purine nucleoside monophosphate metabolic process	0	7	0	0	0	0	0	0	0	0	0	0	0	0	0	0	0	0
GO:1901659~glycosyl compound biosynthetic process	0	5	0	0	0	0	0	0	0	0	0	0	0	0	0	0	0	0
GO:0030968~endoplasmic reticulum unfolded protein response	0	5	0	0	0	0	0	0	0	4	0	0	0	0	0	0	0	0
GO:0036498~IRE1-mediated unfolded protein response	0	4	0	0	0	0	0	0	0	4	0	0	0	0	0	0	0	0
GO:0009119~ribonucleoside metabolic process	0	8	0	0	0	0	0	0	0	0	0	0	0	0	0	7	0	0
GO:0034620~cellular response to unfolded protein	0	5	0	0	0	0	0	0	0	4	0	0	0	0	0	0	0	0
GO:0009161~ribonucleoside monophosphate metabolic process	0	7	0	0	0	0	0	0	0	0	0	0	0	0	0	0	0	0
GO:0019395~fatty acid oxidation	0	0	5	0	0	0	0	0	0	0	0	0	0	0	0	0	0	0
GO:0034440~lipid oxidation	0	0	5	0	0	0	0	0	0	0	0	0	0	0	0	0	0	0
GO:0030258~lipid modification	0	0	5	0	0	0	0	0	0	0	0	0	0	0	0	0	0	0
GO:0044255~cellular lipid metabolic process	0	0	7	0	0	0	0	0	0	0	0	0	0	0	0	0	0	0
GO:0016042~lipid catabolic process	0	0	5	0	0	0	0	0	0	0	0	0	0	0	0	0	0	0
GO:0033540~fatty acid beta-oxidation using acyl-CoA oxidase	0	0	3	0	0	0	0	0	0	0	0	0	0	0	0	0	0	0
GO:0006631~fatty acid metabolic process	0	0	5	0	0	0	0	0	0	0	0	0	0	0	0	0	0	0
GO:0006629~lipid metabolic process	0	0	7	0	0	0	0	0	0	0	0	0	0	0	0	0	0	0
GO:0044712~single-organism catabolic process	0	0	6	0	0	0	0	0	0	0	0	0	0	0	0	0	0	0
GO:0032787~monocarboxylic acid metabolic process	0	0	5	0	0	0	0	0	0	0	0	0	0	0	0	9	0	0
GO:0006635~fatty acid beta-oxidation	0	0	3	0	0	0	0	0	0	0	0	0	0	0	0	0	0	0
GO:0009062~fatty acid catabolic process	0	0	3	0	0	0	0	0	0	0	0	0	0	0	0	0	0	0
GO:0019752~carboxylic acid metabolic process	0	0	5	0	0	0	0	0	0	0	0	0	0	0	0	0	0	0
GO:0043436~oxoacid metabolic process	0	0	5	0	0	0	0	0	0	0	0	0	0	0	0	0	0	0
GO:0072329~monocarboxylic acid catabolic process	0	0	3	0	0	0	0	0	0	0	0	0	0	0	0	0	0	0
GO:0006082~organic acid metabolic process	0	0	5	0	0	0	0	0	0	0	0	0	0	0	0	0	0	0
GO:0044248~cellular catabolic process	0	0	6	0	8	0	0	0	0	0	0	11	0	0	0	0	0	0
GO:0044242~cellular lipid catabolic process	0	0	3	0	0	0	0	0	0	0	0	0	0	0	0	0	0	0
GO:0046395~carboxylic acid catabolic process	0	0	3	0	0	0	0	0	0	0	0	0	0	0	0	0	0	0
GO:0036109~alpha-linolenic acid metabolic process	0	0	2	0	0	0	0	0	0	0	0	0	0	0	0	0	0	0
GO:0016054~organic acid catabolic process	0	0	3	0	0	0	0	0	0	0	0	0	0	0	0	0	0	0
GO:0016050~vesicle organization	0	0	0	3	0	0	0	0	0	0	0	0	0	0	0	0	0	0
GO:1902965~regulation of protein localization to early endosome	0	0	0	0	3	0	0	0	0	0	0	0	0	0	0	0	0	0
GO:1902966~positive regulation of protein localization to early endosome	0	0	0	0	3	0	0	0	0	0	0	0	0	0	0	0	0	0
GO:1902946~protein localization to early endosome	0	0	0	0	3	0	0	0	0	0	0	0	0	0	0	0	0	0
GO:2000643~positive regulation of early endosome to late endosome transport	0	0	0	0	3	0	0	0	0	0	0	0	0	0	0	0	0	0
GO:1903651~positive regulation of cytoplasmic transport	0	0	0	0	3	0	0	0	0	0	0	0	0	0	0	0	0	0
GO:0036010~protein localization to endosome	0	0	0	0	3	0	0	0	0	0	0	0	0	0	0	0	0	0
GO:1903337~positive regulation of vacuolar transport	0	0	0	0	3	0	0	0	0	0	0	0	0	0	0	0	0	0
GO:0044265~cellular macromolecule catabolic process	0	0	0	0	8	10	0	0	0	0	0	11	0	0	0	0	0	0
GO:2000641~regulation of early endosome to late endosome transport	0	0	0	0	3	0	0	0	0	0	0	0	0	0	0	0	0	0
GO:0019058~viral life cycle	0	0	0	0	6	8	0	0	0	0	0	0	0	0	8	0	0	0
GO:1903649~regulation of cytoplasmic transport	0	0	0	0	3	0	0	0	0	0	0	0	0	0	0	0	0	0
GO:0045022~early endosome to late endosome transport	0	0	0	0	3	0	0	0	0	0	0	0	0	0	0	0	0	0
GO:0098609~cell-cell adhesion	0	0	0	0	8	0	0	0	0	13	0	0	0	0	0	0	0	0
GO:0044085~cellular component biogenesis	0	0	0	0	12	16	0	18	20	0	0	0	0	0	19	0	15	0
GO:0098927~vesicle-mediated transport between endosomal compartments	0	0	0	0	3	0	0	0	0	0	0	0	0	0	0	0	0	0
GO:0009057~macromolecule catabolic process	0	0	0	0	8	10	0	0	0	0	0	11	0	0	0	0	0	0
GO:1903335~regulation of vacuolar transport	0	0	0	0	3	0	0	0	0	0	0	0	0	0	0	0	0	0
GO:0008360~regulation of cell shape	0	0	0	0	4	0	0	0	0	0	0	0	0	0	0	0	0	0
GO:0061028~establishment of endothelial barrier	0	0	0	0	3	0	0	0	0	0	0	0	0	0	0	0	0	0
GO:0016032~viral process	0	0	0	0	7	9	0	0	0	8	0	9	0	0	10	0	0	10
GO:0044764~multi-organism cellular process	0	0	0	0	7	9	0	0	0	8	0	9	0	0	10	0	0	10
GO:0044419~interspecies interaction between organisms	0	0	0	0	7	9	0	0	0	8	0	9	0	3	10	0	0	10
GO:0044403~symbiosis, encompassing mutualism through parasitism	0	0	0	0	7	9	0	0	0	8	0	9	0	3	10	0	0	10
GO:0016071~mRNA metabolic process	0	0	0	0	6	9	0	0	0	0	0	0	0	0	9	0	0	0
GO:1903364~positive regulation of cellular protein catabolic process	0	0	0	0	4	0	0	0	0	0	0	11	0	0	0	0	0	0
GO:0072665~protein localization to vacuole	0	0	0	0	3	0	0	0	0	0	0	0	0	0	0	0	0	0
GO:0019080~viral gene expression	0	0	0	0	4	5	0	0	0	0	0	0	0	0	6	0	0	0
GO:0001885~endothelial cell development	0	0	0	0	3	0	0	0	0	0	0	0	0	0	0	0	0	0
GO:0044033~multi-organism metabolic process	0	0	0	0	4	5	0	0	0	0	0	0	0	0	6	0	0	0
GO:1903362~regulation of cellular protein catabolic process	0	0	0	0	4	0	0	0	0	0	0	11	0	0	0	0	0	0
GO:0045732~positive regulation of protein catabolic process	0	0	0	0	4	0	0	0	0	0	0	11	0	0	0	0	0	0
GO:0022607~cellular component assembly	0	0	0	0	10	0	0	15	0	0	0	0	0	0	0	0	14	0
GO:0031331~positive regulation of cellular catabolic process	0	0	0	0	4	0	0	0	0	0	0	11	0	0	0	0	0	0
GO:0007155~cell adhesion	0	0	0	0	8	0	0	0	0	15	0	0	0	0	0	0	0	0
GO:0022610~biological adhesion	0	0	0	0	8	0	0	0	0	15	0	0	0	0	0	0	0	0
GO:0030855~epithelial cell differentiation	0	0	0	0	5	0	0	0	0	0	0	0	0	0	0	0	0	0
GO:0022614~membrane to membrane docking	0	0	0	0	2	0	0	0	0	0	0	0	0	0	0	0	0	0
GO:0022604~regulation of cell morphogenesis	0	0	0	0	5	0	0	0	0	0	0	0	0	0	0	0	0	0
GO:0045446~endothelial cell differentiation	0	0	0	0	3	0	0	0	0	0	0	0	0	0	0	0	0	0
GO:1901029~negative regulation of mitochondrial outer membrane permeabilization involved in apoptotic signaling pathway	0	0	0	0	2	0	0	0	0	0	0	0	0	0	0	0	0	0
GO:0043484~regulation of RNA splicing	0	0	0	0	3	0	0	0	0	0	0	0	0	0	0	0	0	0
GO:0006412~translation	0	0	0	0	0	22	0	14	0	0	0	0	0	0	30	11	0	9
GO:0043043~peptide biosynthetic process	0	0	0	0	0	22	0	14	0	0	0	0	0	0	30	11	0	9
GO:0043604~amide biosynthetic process	0	0	0	0	0	22	0	14	0	0	0	0	0	0	30	12	0	9
GO:0006518~peptide metabolic process	0	0	0	0	0	22	0	14	0	0	0	0	0	0	30	11	0	9
GO:0032543~mitochondrial translation	0	0	0	0	0	12	0	12	0	0	0	0	0	0	23	0	0	4
GO:0043603~cellular amide metabolic process	0	0	0	0	0	22	0	14	0	0	0	0	0	0	30	12	0	0
GO:0070125~mitochondrial translational elongation	0	0	0	0	0	11	0	11	0	0	0	0	0	0	21	0	0	4
GO:0070126~mitochondrial translational termination	0	0	0	0	0	11	0	11	0	0	0	0	0	0	21	0	0	4
GO:0034660~ncRNA metabolic process	0	0	0	0	0	18	0	0	0	0	0	0	0	0	11	0	0	0
GO:0006415~translational termination	0	0	0	0	0	11	0	11	0	0	0	0	0	0	21	0	0	4
GO:0042254~ribosome biogenesis	0	0	0	0	0	15	0	5	0	0	0	0	0	0	16	0	0	0
GO:0010467~gene expression	0	0	0	0	0	39	0	25	0	0	19	13	0	0	43	0	0	0
GO:0006414~translational elongation	0	0	0	0	0	11	0	11	0	0	0	0	0	0	21	0	0	0
GO:1901566~organonitrogen compound biosynthetic process	0	0	0	0	0	22	0	14	0	0	0	0	0	0	31	14	0	0
GO:0022613~ribonucleoprotein complex biogenesis	0	0	0	0	0	15	0	0	0	0	0	0	0	0	16	0	0	0
GO:0043241~protein complex disassembly	0	0	0	0	0	12	0	12	0	0	0	0	0	0	21	0	0	0
GO:0032984~macromolecular complex disassembly	0	0	0	0	0	12	0	12	0	0	0	0	0	0	21	0	0	0
GO:0043624~cellular protein complex disassembly	0	0	0	0	0	11	0	11	0	0	0	0	0	0	21	0	0	0
GO:0006396~RNA processing	0	0	0	0	0	17	0	0	0	0	0	0	0	0	14	0	0	0
GO:0006364~rRNA processing	0	0	0	0	0	11	0	0	0	0	0	0	0	0	10	0	0	0
GO:0016072~rRNA metabolic process	0	0	0	0	0	11	0	0	0	0	0	0	0	0	10	0	0	0
GO:0022411~cellular component disassembly	0	0	0	0	0	13	0	12	0	0	7	0	0	0	22	0	0	7
GO:0034470~ncRNA processing	0	0	0	0	0	12	0	0	0	0	0	0	0	0	11	0	0	0
GO:0007005~mitochondrion organization	0	0	0	0	0	14	0	13	0	0	0	0	0	0	23	0	0	0
GO:0034645~cellular macromolecule biosynthetic process	0	0	0	0	0	33	0	29	0	0	20	0	0	0	38	35	0	0
GO:0042791~5S class rRNA transcription from RNA polymerase III type 1 promoter	0	0	0	0	0	4	0	0	0	0	0	0	0	0	0	0	0	0
GO:0042797~tRNA transcription from RNA polymerase III promoter	0	0	0	0	0	4	0	0	0	0	0	0	0	0	0	0	0	0
GO:0009304~tRNA transcription	0	0	0	0	0	4	0	0	0	0	0	0	0	0	0	0	0	0
GO:0098781~ncRNA transcription	0	0	0	0	0	6	0	0	0	0	0	0	0	0	0	0	0	0
GO:0016070~RNA metabolic process	0	0	0	0	0	28	0	0	0	0	17	0	0	0	0	0	0	0
GO:0043933~macromolecular complex subunit organization	0	0	0	0	0	20	0	26	0	0	0	0	0	0	27	0	14	0
GO:0000184~nuclear-transcribed mRNA catabolic process, nonsense-mediated decay	0	0	0	0	0	6	0	0	0	0	0	0	0	0	5	0	0	0
GO:0006401~RNA catabolic process	0	0	0	0	0	7	0	0	0	0	0	0	0	0	5	0	0	0
GO:0009303~rRNA transcription	0	0	0	0	0	4	0	0	0	0	0	0	0	0	0	0	0	0
GO:0034655~nucleobase-containing compound catabolic process	0	0	0	0	0	8	0	0	0	0	0	0	0	0	6	0	0	0
GO:0046700~heterocycle catabolic process	0	0	0	0	0	8	0	0	0	0	0	0	0	0	6	0	0	0
GO:0044270~cellular nitrogen compound catabolic process	0	0	0	0	0	8	0	0	0	0	0	0	0	0	6	0	0	0
GO:0019439~aromatic compound catabolic process	0	0	0	0	0	8	0	0	0	0	0	0	0	0	6	0	0	0
GO:0006399~tRNA metabolic process	0	0	0	0	0	6	0	0	0	0	0	0	0	0	0	0	0	0
GO:0006413~translational initiation	0	0	0	0	0	6	0	0	0	0	0	0	0	0	6	0	0	0
GO:1901361~organic cyclic compound catabolic process	0	0	0	0	0	8	0	0	0	0	0	0	0	0	6	0	0	0
GO:0000956~nuclear-transcribed mRNA catabolic process	0	0	0	0	0	6	0	0	0	0	0	0	0	0	5	0	0	0
GO:0006402~mRNA catabolic process	0	0	0	0	0	6	0	0	0	0	0	0	0	0	5	0	0	0
GO:0006383~transcription from RNA polymerase III promoter	0	0	0	0	0	4	0	0	0	0	0	0	0	0	0	0	0	0
GO:0042273~ribosomal large subunit biogenesis	0	0	0	0	0	4	0	0	0	0	0	0	0	0	8	0	0	0
GO:0071822~protein complex subunit organization	0	0	0	0	0	13	0	25	0	0	0	0	0	0	24	0	14	15
GO:0006614~SRP-dependent cotranslational protein targeting to membrane	0	0	0	0	0	4	0	0	0	0	0	0	0	0	5	0	0	0
GO:0006403~RNA localization	0	0	0	0	0	5	0	0	0	0	4	0	0	0	0	9	8	0
GO:0008334~histone mRNA metabolic process	0	0	0	0	0	3	0	0	0	0	0	0	0	0	0	0	0	0
GO:0045047~protein targeting to ER	0	0	0	0	0	4	0	0	0	0	0	0	0	0	5	0	0	0
GO:0072599~establishment of protein localization to endoplasmic reticulum	0	0	0	0	0	4	0	0	0	0	0	0	0	0	5	0	0	0
GO:0045070~positive regulation of viral genome replication	0	0	0	0	0	3	0	0	0	0	0	0	0	0	0	0	0	0
GO:0000154~rRNA modification	0	0	0	0	0	3	0	0	0	0	0	0	0	0	0	0	0	0
GO:0009451~RNA modification	0	0	0	0	0	4	0	0	0	0	0	0	0	0	0	0	0	0
GO:0043902~positive regulation of multi-organism process	0	0	0	0	0	4	0	0	0	0	0	0	0	0	0	0	0	0
GO:0042787~protein ubiquitination involved in ubiquitin-dependent protein catabolic process	0	0	0	0	0	0	2	0	0	0	0	11	0	0	0	0	0	0
GO:0036211~protein modification process	0	0	0	0	0	0	3	0	0	0	0	12	0	0	0	0	0	0
GO:0006464~cellular protein modification process	0	0	0	0	0	0	3	0	0	0	0	12	0	0	0	0	0	0
GO:0043623~cellular protein complex assembly	0	0	0	0	0	0	2	0	0	0	0	0	0	0	0	0	11	0
GO:0006511~ubiquitin-dependent protein catabolic process	0	0	0	0	0	0	2	0	0	0	0	11	0	0	0	0	0	0
GO:0019941~modification-dependent protein catabolic process	0	0	0	0	0	0	2	0	0	0	0	11	0	0	0	0	0	0
GO:0043632~modification-dependent macromolecule catabolic process	0	0	0	0	0	0	2	0	0	0	0	11	0	0	0	0	0	0
GO:0051603~proteolysis involved in cellular protein catabolic process	0	0	0	0	0	0	2	0	0	0	0	11	0	0	0	0	0	0
GO:0044257~cellular protein catabolic process	0	0	0	0	0	0	2	0	0	0	0	11	0	0	0	0	0	0
GO:0016567~protein ubiquitination	0	0	0	0	0	0	2	0	0	0	0	12	0	0	0	0	0	0
GO:0030163~protein catabolic process	0	0	0	0	0	0	2	0	0	0	0	11	0	0	0	0	0	0
GO:0034723~DNA replication-dependent nucleosome organization	0	0	0	0	0	0	0	10	0	0	0	0	0	0	0	0	0	0
GO:0006335~DNA replication-dependent nucleosome assembly	0	0	0	0	0	0	0	10	0	0	0	0	0	0	0	0	0	0
GO:0034728~nucleosome organization	0	0	0	0	0	0	0	13	0	0	0	0	0	0	0	0	0	0
GO:0006333~chromatin assembly or disassembly	0	0	0	0	0	0	0	13	0	0	0	0	0	0	0	0	0	0
GO:0006334~nucleosome assembly	0	0	0	0	0	0	0	12	0	0	0	0	0	0	0	0	0	0
GO:0031497~chromatin assembly	0	0	0	0	0	0	0	12	0	0	0	0	0	0	0	0	0	0
GO:0071824~protein-DNA complex subunit organization	0	0	0	0	0	0	0	13	0	0	0	0	0	0	0	0	0	0
GO:0034724~DNA replication-independent nucleosome organization	0	0	0	0	0	0	0	9	0	0	0	0	0	0	0	0	0	0
GO:0006323~DNA packaging	0	0	0	0	0	0	0	12	0	0	0	0	0	0	0	0	0	0
GO:0065004~protein-DNA complex assembly	0	0	0	0	0	0	0	12	0	0	0	0	0	0	0	0	0	0
GO:0071103~DNA conformation change	0	0	0	0	0	0	0	12	0	0	0	0	0	0	0	0	0	0
GO:0006336~DNA replication-independent nucleosome assembly	0	0	0	0	0	0	0	8	0	0	0	0	0	0	0	0	0	0
GO:0034622~cellular macromolecular complex assembly	0	0	0	0	0	0	0	15	0	0	0	0	0	0	0	0	11	0
GO:0006325~chromatin organization	0	0	0	0	0	0	0	13	0	0	0	0	0	0	0	0	0	0
GO:0051276~chromosome organization	0	0	0	0	0	0	0	14	0	0	14	0	0	0	0	13	8	0
GO:0065003~macromolecular complex assembly	0	0	0	0	0	0	0	15	0	0	0	0	0	0	0	0	14	0
GO:0045814~negative regulation of gene expression, epigenetic	0	0	0	0	0	0	0	6	0	0	0	0	0	0	0	0	0	0
GO:0006461~protein complex assembly	0	0	0	0	0	0	0	13	0	0	0	0	0	0	0	0	14	0
GO:0070271~protein complex biogenesis	0	0	0	0	0	0	0	13	0	0	0	0	0	0	0	0	14	0
GO:0006260~DNA replication	0	0	0	0	0	0	0	7	0	0	6	0	0	0	0	0	0	0
GO:0006259~DNA metabolic process	0	0	0	0	0	0	0	10	0	0	13	0	0	0	0	12	10	0
GO:0040029~regulation of gene expression, epigenetic	0	0	0	0	0	0	0	6	0	0	0	0	0	0	0	0	0	0
GO:0043486~histone exchange	0	0	0	0	0	0	0	4	0	0	0	0	0	0	0	0	0	0
GO:0043044~ATP-dependent chromatin remodeling	0	0	0	0	0	0	0	4	0	0	0	0	0	0	0	0	0	0
GO:0006974~cellular response to DNA damage stimulus	0	0	0	0	0	0	0	8	0	0	0	0	0	0	0	0	0	0
GO:0006342~chromatin silencing	0	0	0	0	0	0	0	4	0	0	0	0	0	0	0	0	0	0
GO:0061641~CENP-A containing chromatin organization	0	0	0	0	0	0	0	3	0	0	0	0	0	0	0	0	0	0
GO:0034080~CENP-A containing nucleosome assembly	0	0	0	0	0	0	0	3	0	0	0	0	0	0	0	0	0	0
GO:0031055~chromatin remodeling at centromere	0	0	0	0	0	0	0	3	0	0	0	0	0	0	0	0	0	0
GO:0006281~DNA repair	0	0	0	0	0	0	0	6	0	0	6	0	0	0	0	0	0	0
GO:0006338~chromatin remodeling	0	0	0	0	0	0	0	4	0	0	0	0	0	0	0	0	0	0
GO:0034508~centromere complex assembly	0	0	0	0	0	0	0	3	0	0	0	0	0	0	0	0	0	0
GO:0033554~cellular response to stress	0	0	0	0	0	0	0	10	0	0	0	0	0	0	0	0	0	0
GO:1900034~regulation of cellular response to heat	0	0	0	0	0	0	0	0	8	0	5	0	0	0	0	0	0	4
GO:0042026~protein refolding	0	0	0	0	0	0	0	0	6	0	0	0	0	0	0	0	0	0
GO:0016192~vesicle-mediated transport	0	0	0	0	0	0	0	0	17	0	0	0	0	0	0	0	0	19
GO:0000278~mitotic cell cycle	0	0	0	0	0	0	0	0	12	0	12	12	0	0	0	0	0	0
GO:0007010~cytoskeleton organization	0	0	0	0	0	0	0	0	13	0	0	0	0	0	0	0	7	0
GO:0080135~regulation of cellular response to stress	0	0	0	0	0	0	0	0	9	0	0	0	0	0	0	0	0	0
GO:0019882~antigen processing and presentation	0	0	0	0	0	0	0	0	6	0	0	11	0	0	0	0	0	0
GO:1903047~mitotic cell cycle process	0	0	0	0	0	0	0	0	11	0	12	12	0	0	0	0	0	0
GO:0007017~microtubule-based process	0	0	0	0	0	0	0	0	9	0	0	0	0	0	0	0	6	0
GO:1902589~single-organism organelle organization	0	0	0	0	0	0	0	0	15	0	0	0	0	0	0	0	8	0
GO:0044087~regulation of cellular component biogenesis	0	0	0	0	0	0	0	0	10	0	0	0	0	0	0	0	0	0
GO:0044772~mitotic cell cycle phase transition	0	0	0	0	0	0	0	0	8	0	7	12	0	0	0	0	0	0
GO:0044770~cell cycle phase transition	0	0	0	0	0	0	0	0	8	0	8	12	0	0	0	0	0	0
GO:0019886~antigen processing and presentation of exogenous peptide antigen via MHC class II	0	0	0	0	0	0	0	0	4	0	0	0	0	0	0	0	0	0
GO:0072655~establishment of protein localization to mitochondrion	0	0	0	0	0	0	0	0	5	0	0	0	0	0	0	6	0	0
GO:0002495~antigen processing and presentation of peptide antigen via MHC class II	0	0	0	0	0	0	0	0	4	0	0	0	0	0	0	0	0	0
GO:0070585~protein localization to mitochondrion	0	0	0	0	0	0	0	0	5	0	0	0	0	0	0	6	0	0
GO:0002504~antigen processing and presentation of peptide or polysaccharide antigen via MHC class II	0	0	0	0	0	0	0	0	4	0	0	0	0	0	0	0	0	0
GO:0051129~negative regulation of cellular component organization	0	0	0	0	0	0	0	0	8	0	0	0	0	0	0	0	0	0
GO:0045216~cell-cell junction organization	0	0	0	0	0	0	0	0	0	6	0	0	0	0	0	0	0	0
GO:0006928~movement of cell or subcellular component	0	0	0	0	0	0	0	0	0	14	0	0	0	0	0	0	0	0
GO:0048870~cell motility	0	0	0	0	0	0	0	0	0	12	0	0	0	0	0	0	0	0
GO:0051674~localization of cell	0	0	0	0	0	0	0	0	0	12	0	0	0	0	0	0	0	0
GO:0070887~cellular response to chemical stimulus	0	0	0	0	0	0	0	0	0	17	0	11	0	0	0	0	0	0
GO:0016337~single organismal cell-cell adhesion	0	0	0	0	0	0	0	0	0	9	0	0	0	0	0	0	0	0
GO:0034330~cell junction organization	0	0	0	0	0	0	0	0	0	6	0	0	0	0	0	0	0	0
GO:0016477~cell migration	0	0	0	0	0	0	0	0	0	11	0	0	0	0	0	0	0	0
GO:0098602~single organism cell adhesion	0	0	0	0	0	0	0	0	0	9	0	0	0	0	0	0	0	0
GO:0007156~homophilic cell adhesion via plasma membrane adhesion molecules	0	0	0	0	0	0	0	0	0	5	0	0	0	0	0	0	0	0
GO:0043069~negative regulation of programmed cell death	0	0	0	0	0	0	0	0	0	9	0	0	0	0	0	0	0	0
GO:0040011~locomotion	0	0	0	0	0	0	0	0	0	12	0	0	0	0	0	0	0	0
GO:0002708~positive regulation of lymphocyte mediated immunity	0	0	0	0	0	0	0	0	0	4	0	0	0	0	0	0	0	0
GO:0060548~negative regulation of cell death	0	0	0	0	0	0	0	0	0	9	0	0	0	0	0	0	0	0
GO:0048585~negative regulation of response to stimulus	0	0	0	0	0	0	0	0	0	11	0	11	0	0	0	0	0	0
GO:0002705~positive regulation of leukocyte mediated immunity	0	0	0	0	0	0	0	0	0	4	0	0	0	0	0	0	0	0
GO:0018193~peptidyl-amino acid modification	0	0	0	0	0	0	0	0	0	10	0	0	0	0	0	0	0	0
GO:0098742~cell-cell adhesion via plasma-membrane adhesion molecules	0	0	0	0	0	0	0	0	0	5	0	0	0	0	0	0	0	0
GO:0043009~chordate embryonic development	0	0	0	0	0	0	0	0	0	7	0	0	0	0	0	0	0	0
GO:0044409~entry into host	0	0	0	0	0	0	0	0	0	4	0	0	0	0	0	0	0	0
GO:0046718~viral entry into host cell	0	0	0	0	0	0	0	0	0	4	0	0	0	0	0	0	0	0
GO:0051828~entry into other organism involved in symbiotic interaction	0	0	0	0	0	0	0	0	0	4	0	0	0	0	0	0	0	0
GO:0030260~entry into host cell	0	0	0	0	0	0	0	0	0	4	0	0	0	0	0	0	0	0
GO:0051806~entry into cell of other organism involved in symbiotic interaction	0	0	0	0	0	0	0	0	0	4	0	0	0	0	0	0	0	0
GO:0009792~embryo development ending in birth or egg hatching	0	0	0	0	0	0	0	0	0	7	0	0	0	0	0	0	0	0
GO:0002706~regulation of lymphocyte mediated immunity	0	0	0	0	0	0	0	0	0	4	0	0	0	0	0	0	0	0
GO:0042269~regulation of natural killer cell mediated cytotoxicity	0	0	0	0	0	0	0	0	0	3	0	0	0	0	0	0	0	0
GO:0034332~adherens junction organization	0	0	0	0	0	0	0	0	0	4	0	0	0	0	0	0	0	0
GO:0001912~positive regulation of leukocyte mediated cytotoxicity	0	0	0	0	0	0	0	0	0	3	0	0	0	0	0	0	0	0
GO:0043066~negative regulation of apoptotic process	0	0	0	0	0	0	0	0	0	8	0	0	0	0	0	0	0	0
GO:0002715~regulation of natural killer cell mediated immunity	0	0	0	0	0	0	0	0	0	3	0	0	0	0	0	0	0	0
GO:0031343~positive regulation of cell killing	0	0	0	0	0	0	0	0	0	3	0	0	0	0	0	0	0	0
GO:0071310~cellular response to organic substance	0	0	0	0	0	0	0	0	0	13	0	11	0	0	0	0	0	0
GO:0002682~regulation of immune system process	0	0	0	0	0	0	0	0	0	10	0	11	0	0	0	0	0	0
GO:0001775~cell activation	0	0	0	0	0	0	0	0	0	8	0	0	0	0	0	0	0	0
GO:0043067~regulation of programmed cell death	0	0	0	0	0	0	0	0	0	10	0	0	0	0	0	0	0	0
GO:0002703~regulation of leukocyte mediated immunity	0	0	0	0	0	0	0	0	0	4	0	0	0	0	0	0	0	0
GO:0051701~interaction with host	0	0	0	0	0	0	0	0	0	4	0	0	0	0	0	0	0	0
GO:0001910~regulation of leukocyte mediated cytotoxicity	0	0	0	0	0	0	0	0	0	3	0	0	0	0	0	0	0	0
GO:0002699~positive regulation of immune effector process	0	0	0	0	0	0	0	0	0	4	0	0	0	0	0	0	0	0
GO:0042267~natural killer cell mediated cytotoxicity	0	0	0	0	0	0	0	0	0	3	0	0	0	0	0	0	0	0
GO:0002486~antigen processing and presentation of endogenous peptide antigen via MHC class I via ER pathway, TAP-independent	0	0	0	0	0	0	0	0	0	2	0	0	0	0	0	0	0	0
GO:0007507~heart development	0	0	0	0	0	0	0	0	0	6	0	0	0	0	0	0	0	0
GO:0001701~in utero embryonic development	0	0	0	0	0	0	0	0	0	5	0	0	0	0	0	0	0	0
GO:0045321~leukocyte activation	0	0	0	0	0	0	0	0	0	7	0	0	0	0	0	0	0	0
GO:0010941~regulation of cell death	0	0	0	0	0	0	0	0	0	10	0	0	0	0	0	0	0	0
GO:0002228~natural killer cell mediated immunity	0	0	0	0	0	0	0	0	0	3	0	0	0	0	0	0	0	0
GO:0031341~regulation of cell killing	0	0	0	0	0	0	0	0	0	3	0	0	0	0	0	0	0	0
GO:0006998~nuclear envelope organization	0	0	0	0	0	0	0	0	0	0	8	0	0	0	0	0	0	0
GO:0022402~cell cycle process	0	0	0	0	0	0	0	0	0	0	16	12	0	0	0	0	0	0
GO:0006997~nucleus organization	0	0	0	0	0	0	0	0	0	0	8	0	0	0	0	0	0	0
GO:0051081~nuclear envelope disassembly	0	0	0	0	0	0	0	0	0	0	6	0	0	0	0	0	0	0
GO:0030397~membrane disassembly	0	0	0	0	0	0	0	0	0	0	6	0	0	0	0	0	0	0
GO:0007049~cell cycle	0	0	0	0	0	0	0	0	0	0	16	12	0	0	0	0	0	0
GO:0000723~telomere maintenance	0	0	0	0	0	0	0	0	0	0	7	0	0	0	0	8	8	0
GO:0032200~telomere organization	0	0	0	0	0	0	0	0	0	0	7	0	0	0	0	8	8	0
GO:0007077~mitotic nuclear envelope disassembly	0	0	0	0	0	0	0	0	0	0	5	0	0	0	0	0	0	0
GO:0051169~nuclear transport	0	0	0	0	0	0	0	0	0	0	9	0	0	0	0	0	0	0
GO:0010256~endomembrane system organization	0	0	0	0	0	0	0	0	0	0	9	0	0	0	0	0	0	8
GO:2001252~positive regulation of chromosome organization	0	0	0	0	0	0	0	0	0	0	6	0	0	0	0	9	8	0
GO:0033044~regulation of chromosome organization	0	0	0	0	0	0	0	0	0	0	7	0	0	0	0	9	8	0
GO:0006913~nucleocytoplasmic transport	0	0	0	0	0	0	0	0	0	0	8	0	0	0	0	0	0	0
GO:0000722~telomere maintenance via recombination	0	0	0	0	0	0	0	0	0	0	4	0	0	0	0	0	0	0
GO:0071897~DNA biosynthetic process	0	0	0	0	0	0	0	0	0	0	6	0	0	0	0	8	8	0
GO:0060249~anatomical structure homeostasis	0	0	0	0	0	0	0	0	0	0	7	0	0	0	0	9	8	0
GO:0051052~regulation of DNA metabolic process	0	0	0	0	0	0	0	0	0	0	7	0	0	0	0	10	9	0
GO:0006284~base-excision repair	0	0	0	0	0	0	0	0	0	0	4	0	0	0	0	0	0	0
GO:0006289~nucleotide-excision repair	0	0	0	0	0	0	0	0	0	0	5	0	0	0	0	0	0	0
GO:0006312~mitotic recombination	0	0	0	0	0	0	0	0	0	0	4	0	0	0	0	0	0	0
GO:0034654~nucleobase-containing compound biosynthetic process	0	0	0	0	0	0	0	0	0	0	20	0	0	0	0	0	0	0
GO:0016925~protein sumoylation	0	0	0	0	0	0	0	0	0	0	5	0	0	0	0	0	0	0
GO:0051171~regulation of nitrogen compound metabolic process	0	0	0	0	0	0	0	0	0	0	20	11	0	0	0	0	0	0
GO:0018130~heterocycle biosynthetic process	0	0	0	0	0	0	0	0	0	0	20	0	0	0	0	0	0	0
GO:0019438~aromatic compound biosynthetic process	0	0	0	0	0	0	0	0	0	0	20	0	0	0	0	0	0	0
GO:0007084~mitotic nuclear envelope reassembly	0	0	0	0	0	0	0	0	0	0	3	0	0	0	0	0	0	0
GO:0006606~protein import into nucleus	0	0	0	0	0	0	0	0	0	0	6	0	0	0	0	0	0	0
GO:0044744~protein targeting to nucleus	0	0	0	0	0	0	0	0	0	0	6	0	0	0	0	0	0	0
GO:1902593~single-organism nuclear import	0	0	0	0	0	0	0	0	0	0	6	0	0	0	0	0	0	0
GO:0051170~nuclear import	0	0	0	0	0	0	0	0	0	0	6	0	0	0	0	0	0	0
GO:1901796~regulation of signal transduction by p53 class mediator	0	0	0	0	0	0	0	0	0	0	5	0	0	0	0	0	0	0
GO:0032204~regulation of telomere maintenance	0	0	0	0	0	0	0	0	0	0	4	0	0	0	0	8	8	0
GO:0006283~transcription-coupled nucleotide-excision repair	0	0	0	0	0	0	0	0	0	0	4	0	0	0	0	0	0	0
GO:0000731~DNA synthesis involved in DNA repair	0	0	0	0	0	0	0	0	0	0	4	0	0	0	0	0	0	0
GO:0017038~protein import	0	0	0	0	0	0	0	0	0	0	6	0	0	0	0	0	0	0
GO:0051168~nuclear export	0	0	0	0	0	0	0	0	0	0	5	0	0	0	0	0	0	0
GO:0031468~nuclear envelope reassembly	0	0	0	0	0	0	0	0	0	0	3	0	0	0	0	0	0	0
GO:0000724~double-strand break repair via homologous recombination	0	0	0	0	0	0	0	0	0	0	4	0	0	0	0	0	0	0
GO:0000725~recombinational repair	0	0	0	0	0	0	0	0	0	0	4	0	0	0	0	0	0	0
GO:0070987~error-free translesion synthesis	0	0	0	0	0	0	0	0	0	0	3	0	0	0	0	0	0	0
GO:0042276~error-prone translesion synthesis	0	0	0	0	0	0	0	0	0	0	3	0	0	0	0	0	0	0
GO:0046827~positive regulation of protein export from nucleus	0	0	0	0	0	0	0	0	0	0	3	0	0	0	0	0	0	0
GO:0034504~protein localization to nucleus	0	0	0	0	0	0	0	0	0	0	6	0	0	0	0	10	8	0
GO:0006293~nucleotide-excision repair, preincision complex stabilization	0	0	0	0	0	0	0	0	0	0	3	0	0	0	0	0	0	0
GO:0019219~regulation of nucleobase-containing compound metabolic process	0	0	0	0	0	0	0	0	0	0	18	0	0	0	0	0	0	0
GO:0006295~nucleotide-excision repair, DNA incision, 3'-to lesion	0	0	0	0	0	0	0	0	0	0	3	0	0	0	0	0	0	0
GO:0006297~nucleotide-excision repair, DNA gap filling	0	0	0	0	0	0	0	0	0	0	3	0	0	0	0	0	0	0
GO:0018205~peptidyl-lysine modification	0	0	0	0	0	0	0	0	0	0	6	0	0	0	0	0	0	0
GO:0006294~nucleotide-excision repair, preincision complex assembly	0	0	0	0	0	0	0	0	0	0	3	0	0	0	0	0	0	0
GO:0010468~regulation of gene expression	0	0	0	0	0	0	0	0	0	0	18	11	0	0	0	0	0	0
GO:0072594~establishment of protein localization to organelle	0	0	0	0	0	0	0	0	0	0	7	0	0	0	0	15	9	0
GO:0051130~positive regulation of cellular component organization	0	0	0	0	0	0	0	0	0	0	9	0	0	0	0	0	11	0
GO:0046825~regulation of protein export from nucleus	0	0	0	0	0	0	0	0	0	0	3	0	0	0	0	0	0	0
GO:0090305~nucleic acid phosphodiester bond hydrolysis	0	0	0	0	0	0	0	0	0	0	5	0	0	0	0	0	0	0
GO:0042769~DNA damage response, detection of DNA damage	0	0	0	0	0	0	0	0	0	0	3	0	0	0	0	0	0	0
GO:0098813~nuclear chromosome segregation	0	0	0	0	0	0	0	0	0	0	5	0	0	0	0	0	0	0
GO:0006296~nucleotide-excision repair, DNA incision, 5'-to lesion	0	0	0	0	0	0	0	0	0	0	3	0	0	0	0	0	0	0
GO:0006298~mismatch repair	0	0	0	0	0	0	0	0	0	0	3	0	0	0	0	0	0	0
GO:0007346~regulation of mitotic cell cycle	0	0	0	0	0	0	0	0	0	0	6	12	0	0	0	0	0	0
GO:0019985~translesion synthesis	0	0	0	0	0	0	0	0	0	0	3	0	0	0	0	0	0	0
GO:0033683~nucleotide-excision repair, DNA incision	0	0	0	0	0	0	0	0	0	0	3	0	0	0	0	0	0	0
GO:1901990~regulation of mitotic cell cycle phase transition	0	0	0	0	0	0	0	0	0	0	5	12	0	0	0	0	0	0
GO:0070647~protein modification by small protein conjugation or removal	0	0	0	0	0	0	0	0	0	0	8	12	0	0	0	0	0	0
GO:0032206~positive regulation of telomere maintenance	0	0	0	0	0	0	0	0	0	0	3	0	0	0	0	8	8	0
GO:0007059~chromosome segregation	0	0	0	0	0	0	0	0	0	0	5	0	0	0	0	0	0	0
GO:1901987~regulation of cell cycle phase transition	0	0	0	0	0	0	0	0	0	0	5	12	0	0	0	0	0	0
GO:0036297~interstrand cross-link repair	0	0	0	0	0	0	0	0	0	0	3	0	0	0	0	0	0	0
GO:0032774~RNA biosynthetic process	0	0	0	0	0	0	0	0	0	0	16	0	0	0	0	0	0	0
GO:0050658~RNA transport	0	0	0	0	0	0	0	0	0	0	4	0	0	0	0	0	0	0
GO:0050657~nucleic acid transport	0	0	0	0	0	0	0	0	0	0	4	0	0	0	0	0	0	0
GO:0051236~establishment of RNA localization	0	0	0	0	0	0	0	0	0	0	4	0	0	0	0	0	0	0
GO:0006301~postreplication repair	0	0	0	0	0	0	0	0	0	0	3	0	0	0	0	0	0	0
GO:0006611~protein export from nucleus	0	0	0	0	0	0	0	0	0	0	3	0	0	0	0	0	0	0
GO:0006355~regulation of transcription, DNA-templated	0	0	0	0	0	0	0	0	0	0	15	0	0	0	0	0	0	0
GO:0010638~positive regulation of organelle organization	0	0	0	0	0	0	0	0	0	0	6	0	0	0	0	12	10	0
GO:1903506~regulation of nucleic acid-templated transcription	0	0	0	0	0	0	0	0	0	0	15	0	0	0	0	0	0	0
GO:0070192~chromosome organization involved in meiotic cell cycle	0	0	0	0	0	0	0	0	0	0	3	0	0	0	0	0	0	0
GO:0033043~regulation of organelle organization	0	0	0	0	0	0	0	0	0	0	8	0	0	0	0	13	11	0
GO:2001141~regulation of RNA biosynthetic process	0	0	0	0	0	0	0	0	0	0	15	0	0	0	0	0	0	0
GO:0000018~regulation of DNA recombination	0	0	0	0	0	0	0	0	0	0	3	0	0	0	0	0	0	0
GO:0032446~protein modification by small protein conjugation	0	0	0	0	0	0	0	0	0	0	7	12	0	0	0	0	0	0
GO:0006302~double-strand break repair	0	0	0	0	0	0	0	0	0	0	4	0	0	0	0	0	0	0
GO:0075733~intracellular transport of virus	0	0	0	0	0	0	0	0	0	0	3	0	0	0	0	0	0	0
GO:1902583~multi-organism intracellular transport	0	0	0	0	0	0	0	0	0	0	3	0	0	0	0	0	0	0
GO:1902581~multi-organism cellular localization	0	0	0	0	0	0	0	0	0	0	3	0	0	0	0	0	0	0
GO:0015931~nucleobase-containing compound transport	0	0	0	0	0	0	0	0	0	0	4	0	0	0	0	0	0	0
GO:0046794~transport of virus	0	0	0	0	0	0	0	0	0	0	3	0	0	0	0	0	0	0
GO:0046822~regulation of nucleocytoplasmic transport	0	0	0	0	0	0	0	0	0	0	4	0	0	0	0	0	0	0
GO:0051252~regulation of RNA metabolic process	0	0	0	0	0	0	0	0	0	0	15	0	0	0	0	0	0	0
GO:0097659~nucleic acid-templated transcription	0	0	0	0	0	0	0	0	0	0	15	0	0	0	0	0	0	0
GO:0044766~multi-organism transport	0	0	0	0	0	0	0	0	0	0	3	0	0	0	0	0	0	0
GO:1902579~multi-organism localization	0	0	0	0	0	0	0	0	0	0	3	0	0	0	0	0	0	0
GO:0000082~G1/S transition of mitotic cell cycle	0	0	0	0	0	0	0	0	0	0	4	0	0	0	0	0	0	0
GO:0031334~positive regulation of protein complex assembly	0	0	0	0	0	0	0	0	0	0	4	0	0	0	0	0	0	0
GO:0006521~regulation of cellular amino acid metabolic process	0	0	0	0	0	0	0	0	0	0	0	11	0	0	0	0	0	0
GO:0002479~antigen processing and presentation of exogenous peptide antigen via MHC class I, TAP-dependent	0	0	0	0	0	0	0	0	0	0	0	11	0	0	0	0	0	0
GO:0042590~antigen processing and presentation of exogenous peptide antigen via MHC class I	0	0	0	0	0	0	0	0	0	0	0	11	0	0	0	0	0	0
GO:0051436~negative regulation of ubiquitin-protein ligase activity involved in mitotic cell cycle	0	0	0	0	0	0	0	0	0	0	0	11	0	0	0	0	0	0
GO:0051439~regulation of ubiquitin-protein ligase activity involved in mitotic cell cycle	0	0	0	0	0	0	0	0	0	0	0	11	0	0	0	0	0	0
GO:1904667~negative regulation of ubiquitin protein ligase activity	0	0	0	0	0	0	0	0	0	0	0	11	0	0	0	0	0	0
GO:0033238~regulation of cellular amine metabolic process	0	0	0	0	0	0	0	0	0	0	0	11	0	0	0	0	0	0
GO:0051437~positive regulation of ubiquitin-protein ligase activity involved in regulation of mitotic cell cycle transition	0	0	0	0	0	0	0	0	0	0	0	11	0	0	0	0	0	0
GO:0031145~anaphase-promoting complex-dependent catabolic process	0	0	0	0	0	0	0	0	0	0	0	11	0	0	0	0	0	0
GO:0051444~negative regulation of ubiquitin-protein transferase activity	0	0	0	0	0	0	0	0	0	0	0	11	0	0	0	0	0	0
GO:1904668~positive regulation of ubiquitin protein ligase activity	0	0	0	0	0	0	0	0	0	0	0	11	0	0	0	0	0	0
GO:1904666~regulation of ubiquitin protein ligase activity	0	0	0	0	0	0	0	0	0	0	0	11	0	0	0	0	0	0
GO:2000060~positive regulation of protein ubiquitination involved in ubiquitin-dependent protein catabolic process	0	0	0	0	0	0	0	0	0	0	0	11	0	0	0	0	0	0
GO:0002474~antigen processing and presentation of peptide antigen via MHC class I	0	0	0	0	0	0	0	0	0	0	0	11	0	0	0	0	0	0
GO:2000058~regulation of protein ubiquitination involved in ubiquitin-dependent protein catabolic process	0	0	0	0	0	0	0	0	0	0	0	11	0	0	0	0	0	0
GO:0051443~positive regulation of ubiquitin-protein transferase activity	0	0	0	0	0	0	0	0	0	0	0	11	0	0	0	0	0	0
GO:0002223~stimulatory C-type lectin receptor signaling pathway	0	0	0	0	0	0	0	0	0	0	0	11	0	0	0	0	0	0
GO:0038061~NIK/NF-kappaB signaling	0	0	0	0	0	0	0	0	0	0	0	11	0	0	0	0	0	0
GO:0060071~Wnt signaling pathway, planar cell polarity pathway	0	0	0	0	0	0	0	0	0	0	0	11	0	0	0	0	0	0
GO:0002220~innate immune response activating cell surface receptor signaling pathway	0	0	0	0	0	0	0	0	0	0	0	11	0	0	0	0	0	0
GO:0090175~regulation of establishment of planar polarity	0	0	0	0	0	0	0	0	0	0	0	11	0	0	0	0	0	0
GO:0031398~positive regulation of protein ubiquitination	0	0	0	0	0	0	0	0	0	0	0	12	0	0	0	0	0	0
GO:0044106~cellular amine metabolic process	0	0	0	0	0	0	0	0	0	0	0	11	0	0	0	0	0	0
GO:0051438~regulation of ubiquitin-protein transferase activity	0	0	0	0	0	0	0	0	0	0	0	11	0	0	0	0	0	0
GO:0090263~positive regulation of canonical Wnt signaling pathway	0	0	0	0	0	0	0	0	0	0	0	11	0	0	0	0	0	0
GO:0001736~establishment of planar polarity	0	0	0	0	0	0	0	0	0	0	0	11	0	0	0	0	0	0
GO:0007164~establishment of tissue polarity	0	0	0	0	0	0	0	0	0	0	0	11	0	0	0	0	0	0
GO:1903322~positive regulation of protein modification by small protein conjugation or removal	0	0	0	0	0	0	0	0	0	0	0	12	0	0	0	0	0	0
GO:0009308~amine metabolic process	0	0	0	0	0	0	0	0	0	0	0	11	0	0	0	0	0	0
GO:0031397~negative regulation of protein ubiquitination	0	0	0	0	0	0	0	0	0	0	0	11	0	0	0	0	0	0
GO:0001738~morphogenesis of a polarized epithelium	0	0	0	0	0	0	0	0	0	0	0	11	0	0	0	0	0	0
GO:0033209~tumor necrosis factor-mediated signaling pathway	0	0	0	0	0	0	0	0	0	0	0	11	0	0	0	0	0	0
GO:1903321~negative regulation of protein modification by small protein conjugation or removal	0	0	0	0	0	0	0	0	0	0	0	11	0	0	0	0	0	0
GO:0043488~regulation of mRNA stability	0	0	0	0	0	0	0	0	0	0	0	11	0	0	0	0	0	0
GO:0043487~regulation of RNA stability	0	0	0	0	0	0	0	0	0	0	0	11	0	0	0	0	0	0
GO:0030177~positive regulation of Wnt signaling pathway	0	0	0	0	0	0	0	0	0	0	0	11	0	0	0	0	0	0
GO:0035567~non-canonical Wnt signaling pathway	0	0	0	0	0	0	0	0	0	0	0	11	0	0	0	0	0	0
GO:0010565~regulation of cellular ketone metabolic process	0	0	0	0	0	0	0	0	0	0	0	11	0	0	0	0	0	0
GO:0031396~regulation of protein ubiquitination	0	0	0	0	0	0	0	0	0	0	0	12	0	0	0	0	0	0
GO:0090090~negative regulation of canonical Wnt signaling pathway	0	0	0	0	0	0	0	0	0	0	0	11	0	0	0	0	0	0
GO:0050852~T cell receptor signaling pathway	0	0	0	0	0	0	0	0	0	0	0	11	0	0	0	0	0	0
GO:1903052~positive regulation of proteolysis involved in cellular protein catabolic process	0	0	0	0	0	0	0	0	0	0	0	11	0	0	0	0	0	0
GO:1903320~regulation of protein modification by small protein conjugation or removal	0	0	0	0	0	0	0	0	0	0	0	12	0	0	0	0	0	0
GO:0038095~Fc-epsilon receptor signaling pathway	0	0	0	0	0	0	0	0	0	0	0	11	0	0	0	0	0	0
GO:0030178~negative regulation of Wnt signaling pathway	0	0	0	0	0	0	0	0	0	0	0	11	0	0	0	0	0	0
GO:0050851~antigen receptor-mediated signaling pathway	0	0	0	0	0	0	0	0	0	0	0	11	0	0	0	0	0	0
GO:0042180~cellular ketone metabolic process	0	0	0	0	0	0	0	0	0	0	0	11	0	0	0	0	0	0
GO:1903050~regulation of proteolysis involved in cellular protein catabolic process	0	0	0	0	0	0	0	0	0	0	0	11	0	0	0	0	0	0
GO:0060828~regulation of canonical Wnt signaling pathway	0	0	0	0	0	0	0	0	0	0	0	11	0	0	0	0	0	0
GO:0038093~Fc receptor signaling pathway	0	0	0	0	0	0	0	0	0	0	0	11	0	0	0	0	0	0
GO:0002758~innate immune response-activating signal transduction	0	0	0	0	0	0	0	0	0	0	0	11	0	0	0	0	0	0
GO:0071356~cellular response to tumor necrosis factor	0	0	0	0	0	0	0	0	0	0	0	11	0	0	0	0	0	0
GO:0002218~activation of innate immune response	0	0	0	0	0	0	0	0	0	0	0	11	0	0	0	0	0	0
GO:2000027~regulation of organ morphogenesis	0	0	0	0	0	0	0	0	0	0	0	11	0	0	0	0	0	0
GO:0000209~protein polyubiquitination	0	0	0	0	0	0	0	0	0	0	0	11	0	0	0	0	0	0
GO:0034612~response to tumor necrosis factor	0	0	0	0	0	0	0	0	0	0	0	11	0	0	0	0	0	0
GO:0060070~canonical Wnt signaling pathway	0	0	0	0	0	0	0	0	0	0	0	11	0	0	0	0	0	0
GO:0045089~positive regulation of innate immune response	0	0	0	0	0	0	0	0	0	0	0	11	0	0	0	0	0	0
GO:0030111~regulation of Wnt signaling pathway	0	0	0	0	0	0	0	0	0	0	0	11	0	0	0	0	0	0
GO:0009896~positive regulation of catabolic process	0	0	0	0	0	0	0	0	0	0	0	11	0	0	0	0	0	0
GO:0051348~negative regulation of transferase activity	0	0	0	0	0	0	0	0	0	0	0	11	0	0	0	0	0	0
GO:0045862~positive regulation of proteolysis	0	0	0	0	0	0	0	0	0	0	0	11	0	0	0	0	0	0
GO:0045088~regulation of innate immune response	0	0	0	0	0	0	0	0	0	0	0	11	0	0	0	0	0	0
GO:0002429~immune response-activating cell surface receptor signaling pathway	0	0	0	0	0	0	0	0	0	0	0	11	0	0	0	0	0	0
GO:0042176~regulation of protein catabolic process	0	0	0	0	0	0	0	0	0	0	0	11	0	0	0	0	0	0
GO:0043161~proteasome-mediated ubiquitin-dependent protein catabolic process	0	0	0	0	0	0	0	0	0	0	0	11	0	0	0	0	0	0
GO:0031329~regulation of cellular catabolic process	0	0	0	0	0	0	0	0	0	0	0	11	0	0	0	0	0	0
GO:0002768~immune response-regulating cell surface receptor signaling pathway	0	0	0	0	0	0	0	0	0	0	0	11	0	0	0	0	0	0
GO:0031349~positive regulation of defense response	0	0	0	0	0	0	0	0	0	0	0	11	0	0	0	0	0	0
GO:0010498~proteasomal protein catabolic process	0	0	0	0	0	0	0	0	0	0	0	11	0	0	0	0	0	0
GO:0010564~regulation of cell cycle process	0	0	0	0	0	0	0	0	0	0	0	12	0	0	0	0	0	0
GO:0016055~Wnt signaling pathway	0	0	0	0	0	0	0	0	0	0	0	11	0	0	0	0	0	0
GO:0198738~cell-cell signaling by wnt	0	0	0	0	0	0	0	0	0	0	0	11	0	0	0	0	0	0
GO:0010608~posttranscriptional regulation of gene expression	0	0	0	0	0	0	0	0	0	0	0	11	0	0	0	0	0	0
GO:0002757~immune response-activating signal transduction	0	0	0	0	0	0	0	0	0	0	0	11	0	0	0	0	0	0
GO:0009894~regulation of catabolic process	0	0	0	0	0	0	0	0	0	0	0	11	0	0	0	0	0	0
GO:0002009~morphogenesis of an epithelium	0	0	0	0	0	0	0	0	0	0	0	11	0	0	0	0	0	0
GO:1905114~cell surface receptor signaling pathway involved in cell-cell signaling	0	0	0	0	0	0	0	0	0	0	0	11	0	0	0	0	0	0
GO:0002764~immune response-regulating signaling pathway	0	0	0	0	0	0	0	0	0	0	0	11	0	0	0	0	0	0
GO:0002253~activation of immune response	0	0	0	0	0	0	0	0	0	0	0	11	0	0	0	0	0	0
GO:0019221~cytokine-mediated signaling pathway	0	0	0	0	0	0	0	0	0	0	0	11	0	0	0	0	0	0
GO:0031400~negative regulation of protein modification process	0	0	0	0	0	0	0	0	0	0	0	11	0	0	0	0	0	0
GO:0048729~tissue morphogenesis	0	0	0	0	0	0	0	0	0	0	0	11	0	0	0	0	0	0
GO:0051347~positive regulation of transferase activity	0	0	0	0	0	0	0	0	0	0	0	11	0	0	0	0	0	0
GO:0031347~regulation of defense response	0	0	0	0	0	0	0	0	0	0	0	11	0	0	0	0	0	0
GO:0050778~positive regulation of immune response	0	0	0	0	0	0	0	0	0	0	0	11	0	0	0	0	0	0
GO:0051726~regulation of cell cycle	0	0	0	0	0	0	0	0	0	0	0	12	0	0	0	0	0	0
GO:0071345~cellular response to cytokine stimulus	0	0	0	0	0	0	0	0	0	0	0	11	0	0	0	0	0	0
GO:0030162~regulation of proteolysis	0	0	0	0	0	0	0	0	0	0	0	11	0	0	0	0	0	0
GO:0060429~epithelium development	0	0	0	0	0	0	0	0	0	0	0	12	0	0	0	0	0	0
GO:0034097~response to cytokine	0	0	0	0	0	0	0	0	0	0	0	11	0	0	0	0	0	0
GO:0031401~positive regulation of protein modification process	0	0	0	0	0	0	0	0	0	0	0	12	0	0	0	0	0	0
GO:0045087~innate immune response	0	0	0	0	0	0	0	0	0	0	0	11	0	0	0	0	0	0
GO:0043086~negative regulation of catalytic activity	0	0	0	0	0	0	0	0	0	0	0	11	0	0	0	0	0	0
GO:0000165~MAPK cascade	0	0	0	0	0	0	0	0	0	0	0	11	0	0	0	0	0	0
GO:0023014~signal transduction by protein phosphorylation	0	0	0	0	0	0	0	0	0	0	0	11	0	0	0	0	0	0
GO:0050776~regulation of immune response	0	0	0	0	0	0	0	0	0	0	0	11	0	0	0	0	0	0
GO:0051338~regulation of transferase activity	0	0	0	0	0	0	0	0	0	0	0	11	0	0	0	0	0	0
GO:0002684~positive regulation of immune system process	0	0	0	0	0	0	0	0	0	0	0	11	0	0	0	0	0	0
GO:0009887~organ morphogenesis	0	0	0	0	0	0	0	0	0	0	0	11	0	0	0	0	0	0
GO:0032269~negative regulation of cellular protein metabolic process	0	0	0	0	0	0	0	0	0	0	0	11	0	0	0	0	0	0
GO:0051248~negative regulation of protein metabolic process	0	0	0	0	0	0	0	0	0	0	0	11	0	0	0	0	0	0
GO:0022603~regulation of anatomical structure morphogenesis	0	0	0	0	0	0	0	0	0	0	0	11	0	0	0	0	0	0
GO:0032270~positive regulation of cellular protein metabolic process	0	0	0	0	0	0	0	0	0	0	0	12	0	0	0	0	0	0
GO:0009968~negative regulation of signal transduction	0	0	0	0	0	0	0	0	0	0	0	11	0	0	0	0	0	0
GO:0044092~negative regulation of molecular function	0	0	0	0	0	0	0	0	0	0	0	11	0	0	0	0	0	0
GO:0051247~positive regulation of protein metabolic process	0	0	0	0	0	0	0	0	0	0	0	12	0	0	0	0	0	0
GO:0010648~negative regulation of cell communication	0	0	0	0	0	0	0	0	0	0	0	11	0	0	0	0	0	0
GO:0023057~negative regulation of signaling	0	0	0	0	0	0	0	0	0	0	0	11	0	0	0	0	0	0
GO:0031399~regulation of protein modification process	0	0	0	0	0	0	0	0	0	0	0	12	0	0	0	0	0	0
GO:0080134~regulation of response to stress	0	0	0	0	0	0	0	0	0	0	0	11	0	0	0	0	0	0
GO:0009967~positive regulation of signal transduction	0	0	0	0	0	0	0	0	0	0	0	11	0	0	0	0	0	0
GO:0043248~proteasome assembly	0	0	0	0	0	0	0	0	0	0	0	4	0	0	0	0	0	0
GO:0007267~cell-cell signaling	0	0	0	0	0	0	0	0	0	0	0	11	0	0	0	0	0	0
GO:0006952~defense response	0	0	0	0	0	0	0	0	0	0	0	11	0	0	0	0	0	0
GO:0006955~immune response	0	0	0	0	0	0	0	0	0	0	0	11	0	0	0	0	0	0
GO:0010647~positive regulation of cell communication	0	0	0	0	0	0	0	0	0	0	0	11	0	0	0	0	0	0
GO:0043085~positive regulation of catalytic activity	0	0	0	0	0	0	0	0	0	0	0	11	0	0	0	0	0	0
GO:0023056~positive regulation of signaling	0	0	0	0	0	0	0	0	0	0	0	11	0	0	0	0	0	0
GO:0006508~proteolysis	0	0	0	0	0	0	0	0	0	0	0	11	0	0	0	0	0	0
GO:2000026~regulation of multicellular organismal development	0	0	0	0	0	0	0	0	0	0	0	11	0	0	0	0	0	0
GO:0032268~regulation of cellular protein metabolic process	0	0	0	0	0	0	0	0	0	0	0	12	0	0	0	0	0	0
GO:0044093~positive regulation of molecular function	0	0	0	0	0	0	0	0	0	0	0	11	0	0	0	0	0	0
GO:0006468~protein phosphorylation	0	0	0	0	0	0	0	0	0	0	0	11	0	0	0	0	0	0
GO:0051246~regulation of protein metabolic process	0	0	0	0	0	0	0	0	0	0	0	12	0	0	0	0	0	0
GO:0048584~positive regulation of response to stimulus	0	0	0	0	0	0	0	0	0	0	0	11	0	0	0	0	0	0
GO:0016310~phosphorylation	0	0	0	0	0	0	0	0	0	0	0	11	0	0	0	0	0	0
GO:0031325~positive regulation of cellular metabolic process	0	0	0	0	0	0	0	0	0	0	0	12	0	0	0	0	11	0
GO:0010604~positive regulation of macromolecule metabolic process	0	0	0	0	0	0	0	0	0	0	0	12	0	0	0	0	11	0
GO:0010605~negative regulation of macromolecule metabolic process	0	0	0	0	0	0	0	0	0	0	0	11	0	0	0	0	0	0
GO:0031324~negative regulation of cellular metabolic process	0	0	0	0	0	0	0	0	0	0	0	11	0	0	0	0	0	0
GO:0050790~regulation of catalytic activity	0	0	0	0	0	0	0	0	0	0	0	11	0	0	0	0	0	0
GO:0009893~positive regulation of metabolic process	0	0	0	0	0	0	0	0	0	0	0	12	0	0	0	0	0	0
GO:0009892~negative regulation of metabolic process	0	0	0	0	0	0	0	0	0	0	0	11	0	0	0	0	0	0
GO:0035556~intracellular signal transduction	0	0	0	0	0	0	0	0	0	0	0	11	0	0	0	0	0	0
GO:0007166~cell surface receptor signaling pathway	0	0	0	0	0	0	0	0	0	0	0	11	0	0	0	0	0	0
GO:0009966~regulation of signal transduction	0	0	0	0	0	0	0	0	0	0	0	11	0	0	0	0	0	0
GO:0065009~regulation of molecular function	0	0	0	0	0	0	0	0	0	0	0	11	0	0	0	0	0	0
GO:0010646~regulation of cell communication	0	0	0	0	0	0	0	0	0	0	0	11	0	0	0	0	0	0
GO:0023051~regulation of signaling	0	0	0	0	0	0	0	0	0	0	0	11	0	0	0	0	0	0
GO:0006796~phosphate-containing compound metabolic process	0	0	0	0	0	0	0	0	0	0	0	11	0	0	0	0	0	0
GO:0006793~phosphorus metabolic process	0	0	0	0	0	0	0	0	0	0	0	11	0	0	0	0	0	0
GO:0042255~ribosome assembly	0	0	0	0	0	0	0	0	0	0	0	0	0	0	5	0	0	0
GO:0019083~viral transcription	0	0	0	0	0	0	0	0	0	0	0	0	0	0	5	0	0	0
GO:0000027~ribosomal large subunit assembly	0	0	0	0	0	0	0	0	0	0	0	0	0	0	3	0	0	0
GO:0022618~ribonucleoprotein complex assembly	0	0	0	0	0	0	0	0	0	0	0	0	0	0	5	0	0	0
GO:0071826~ribonucleoprotein complex subunit organization	0	0	0	0	0	0	0	0	0	0	0	0	0	0	5	0	0	0
GO:1904869~regulation of protein localization to Cajal body	0	0	0	0	0	0	0	0	0	0	0	0	0	0	0	8	8	0
GO:1904871~positive regulation of protein localization to Cajal body	0	0	0	0	0	0	0	0	0	0	0	0	0	0	0	8	8	0
GO:1904867~protein localization to Cajal body	0	0	0	0	0	0	0	0	0	0	0	0	0	0	0	8	8	0
GO:1990173~protein localization to nucleoplasm	0	0	0	0	0	0	0	0	0	0	0	0	0	0	0	8	8	0
GO:1903405~protein localization to nuclear body	0	0	0	0	0	0	0	0	0	0	0	0	0	0	0	8	8	0
GO:1904874~positive regulation of telomerase RNA localization to Cajal body	0	0	0	0	0	0	0	0	0	0	0	0	0	0	0	8	8	0
GO:1904872~regulation of telomerase RNA localization to Cajal body	0	0	0	0	0	0	0	0	0	0	0	0	0	0	0	8	8	0
GO:0090671~telomerase RNA localization to Cajal body	0	0	0	0	0	0	0	0	0	0	0	0	0	0	0	8	8	0
GO:0090670~RNA localization to Cajal body	0	0	0	0	0	0	0	0	0	0	0	0	0	0	0	8	8	0
GO:0090672~telomerase RNA localization	0	0	0	0	0	0	0	0	0	0	0	0	0	0	0	8	8	0
GO:1904851~positive regulation of establishment of protein localization to telomere	0	0	0	0	0	0	0	0	0	0	0	0	0	0	0	7	7	0
GO:0070203~regulation of establishment of protein localization to telomere	0	0	0	0	0	0	0	0	0	0	0	0	0	0	0	7	7	0
GO:0070202~regulation of establishment of protein localization to chromosome	0	0	0	0	0	0	0	0	0	0	0	0	0	0	0	7	7	0
GO:1904816~positive regulation of protein localization to chromosome, telomeric region	0	0	0	0	0	0	0	0	0	0	0	0	0	0	0	7	7	0
GO:1904814~regulation of protein localization to chromosome, telomeric region	0	0	0	0	0	0	0	0	0	0	0	0	0	0	0	7	7	0
GO:0070200~establishment of protein localization to telomere	0	0	0	0	0	0	0	0	0	0	0	0	0	0	0	7	7	0
GO:0032212~positive regulation of telomere maintenance via telomerase	0	0	0	0	0	0	0	0	0	0	0	0	0	0	0	8	8	0
GO:1904358~positive regulation of telomere maintenance via telomere lengthening	0	0	0	0	0	0	0	0	0	0	0	0	0	0	0	8	8	0
GO:1901998~toxin transport	0	0	0	0	0	0	0	0	0	0	0	0	0	0	0	8	7	0
GO:0070199~establishment of protein localization to chromosome	0	0	0	0	0	0	0	0	0	0	0	0	0	0	0	7	7	0
GO:0032210~regulation of telomere maintenance via telomerase	0	0	0	0	0	0	0	0	0	0	0	0	0	0	0	8	8	0
GO:0070198~protein localization to chromosome, telomeric region	0	0	0	0	0	0	0	0	0	0	0	0	0	0	0	7	7	0
GO:1904356~regulation of telomere maintenance via telomere lengthening	0	0	0	0	0	0	0	0	0	0	0	0	0	0	0	8	8	0
GO:0007004~telomere maintenance via telomerase	0	0	0	0	0	0	0	0	0	0	0	0	0	0	0	8	8	0
GO:2000573~positive regulation of DNA biosynthetic process	0	0	0	0	0	0	0	0	0	0	0	0	0	0	0	8	8	0
GO:0034502~protein localization to chromosome	0	0	0	0	0	0	0	0	0	0	0	0	0	0	0	8	7	0
GO:0010833~telomere maintenance via telomere lengthening	0	0	0	0	0	0	0	0	0	0	0	0	0	0	0	8	8	0
GO:0007339~binding of sperm to zona pellucida	0	0	0	0	0	0	0	0	0	0	0	0	0	0	0	7	7	0
GO:0006278~RNA-dependent DNA biosynthetic process	0	0	0	0	0	0	0	0	0	0	0	0	0	0	0	8	8	0
GO:0035036~sperm-egg recognition	0	0	0	0	0	0	0	0	0	0	0	0	0	0	0	7	7	0
GO:0050821~protein stabilization	0	0	0	0	0	0	0	0	0	0	0	0	0	0	0	9	8	0
GO:2000278~regulation of DNA biosynthetic process	0	0	0	0	0	0	0	0	0	0	0	0	0	0	0	8	8	0
GO:0009988~cell-cell recognition	0	0	0	0	0	0	0	0	0	0	0	0	0	0	0	7	7	0
GO:0032880~regulation of protein localization	0	0	0	0	0	0	0	0	0	0	0	0	0	0	0	18	9	0
GO:1900182~positive regulation of protein localization to nucleus	0	0	0	0	0	0	0	0	0	0	0	0	0	0	0	8	8	0
GO:0070201~regulation of establishment of protein localization	0	0	0	0	0	0	0	0	0	0	0	0	0	0	0	16	8	0
GO:1900180~regulation of protein localization to nucleus	0	0	0	0	0	0	0	0	0	0	0	0	0	0	0	9	8	0
GO:0031647~regulation of protein stability	0	0	0	0	0	0	0	0	0	0	0	0	0	0	0	9	9	0
GO:0007338~single fertilization	0	0	0	0	0	0	0	0	0	0	0	0	0	0	0	7	8	0
GO:0051054~positive regulation of DNA metabolic process	0	0	0	0	0	0	0	0	0	0	0	0	0	0	0	8	8	0
GO:1903829~positive regulation of cellular protein localization	0	0	0	0	0	0	0	0	0	0	0	0	0	0	0	10	9	0
GO:1903827~regulation of cellular protein localization	0	0	0	0	0	0	0	0	0	0	0	0	0	0	0	12	9	0
GO:0032846~positive regulation of homeostatic process	0	0	0	0	0	0	0	0	0	0	0	0	0	0	0	8	8	0
GO:0035337~fatty-acyl-CoA metabolic process	0	0	0	0	0	0	0	0	0	0	0	0	0	0	0	5	0	0
GO:0008037~cell recognition	0	0	0	0	0	0	0	0	0	0	0	0	0	0	0	7	7	0
GO:0009566~fertilization	0	0	0	0	0	0	0	0	0	0	0	0	0	0	0	7	8	0
GO:0090666~scaRNA localization to Cajal body	0	0	0	0	0	0	0	0	0	0	0	0	0	0	0	3	3	0
GO:0006006~glucose metabolic process	0	0	0	0	0	0	0	0	0	0	0	0	0	0	0	7	0	0
GO:0060341~regulation of cellular localization	0	0	0	0	0	0	0	0	0	0	0	0	0	0	0	13	9	0
GO:1904951~positive regulation of establishment of protein localization	0	0	0	0	0	0	0	0	0	0	0	0	0	0	0	10	8	0
GO:0006732~coenzyme metabolic process	0	0	0	0	0	0	0	0	0	0	0	0	0	0	0	8	0	0
GO:0019318~hexose metabolic process	0	0	0	0	0	0	0	0	0	0	0	0	0	0	0	7	0	0
GO:0006002~fructose 6-phosphate metabolic process	0	0	0	0	0	0	0	0	0	0	0	0	0	0	0	3	0	0
GO:0005996~monosaccharide metabolic process	0	0	0	0	0	0	0	0	0	0	0	0	0	0	0	7	0	0
GO:0035383~thioester metabolic process	0	0	0	0	0	0	0	0	0	0	0	0	0	0	0	5	0	0
GO:0006637~acyl-CoA metabolic process	0	0	0	0	0	0	0	0	0	0	0	0	0	0	0	5	0	0
GO:0006090~pyruvate metabolic process	0	0	0	0	0	0	0	0	0	0	0	0	0	0	0	5	0	0
GO:0032844~regulation of homeostatic process	0	0	0	0	0	0	0	0	0	0	0	0	0	0	0	9	8	0
GO:0035336~long-chain fatty-acyl-CoA metabolic process	0	0	0	0	0	0	0	0	0	0	0	0	0	0	0	4	0	0
GO:0044283~small molecule biosynthetic process	0	0	0	0	0	0	0	0	0	0	0	0	0	0	0	9	0	0
GO:0051186~cofactor metabolic process	0	0	0	0	0	0	0	0	0	0	0	0	0	0	0	8	0	0
GO:0035384~thioester biosynthetic process	0	0	0	0	0	0	0	0	0	0	0	0	0	0	0	4	0	0
GO:0071616~acyl-CoA biosynthetic process	0	0	0	0	0	0	0	0	0	0	0	0	0	0	0	4	0	0
GO:0006094~gluconeogenesis	0	0	0	0	0	0	0	0	0	0	0	0	0	0	0	4	0	0
GO:0019319~hexose biosynthetic process	0	0	0	0	0	0	0	0	0	0	0	0	0	0	0	4	0	0
GO:0006835~dicarboxylic acid transport	0	0	0	0	0	0	0	0	0	0	0	0	0	0	0	4	0	0
GO:0046364~monosaccharide biosynthetic process	0	0	0	0	0	0	0	0	0	0	0	0	0	0	0	4	0	0
GO:0061718~glucose catabolic process to pyruvate	0	0	0	0	0	0	0	0	0	0	0	0	0	0	0	3	0	0
GO:0006735~NADH regeneration	0	0	0	0	0	0	0	0	0	0	0	0	0	0	0	3	0	0
GO:0061621~canonical glycolysis	0	0	0	0	0	0	0	0	0	0	0	0	0	0	0	3	0	0
GO:0061615~glycolytic process through fructose-6-phosphate	0	0	0	0	0	0	0	0	0	0	0	0	0	0	0	3	0	0
GO:0061620~glycolytic process through glucose-6-phosphate	0	0	0	0	0	0	0	0	0	0	0	0	0	0	0	3	0	0
GO:0006790~sulfur compound metabolic process	0	0	0	0	0	0	0	0	0	0	0	0	0	0	0	7	0	0
GO:0042592~homeostatic process	0	0	0	0	0	0	0	0	0	0	0	0	0	0	0	16	0	0
GO:0051973~positive regulation of telomerase activity	0	0	0	0	0	0	0	0	0	0	0	0	0	0	0	3	3	0
GO:0006091~generation of precursor metabolites and energy	0	0	0	0	0	0	0	0	0	0	0	0	0	0	0	7	0	0
GO:0050796~regulation of insulin secretion	0	0	0	0	0	0	0	0	0	0	0	0	0	0	0	5	0	0
GO:0046942~carboxylic acid transport	0	0	0	0	0	0	0	0	0	0	0	0	0	0	0	6	0	0
GO:0006007~glucose catabolic process	0	0	0	0	0	0	0	0	0	0	0	0	0	0	0	3	0	0
GO:0022414~reproductive process	0	0	0	0	0	0	0	0	0	0	0	0	0	0	0	14	13	0
GO:0000003~reproduction	0	0	0	0	0	0	0	0	0	0	0	0	0	0	0	14	13	0
GO:0051415~interphase microtubule nucleation by interphase microtubule organizing center	0	0	0	0	0	0	0	0	0	0	0	0	0	0	0	0	5	0
GO:0051418~microtubule nucleation by microtubule organizing center	0	0	0	0	0	0	0	0	0	0	0	0	0	0	0	0	5	0
GO:0007020~microtubule nucleation	0	0	0	0	0	0	0	0	0	0	0	0	0	0	0	0	6	0
GO:0031122~cytoplasmic microtubule organization	0	0	0	0	0	0	0	0	0	0	0	0	0	0	0	0	6	0
GO:0046785~microtubule polymerization	0	0	0	0	0	0	0	0	0	0	0	0	0	0	0	0	6	0
GO:0044702~single organism reproductive process	0	0	0	0	0	0	0	0	0	0	0	0	0	0	0	0	13	0
GO:0031109~microtubule polymerization or depolymerization	0	0	0	0	0	0	0	0	0	0	0	0	0	0	0	0	6	0
GO:0090307~mitotic spindle assembly	0	0	0	0	0	0	0	0	0	0	0	0	0	0	0	0	5	0
GO:1902850~microtubule cytoskeleton organization involved in mitosis	0	0	0	0	0	0	0	0	0	0	0	0	0	0	0	0	5	0
GO:0051298~centrosome duplication	0	0	0	0	0	0	0	0	0	0	0	0	0	0	0	0	5	0
GO:0051131~chaperone-mediated protein complex assembly	0	0	0	0	0	0	0	0	0	0	0	0	0	0	0	0	4	0
GO:0007098~centrosome cycle	0	0	0	0	0	0	0	0	0	0	0	0	0	0	0	0	5	0
GO:1903046~meiotic cell cycle process	0	0	0	0	0	0	0	0	0	0	0	0	0	0	0	0	6	0
GO:0051225~spindle assembly	0	0	0	0	0	0	0	0	0	0	0	0	0	0	0	0	5	0
GO:0007051~spindle organization	0	0	0	0	0	0	0	0	0	0	0	0	0	0	0	0	5	0
GO:0051321~meiotic cell cycle	0	0	0	0	0	0	0	0	0	0	0	0	0	0	0	0	6	0
GO:0051297~centrosome organization	0	0	0	0	0	0	0	0	0	0	0	0	0	0	0	0	5	0
GO:0051258~protein polymerization	0	0	0	0	0	0	0	0	0	0	0	0	0	0	0	0	6	0
GO:0031023~microtubule organizing center organization	0	0	0	0	0	0	0	0	0	0	0	0	0	0	0	0	5	0
GO:0051128~regulation of cellular component organization	0	0	0	0	0	0	0	0	0	0	0	0	0	0	0	0	13	0
GO:0019953~sexual reproduction	0	0	0	0	0	0	0	0	0	0	0	0	0	0	0	0	8	0
GO:0007126~meiotic nuclear division	0	0	0	0	0	0	0	0	0	0	0	0	0	0	0	0	5	0
GO:0044703~multi-organism reproductive process	0	0	0	0	0	0	0	0	0	0	0	0	0	0	0	0	8	0
GO:0000226~microtubule cytoskeleton organization	0	0	0	0	0	0	0	0	0	0	0	0	0	0	0	0	6	0
GO:0051972~regulation of telomerase activity	0	0	0	0	0	0	0	0	0	0	0	0	0	0	0	0	3	0
GO:0007067~mitotic nuclear division	0	0	0	0	0	0	0	0	0	0	0	0	0	0	0	0	5	0
GO:1903333~negative regulation of protein folding	0	0	0	0	0	0	0	0	0	0	0	0	0	0	0	0	2	0
GO:0010557~positive regulation of macromolecule biosynthetic process	0	0	0	0	0	0	0	0	0	0	0	0	0	0	0	0	8	0
GO:0048193~Golgi vesicle transport	0	0	0	0	0	0	0	0	0	0	0	0	0	0	0	0	0	14
GO:0006888~ER to Golgi vesicle-mediated transport	0	0	0	0	0	0	0	0	0	0	0	0	0	0	0	0	0	10
GO:0006890~retrograde vesicle-mediated transport, Golgi to ER	0	0	0	0	0	0	0	0	0	0	0	0	0	0	0	0	0	6
GO:0006891~intra-Golgi vesicle-mediated transport	0	0	0	0	0	0	0	0	0	0	0	0	0	0	0	0	0	5
GO:0016482~cytosolic transport	0	0	0	0	0	0	0	0	0	0	0	0	0	0	0	0	0	5
GO:0042147~retrograde transport, endosome to Golgi	0	0	0	0	0	0	0	0	0	0	0	0	0	0	0	0	0	4
GO:0007034~vacuolar transport	0	0	0	0	0	0	0	0	0	0	0	0	0	0	0	0	0	6

## Sheet: d
	AIFM1	CALX	CATA	EEA1	EZRI	FBRL	GOGA2	H31	HSP7C	LAMP1	LMNA	PSA1	RAB11A	RAB9A	RS6	TBA1A	TBG1	TGON2
GO:0006457~protein folding	11	10	0	0	0	0	0	0	10	0	6	0	0	0	0	6	4	0
GO:0006626~protein targeting to mitochondrion	5	0	0	0	0	0	0	0	0	0	0	0	0	0	0	0	0	0
GO:0006839~mitochondrial transport	6	0	0	0	0	0	0	0	0	0	0	0	0	0	0	0	0	0
GO:0046907~intracellular transport	12	48	0	8	24	31	11	0	0	51	37	0	22	43	63	0	0	135
GO:0007005~mitochondrion organization	8	0	0	0	0	0	0	0	0	0	0	0	0	0	21	0	0	0
GO:0072594~establishment of protein localization to organelle	8	0	0	0	0	25	0	0	0	17	24	0	0	13	49	0	0	0
GO:0051641~cellular localization	15	65	0	9	42	34	0	0	22	78	42	0	24	54	67	0	0	162
GO:0006605~protein targeting	8	0	0	0	0	24	0	0	0	17	24	0	0	14	49	0	0	25
GO:0072655~establishment of protein localization to mitochondrion	5	0	0	0	0	0	0	0	0	0	0	0	0	0	0	0	0	0
GO:0070585~protein localization to mitochondrion	5	0	0	0	0	0	0	0	0	0	0	0	0	0	0	0	0	0
GO:0051649~establishment of localization in cell	13	56	0	8	29	31	12	0	17	62	38	0	24	43	63	0	0	148
GO:0033365~protein localization to organelle	8	22	0	0	15	28	0	0	10	21	26	0	0	17	53	0	0	30
GO:0032386~regulation of intracellular transport	6	12	0	0	0	0	0	0	0	0	0	0	0	0	0	0	0	0
GO:0006886~intracellular protein transport	8	30	0	0	0	24	0	0	0	34	25	0	0	26	50	0	0	77
GO:0034613~cellular protein localization	10	43	0	0	32	28	0	0	16	56	32	0	0	39	54	0	0	104
GO:1902589~single-organism organelle organization	10	0	0	0	40	0	0	0	0	39	0	0	0	0	0	0	0	62
GO:0070727~cellular macromolecule localization	10	43	0	0	32	28	0	0	16	56	32	0	0	39	56	0	0	104
GO:0061024~membrane organization	0	45	0	0	28	19	0	0	10	56	27	0	12	21	49	0	0	85
GO:0010256~endomembrane system organization	0	32	0	0	18	0	9	0	0	39	24	0	0	16	0	0	0	64
GO:0006888~ER to Golgi vesicle-mediated transport	0	20	0	0	6	0	6	0	0	16	0	0	8	7	0	0	0	39
GO:0034976~response to endoplasmic reticulum stress	0	23	0	0	0	0	0	0	0	17	0	0	0	0	0	0	0	0
GO:0033036~macromolecule localization	0	70	0	8	39	34	0	0	19	78	41	0	26	61	64	0	0	159
GO:0090114~COPII-coated vesicle budding	0	14	0	0	0	0	4	0	0	11	0	0	4	5	0	0	0	23
GO:0006998~nuclear envelope organization	0	15	0	0	0	0	0	0	0	0	18	0	0	0	0	0	0	0
GO:0008104~protein localization	0	63	0	8	39	0	0	0	19	77	39	0	23	58	56	0	0	153
GO:0015031~protein transport	0	54	0	0	0	25	0	0	0	58	35	0	23	47	53	0	0	135
GO:0045184~establishment of protein localization	0	56	0	7	27	0	0	0	0	67	36	0	23	48	53	0	0	141
GO:0006900~membrane budding	0	15	0	0	0	0	4	0	0	12	0	0	0	6	0	0	0	25
GO:0006903~vesicle targeting	0	13	0	0	0	0	4	0	0	13	0	0	4	0	0	0	0	26
GO:0006997~nucleus organization	0	16	0	0	0	0	0	0	0	0	19	0	0	0	0	0	0	0
GO:0044802~single-organism membrane organization	0	34	0	0	24	19	0	0	0	45	24	0	0	15	49	0	0	59
GO:0007029~endoplasmic reticulum organization	0	11	0	0	0	0	0	0	0	5	0	0	0	4	0	0	0	0
GO:0048193~Golgi vesicle transport	0	21	0	0	8	0	10	0	0	24	0	0	10	13	0	0	0	69
GO:0048208~COPII vesicle coating	0	11	0	0	0	0	4	0	0	9	0	0	4	0	0	0	0	21
GO:0048207~vesicle targeting, rough ER to cis-Golgi	0	11	0	0	0	0	4	0	0	9	0	0	4	0	0	0	0	21
GO:0006901~vesicle coating	0	11	0	0	0	0	4	0	0	9	0	0	4	0	0	0	0	21
GO:0048199~vesicle targeting, to, from or within Golgi	0	11	0	0	0	0	4	0	0	9	0	0	4	0	0	0	0	22
GO:0007077~mitotic nuclear envelope disassembly	0	9	0	0	0	0	0	0	0	0	16	0	0	0	0	0	0	0
GO:0051650~establishment of vesicle localization	0	16	0	0	0	0	0	0	0	16	0	0	0	0	0	0	0	35
GO:0030397~membrane disassembly	0	9	0	0	0	0	0	0	0	0	16	0	0	0	0	0	0	0
GO:0051081~nuclear envelope disassembly	0	9	0	0	0	0	0	0	0	0	16	0	0	0	0	0	0	0
GO:0006409~tRNA export from nucleus	0	8	0	0	0	0	0	0	0	0	14	0	0	0	0	0	0	0
GO:0071431~tRNA-containing ribonucleoprotein complex export from nucleus	0	8	0	0	0	0	0	0	0	0	14	0	0	0	0	0	0	0
GO:0051648~vesicle localization	0	16	0	0	0	0	5	0	0	18	0	0	0	0	0	0	0	37
GO:0051031~tRNA transport	0	8	0	0	0	0	0	0	0	0	14	0	0	0	0	0	0	0
GO:0016050~vesicle organization	0	17	0	0	0	0	0	0	0	26	0	0	0	15	0	0	0	64
GO:0030433~ER-associated ubiquitin-dependent protein catabolic process	0	10	0	0	0	0	0	0	0	0	0	0	0	0	0	0	0	0
GO:0051656~establishment of organelle localization	0	19	0	0	9	0	0	0	0	23	0	0	9	0	0	0	0	46
GO:0051168~nuclear export	0	13	0	0	0	0	0	0	0	0	17	0	5	0	10	0	0	0
GO:0036503~ERAD pathway	0	10	0	0	0	0	0	0	0	0	0	0	0	0	0	0	0	0
GO:0035966~response to topologically incorrect protein	0	13	0	0	0	0	0	0	9	11	0	0	5	0	0	0	0	0
GO:0051640~organelle localization	0	20	0	0	10	0	6	0	0	28	0	0	9	14	0	0	0	52
GO:0006986~response to unfolded protein	0	12	0	0	0	0	0	0	9	11	0	0	5	0	0	0	0	0
GO:0035967~cellular response to topologically incorrect protein	0	11	0	0	0	0	0	0	0	10	5	0	0	0	0	0	0	0
GO:0018279~protein N-linked glycosylation via asparagine	0	7	0	0	0	0	0	0	0	0	0	0	0	0	0	0	0	6
GO:0022411~cellular component disassembly	0	19	0	0	0	11	0	0	0	0	19	0	0	0	21	0	0	0
GO:0018196~peptidyl-asparagine modification	0	7	0	0	0	0	0	0	0	0	0	0	0	0	0	0	0	6
GO:0016192~vesicle-mediated transport	0	35	0	7	29	0	13	0	13	60	0	10	18	34	0	0	0	148
GO:0060628~regulation of ER to Golgi vesicle-mediated transport	0	5	0	0	0	0	0	0	0	0	0	0	0	0	0	0	0	0
GO:0075733~intracellular transport of virus	0	8	0	0	0	0	0	0	0	0	20	0	0	0	0	0	0	0
GO:1902583~multi-organism intracellular transport	0	8	0	0	0	0	0	0	0	0	20	0	0	0	0	0	0	0
GO:1902581~multi-organism cellular localization	0	8	0	0	0	0	0	0	0	0	20	0	0	0	0	0	0	0
GO:0046794~transport of virus	0	8	0	0	0	0	0	0	0	0	20	0	0	0	0	0	0	0
GO:0030968~endoplasmic reticulum unfolded protein response	0	10	0	0	0	0	0	0	0	10	5	0	0	0	0	0	0	0
GO:0034620~cellular response to unfolded protein	0	10	0	0	0	0	0	0	0	10	5	0	0	0	0	0	0	0
GO:0010827~regulation of glucose transport	0	9	0	0	0	0	0	0	0	0	14	0	0	0	0	0	0	0
GO:1902579~multi-organism localization	0	8	0	0	0	0	0	0	0	0	20	0	0	0	0	0	0	0
GO:0044766~multi-organism transport	0	8	0	0	0	0	0	0	0	0	20	0	0	0	0	0	0	0
GO:0006406~mRNA export from nucleus	0	9	0	0	0	0	0	0	0	0	15	0	0	0	0	0	0	0
GO:0071427~mRNA-containing ribonucleoprotein complex export from nucleus	0	9	0	0	0	0	0	0	0	0	15	0	0	0	0	0	0	0
GO:1900034~regulation of cellular response to heat	0	8	0	0	0	0	0	0	8	0	15	0	4	0	0	0	0	0
GO:1902580~single-organism cellular localization	0	28	0	0	26	23	0	0	0	39	30	0	0	21	52	0	0	54
GO:0006999~nuclear pore organization	0	5	0	0	0	0	0	0	0	0	6	0	0	3	0	0	0	0
GO:0051028~mRNA transport	0	10	0	0	0	6	0	0	0	0	16	0	0	0	0	0	0	0
GO:0046931~pore complex assembly	0	5	0	0	0	0	0	0	0	0	4	0	0	3	0	0	0	0
GO:0033554~cellular response to stress	0	37	0	0	0	0	0	49	17	0	33	0	0	0	0	0	0	0
GO:0071426~ribonucleoprotein complex export from nucleus	0	9	0	0	0	0	0	0	0	0	15	0	0	0	8	0	0	0
GO:0006405~RNA export from nucleus	0	9	0	0	0	0	0	0	0	0	15	0	0	0	0	0	0	0
GO:0000972~transcription-dependent tethering of RNA polymerase II gene DNA at nuclear periphery	0	4	0	0	0	0	0	0	0	0	5	0	0	0	0	0	0	0
GO:0071166~ribonucleoprotein complex localization	0	9	0	0	0	6	0	0	0	0	15	0	0	0	9	0	0	0
GO:0070972~protein localization to endoplasmic reticulum	0	9	0	0	0	17	0	0	0	0	0	0	0	0	44	0	0	0
GO:0032527~protein exit from endoplasmic reticulum	0	6	0	0	0	0	0	0	0	0	0	0	0	0	0	0	0	0
GO:0016925~protein sumoylation	0	9	0	0	0	0	0	7	0	0	19	0	0	0	0	0	0	0
GO:0050658~RNA transport	0	10	0	0	0	0	0	0	0	0	16	0	0	0	0	0	0	0
GO:0050657~nucleic acid transport	0	10	0	0	0	0	0	0	0	0	16	0	0	0	0	0	0	0
GO:0080135~regulation of cellular response to stress	0	18	0	0	0	0	0	0	11	0	20	0	0	0	0	0	0	0
GO:0051236~establishment of RNA localization	0	10	0	0	0	0	0	0	0	0	16	0	0	0	0	0	0	0
GO:0051292~nuclear pore complex assembly	0	4	0	0	0	0	0	0	0	0	4	0	0	3	0	0	0	0
GO:0006890~retrograde vesicle-mediated transport, Golgi to ER	0	7	0	0	0	0	0	0	0	0	0	0	0	0	0	0	0	11
GO:0031047~gene silencing by RNA	0	9	0	0	0	0	0	0	0	0	14	0	0	0	0	0	0	0
GO:0034975~protein folding in endoplasmic reticulum	0	4	0	0	0	0	0	0	0	0	0	0	0	0	0	0	0	0
GO:0006487~protein N-linked glycosylation	0	7	0	0	0	0	0	0	0	0	0	0	0	0	0	0	0	0
GO:0006403~RNA localization	0	10	0	0	0	9	0	0	0	0	17	0	0	0	0	0	0	0
GO:0015931~nucleobase-containing compound transport	0	10	0	0	0	0	0	0	0	0	16	0	0	0	0	0	0	0
GO:0019083~viral transcription	0	9	0	0	0	18	0	0	0	0	15	0	0	0	44	0	0	0
GO:0010033~response to organic substance	0	46	0	0	0	0	0	0	0	54	0	16	0	0	0	0	0	0
GO:0019058~viral life cycle	0	14	0	0	0	23	0	0	0	14	23	0	0	10	46	0	0	0
GO:0060341~regulation of cellular localization	0	20	0	0	17	0	0	0	9	25	0	0	0	0	0	0	0	32
GO:0061025~membrane fusion	0	9	0	0	0	0	0	0	0	14	0	0	0	10	0	0	0	32
GO:0036498~IRE1-mediated unfolded protein response	0	6	0	0	0	0	0	0	0	7	5	0	0	0	0	0	0	0
GO:0019080~viral gene expression	0	9	0	0	0	18	0	0	0	0	15	0	0	0	44	0	0	0
GO:0010498~proteasomal protein catabolic process	0	13	0	0	0	0	0	0	0	0	0	13	0	0	0	0	0	0
GO:0072599~establishment of protein localization to endoplasmic reticulum	0	7	0	0	0	17	0	0	0	0	0	0	0	0	44	0	0	0
GO:0034504~protein localization to nucleus	0	12	0	0	0	0	0	0	0	0	22	0	0	0	0	0	0	0
GO:0090150~establishment of protein localization to membrane	0	12	0	0	13	17	0	0	0	19	0	0	0	0	44	0	0	18
GO:0072657~protein localization to membrane	0	14	0	0	20	17	0	0	7	28	0	0	0	0	44	0	0	28
GO:0044033~multi-organism metabolic process	0	9	0	0	0	18	0	0	0	0	15	0	0	0	44	0	0	0
GO:0071569~protein ufmylation	0	3	0	0	0	0	0	0	0	0	0	0	0	0	0	0	0	0
GO:0051049~regulation of transport	0	32	0	0	0	0	0	0	0	34	21	0	0	0	0	0	0	60
GO:1902582~single-organism intracellular transport	0	17	0	0	0	23	0	0	0	18	27	0	10	18	52	0	0	27
GO:0071822~protein complex subunit organization	0	30	0	0	24	0	0	0	15	36	0	0	0	0	0	0	0	63
GO:0006461~protein complex assembly	0	27	0	0	21	0	0	0	0	36	0	0	0	0	0	0	0	56
GO:0070271~protein complex biogenesis	0	27	0	0	21	0	0	0	0	36	0	0	0	0	0	0	0	56
GO:0006913~nucleocytoplasmic transport	0	13	0	0	0	10	0	0	0	0	28	0	0	0	0	0	0	0
GO:0030970~retrograde protein transport, ER to cytosol	0	4	0	0	0	0	0	0	0	0	0	0	0	0	0	0	0	0
GO:1903513~endoplasmic reticulum to cytosol transport	0	4	0	0	0	0	0	0	0	0	0	0	0	0	0	0	0	0
GO:0098609~cell-cell adhesion	0	23	0	0	32	0	0	0	0	51	0	0	0	0	0	0	0	50
GO:0090435~protein localization to nuclear envelope	0	3	0	0	0	0	0	0	0	0	0	0	0	0	0	0	0	0
GO:0051169~nuclear transport	0	13	0	0	0	0	0	0	0	0	29	0	0	0	0	0	0	0
GO:0065003~macromolecular complex assembly	0	30	0	0	23	0	0	35	0	37	0	0	0	0	0	0	0	57
GO:0044085~cellular component biogenesis	0	44	0	0	48	77	15	52	20	58	0	0	28	0	130	0	0	95
GO:0016458~gene silencing	0	9	0	0	0	0	0	0	0	0	14	0	0	0	0	0	0	0
GO:1902235~regulation of endoplasmic reticulum stress-induced intrinsic apoptotic signaling pathway	0	4	0	0	0	0	0	0	0	0	0	0	0	0	0	0	0	0
GO:0016236~macroautophagy	0	8	0	0	0	0	0	0	0	0	0	0	0	11	0	0	0	19
GO:0043161~proteasome-mediated ubiquitin-dependent protein catabolic process	0	11	0	0	0	0	0	0	6	0	0	13	0	0	0	0	0	0
GO:0009894~regulation of catabolic process	0	13	0	0	0	0	0	0	7	0	0	13	0	0	0	0	0	0
GO:0055080~cation homeostasis	0	15	0	0	0	0	0	0	0	0	0	0	0	0	0	0	0	24
GO:0022607~cellular component assembly	0	40	0	0	46	0	0	0	18	56	0	0	0	0	0	0	0	87
GO:0022406~membrane docking	0	5	0	0	0	0	0	0	0	12	0	0	0	8	0	0	0	19
GO:0098771~inorganic ion homeostasis	0	15	0	0	0	0	0	0	0	0	0	0	0	0	0	0	0	24
GO:0071786~endoplasmic reticulum tubular network organization	0	3	0	0	0	0	0	0	0	0	0	0	0	0	0	0	0	0
GO:0032781~positive regulation of ATPase activity	0	4	0	0	0	0	0	0	0	0	0	0	0	0	0	0	0	0
GO:0030163~protein catabolic process	0	17	0	0	0	0	0	0	0	0	0	13	0	0	0	0	0	0
GO:0032446~protein modification by small protein conjugation	0	18	0	0	0	0	0	20	0	0	22	13	0	0	0	0	0	0
GO:1903573~negative regulation of response to endoplasmic reticulum stress	0	4	0	0	0	0	0	0	0	0	0	0	0	0	0	0	0	0
GO:0009057~macromolecule catabolic process	0	22	0	0	0	24	0	0	0	0	0	13	0	0	50	0	0	0
GO:0006914~autophagy	0	11	0	0	0	0	0	0	0	16	0	0	0	17	0	0	0	32
GO:0050801~ion homeostasis	0	15	0	0	0	0	0	0	0	0	0	0	0	0	0	0	0	26
GO:0006984~ER-nucleus signaling pathway	0	4	0	0	0	0	0	0	0	0	0	0	0	0	0	0	0	0
GO:0019395~fatty acid oxidation	0	0	17	0	0	0	0	0	0	0	0	0	0	0	0	0	0	0
GO:0034440~lipid oxidation	0	0	17	0	0	0	0	0	0	0	0	0	0	0	0	0	0	0
GO:0006631~fatty acid metabolic process	0	0	22	0	0	0	0	0	0	0	0	0	0	0	0	0	0	0
GO:0055114~oxidation-reduction process	0	0	26	0	0	0	0	0	0	0	0	0	0	0	0	0	0	0
GO:0006629~lipid metabolic process	0	0	28	0	0	0	0	0	0	0	0	0	0	0	0	0	0	0
GO:0009062~fatty acid catabolic process	0	0	15	0	0	0	0	0	0	0	0	0	0	0	0	0	0	0
GO:0044255~cellular lipid metabolic process	0	0	26	0	0	0	0	0	0	0	0	0	0	0	0	0	0	0
GO:0032787~monocarboxylic acid metabolic process	0	0	22	0	0	0	0	0	0	0	0	0	0	0	0	0	0	0
GO:0072329~monocarboxylic acid catabolic process	0	0	15	0	0	0	0	0	0	0	0	0	0	0	0	0	0	0
GO:0030258~lipid modification	0	0	18	0	0	0	0	0	0	0	0	0	0	0	0	0	0	0
GO:0016042~lipid catabolic process	0	0	18	0	0	0	0	0	0	0	0	0	0	0	0	0	0	0
GO:0019752~carboxylic acid metabolic process	0	0	23	0	0	0	0	0	0	0	0	0	0	0	0	0	0	0
GO:0044242~cellular lipid catabolic process	0	0	16	0	0	0	0	0	0	0	0	0	0	0	0	0	0	0
GO:0043436~oxoacid metabolic process	0	0	23	0	0	0	0	0	0	0	0	0	0	0	0	0	0	0
GO:0006635~fatty acid beta-oxidation	0	0	13	0	0	0	0	0	0	0	0	0	0	0	0	0	0	0
GO:0046395~carboxylic acid catabolic process	0	0	16	0	0	0	0	0	0	0	0	0	0	0	0	0	0	0
GO:0006082~organic acid metabolic process	0	0	23	0	0	0	0	0	0	0	0	0	0	0	0	0	0	0
GO:0016054~organic acid catabolic process	0	0	16	0	0	0	0	0	0	0	0	0	0	0	0	0	0	0
GO:0044712~single-organism catabolic process	0	0	21	0	0	0	0	0	0	0	0	0	0	0	0	0	0	0
GO:0044282~small molecule catabolic process	0	0	16	0	0	0	0	0	0	0	0	0	0	0	0	0	0	0
GO:0033540~fatty acid beta-oxidation using acyl-CoA oxidase	0	0	8	0	0	0	0	0	0	0	0	0	0	0	0	0	0	0
GO:0044248~cellular catabolic process	0	0	22	0	0	24	0	0	0	0	0	15	0	0	56	0	0	0
GO:0007031~peroxisome organization	0	0	6	0	0	0	0	0	0	0	0	0	0	0	0	0	0	0
GO:0036109~alpha-linolenic acid metabolic process	0	0	5	0	0	0	0	0	0	0	0	0	0	0	0	0	0	0
GO:0001676~long-chain fatty acid metabolic process	0	0	7	0	0	0	0	0	0	0	0	0	0	0	0	0	0	0
GO:0008202~steroid metabolic process	0	0	8	0	0	0	0	0	0	0	0	0	0	0	0	0	0	0
GO:0008610~lipid biosynthetic process	0	0	9	0	0	0	0	0	0	0	0	0	0	0	0	0	0	0
GO:0072330~monocarboxylic acid biosynthetic process	0	0	6	0	0	0	0	0	0	0	0	0	0	0	0	0	0	0
GO:0000038~very long-chain fatty acid metabolic process	0	0	4	0	0	0	0	0	0	0	0	0	0	0	0	0	0	0
GO:0044283~small molecule biosynthetic process	0	0	8	0	0	0	0	0	0	0	0	0	0	0	0	0	0	0
GO:0033559~unsaturated fatty acid metabolic process	0	0	5	0	0	0	0	0	0	0	0	0	0	0	0	0	0	0
GO:0008206~bile acid metabolic process	0	0	4	0	0	0	0	0	0	0	0	0	0	0	0	0	0	0
GO:0044743~intracellular protein transmembrane import	0	0	4	0	0	0	0	0	0	0	0	0	0	0	0	0	0	0
GO:0051262~protein tetramerization	0	0	5	0	0	0	0	0	0	0	0	0	0	0	0	0	0	0
GO:0046394~carboxylic acid biosynthetic process	0	0	6	0	0	0	0	0	0	0	0	0	0	0	0	0	0	0
GO:0065002~intracellular protein transmembrane transport	0	0	4	0	0	0	0	0	0	0	0	0	0	0	0	0	0	0
GO:0016053~organic acid biosynthetic process	0	0	6	0	0	0	0	0	0	0	0	0	0	0	0	0	0	0
GO:0071806~protein transmembrane transport	0	0	4	0	0	0	0	0	0	0	0	0	0	0	0	0	0	0
GO:0016558~protein import into peroxisome matrix	0	0	3	0	0	0	0	0	0	0	0	0	0	0	0	0	0	0
GO:0051259~protein oligomerization	0	0	7	0	0	0	0	0	0	0	0	0	0	0	0	0	0	0
GO:0006732~coenzyme metabolic process	0	0	6	0	0	0	0	0	0	0	0	0	0	0	0	0	0	0
GO:0006625~protein targeting to peroxisome	0	0	3	0	0	0	0	0	0	0	0	0	0	0	0	0	0	0
GO:0072663~establishment of protein localization to peroxisome	0	0	3	0	0	0	0	0	0	0	0	0	0	0	0	0	0	0
GO:0072662~protein localization to peroxisome	0	0	3	0	0	0	0	0	0	0	0	0	0	0	0	0	0	0
GO:0043574~peroxisomal transport	0	0	3	0	0	0	0	0	0	0	0	0	0	0	0	0	0	0
GO:0033539~fatty acid beta-oxidation using acyl-CoA dehydrogenase	0	0	3	0	0	0	0	0	0	0	0	0	0	0	0	0	0	0
GO:0051186~cofactor metabolic process	0	0	6	0	0	0	0	0	0	0	0	0	0	0	0	0	0	0
GO:0006690~icosanoid metabolic process	0	0	4	0	0	0	0	0	0	0	0	0	0	0	0	0	0	0
GO:0006699~bile acid biosynthetic process	0	0	3	0	0	0	0	0	0	0	0	0	0	0	0	0	0	0
GO:0006693~prostaglandin metabolic process	0	0	3	0	0	0	0	0	0	0	0	0	0	0	0	0	0	0
GO:0006692~prostanoid metabolic process	0	0	3	0	0	0	0	0	0	0	0	0	0	0	0	0	0	0
GO:0055088~lipid homeostasis	0	0	4	0	0	0	0	0	0	0	0	0	0	0	0	0	0	0
GO:0006066~alcohol metabolic process	0	0	5	0	0	0	0	0	0	0	0	0	0	0	0	0	0	0
GO:0006694~steroid biosynthetic process	0	0	4	0	0	0	0	0	0	0	0	0	0	0	0	0	0	0
GO:0070542~response to fatty acid	0	0	3	0	0	0	0	0	0	0	0	0	0	0	0	0	0	0
GO:1901093~regulation of protein homotetramerization	0	0	2	0	0	0	0	0	0	0	0	0	0	0	0	0	0	0
GO:1901091~negative regulation of protein tetramerization	0	0	2	0	0	0	0	0	0	0	0	0	0	0	0	0	0	0
GO:1901094~negative regulation of protein homotetramerization	0	0	2	0	0	0	0	0	0	0	0	0	0	0	0	0	0	0
GO:1901090~regulation of protein tetramerization	0	0	2	0	0	0	0	0	0	0	0	0	0	0	0	0	0	0
GO:0016561~protein import into peroxisome matrix, translocation	0	0	2	0	0	0	0	0	0	0	0	0	0	0	0	0	0	0
GO:0006790~sulfur compound metabolic process	0	0	5	0	0	0	0	0	0	0	0	0	0	0	0	0	0	0
GO:0051289~protein homotetramerization	0	0	3	0	0	0	0	0	0	0	0	0	0	0	0	0	0	0
GO:0008611~ether lipid biosynthetic process	0	0	2	0	0	0	0	0	0	0	0	0	0	0	0	0	0	0
GO:0046504~glycerol ether biosynthetic process	0	0	2	0	0	0	0	0	0	0	0	0	0	0	0	0	0	0
GO:0016560~protein import into peroxisome matrix, docking	0	0	2	0	0	0	0	0	0	0	0	0	0	0	0	0	0	0
GO:1901503~ether biosynthetic process	0	0	2	0	0	0	0	0	0	0	0	0	0	0	0	0	0	0
GO:1901615~organic hydroxy compound metabolic process	0	0	5	0	0	0	0	0	0	0	0	0	0	0	0	0	0	0
GO:0007010~cytoskeleton organization	0	0	0	0	42	0	0	0	0	29	0	0	0	0	0	8	0	0
GO:0030029~actin filament-based process	0	0	0	0	32	0	0	0	0	23	0	6	0	0	0	0	0	0
GO:0030036~actin cytoskeleton organization	0	0	0	0	29	0	0	0	0	19	0	0	0	0	0	0	0	0
GO:0007155~cell adhesion	0	0	0	0	41	0	0	0	0	60	0	0	0	0	0	0	0	61
GO:0022610~biological adhesion	0	0	0	0	41	0	0	0	0	60	0	0	0	0	0	0	0	61
GO:0007015~actin filament organization	0	0	0	0	19	0	0	0	0	13	0	0	0	0	0	0	0	0
GO:1990778~protein localization to cell periphery	0	0	0	0	15	0	0	0	5	20	0	0	0	0	0	0	0	28
GO:0007009~plasma membrane organization	0	0	0	0	16	0	0	0	0	21	0	0	0	0	0	0	0	30
GO:0000902~cell morphogenesis	0	0	0	0	31	0	0	0	0	31	0	0	0	0	0	0	0	46
GO:0032989~cellular component morphogenesis	0	0	0	0	32	0	0	0	0	31	0	0	0	0	0	0	0	49
GO:0030030~cell projection organization	0	0	0	0	31	0	0	0	0	28	0	0	0	0	0	9	0	45
GO:0006928~movement of cell or subcellular component	0	0	0	0	36	0	0	0	0	34	0	0	0	0	0	10	0	0
GO:0072659~protein localization to plasma membrane	0	0	0	0	13	0	0	0	5	18	0	0	0	0	0	0	0	23
GO:0048468~cell development	0	0	0	0	36	0	0	0	0	37	0	0	0	0	0	11	0	55
GO:0008154~actin polymerization or depolymerization	0	0	0	0	12	0	0	0	0	9	0	0	0	0	0	0	0	0
GO:0000904~cell morphogenesis involved in differentiation	0	0	0	0	21	0	0	0	0	23	0	0	0	0	0	0	0	31
GO:0061245~establishment or maintenance of bipolar cell polarity	0	0	0	0	7	0	0	0	0	6	0	0	0	0	0	0	0	0
GO:0035088~establishment or maintenance of apical/basal cell polarity	0	0	0	0	7	0	0	0	0	6	0	0	0	0	0	0	0	0
GO:0007399~nervous system development	0	0	0	0	37	0	0	0	0	40	0	0	0	0	0	0	0	0
GO:1904375~regulation of protein localization to cell periphery	0	0	0	0	8	0	0	0	0	9	0	0	0	0	0	0	0	13
GO:0048699~generation of neurons	0	0	0	0	28	0	0	0	0	0	0	0	0	0	0	0	0	0
GO:0022008~neurogenesis	0	0	0	0	29	0	0	0	0	0	0	0	0	0	0	0	0	0
GO:0090002~establishment of protein localization to plasma membrane	0	0	0	0	10	0	0	0	0	13	0	0	0	0	0	0	0	17
GO:0048666~neuron development	0	0	0	0	23	0	0	0	0	21	0	0	0	0	0	8	0	32
GO:0031175~neuron projection development	0	0	0	0	21	0	0	0	0	0	0	0	0	0	0	8	0	28
GO:0030182~neuron differentiation	0	0	0	0	26	0	0	0	0	0	0	0	0	0	0	8	0	0
GO:0032535~regulation of cellular component size	0	0	0	0	14	0	0	0	0	0	0	0	0	0	0	0	0	0
GO:0040011~locomotion	0	0	0	0	29	0	0	0	0	0	0	0	0	0	0	9	0	0
GO:0051128~regulation of cellular component organization	0	0	0	0	37	0	0	0	16	44	0	0	0	0	0	0	0	66
GO:0045197~establishment or maintenance of epithelial cell apical/basal polarity	0	0	0	0	6	0	0	0	0	4	0	0	0	0	0	0	0	0
GO:0007163~establishment or maintenance of cell polarity	0	0	0	0	10	0	0	0	0	14	0	0	0	0	0	0	0	11
GO:0090004~positive regulation of establishment of protein localization to plasma membrane	0	0	0	0	6	0	0	0	0	5	0	0	0	0	0	0	0	0
GO:0051130~positive regulation of cellular component organization	0	0	0	0	24	0	0	0	0	0	0	0	0	0	0	0	0	0
GO:1904377~positive regulation of protein localization to cell periphery	0	0	0	0	6	0	0	0	0	5	0	0	0	0	0	0	0	0
GO:1903078~positive regulation of protein localization to plasma membrane	0	0	0	0	6	0	0	0	0	5	0	0	0	0	0	0	0	0
GO:1903076~regulation of protein localization to plasma membrane	0	0	0	0	7	0	0	0	0	9	0	0	0	0	0	0	0	13
GO:0030031~cell projection assembly	0	0	0	0	14	0	0	0	0	0	0	0	0	0	0	0	0	0
GO:0008360~regulation of cell shape	0	0	0	0	9	0	0	0	0	0	0	0	0	0	0	0	0	0
GO:0007167~enzyme linked receptor protein signaling pathway	0	0	0	0	21	0	0	0	0	28	0	0	0	15	0	0	0	39
GO:0048667~cell morphogenesis involved in neuron differentiation	0	0	0	0	15	0	0	0	0	0	0	0	0	0	0	0	0	20
GO:0048858~cell projection morphogenesis	0	0	0	0	19	0	0	0	0	0	0	0	0	0	0	0	0	30
GO:0007169~transmembrane receptor protein tyrosine kinase signaling pathway	0	0	0	0	17	0	0	0	0	23	0	0	0	0	0	0	0	30
GO:0065009~regulation of molecular function	0	0	0	0	40	0	0	0	25	0	0	17	0	0	0	0	0	0
GO:0051674~localization of cell	0	0	0	0	25	0	0	0	0	0	0	0	0	0	0	0	0	0
GO:0048870~cell motility	0	0	0	0	25	0	0	0	0	0	0	0	0	0	0	0	0	0
GO:0032990~cell part morphogenesis	0	0	0	0	19	0	0	0	0	0	0	0	0	0	0	0	0	30
GO:1903729~regulation of plasma membrane organization	0	0	0	0	7	0	0	0	0	9	0	0	0	0	0	0	0	13
GO:0030041~actin filament polymerization	0	0	0	0	9	0	0	0	0	8	0	0	0	0	0	0	0	0
GO:0006897~endocytosis	0	0	0	0	17	0	0	0	0	20	0	0	0	0	0	0	0	46
GO:0007265~Ras protein signal transduction	0	0	0	0	12	0	0	0	0	0	0	0	0	0	0	0	0	0
GO:0016477~cell migration	0	0	0	0	23	0	0	0	0	0	0	0	0	0	0	0	0	0
GO:0032970~regulation of actin filament-based process	0	0	0	0	12	0	0	0	0	13	0	0	0	0	0	0	0	0
GO:0090003~regulation of establishment of protein localization to plasma membrane	0	0	0	0	6	0	0	0	0	7	0	0	0	0	0	0	0	6
GO:0048812~neuron projection morphogenesis	0	0	0	0	15	0	0	0	0	0	0	0	0	0	0	0	0	21
GO:0008064~regulation of actin polymerization or depolymerization	0	0	0	0	9	0	0	0	0	8	0	0	0	0	0	0	0	0
GO:0030832~regulation of actin filament length	0	0	0	0	9	0	0	0	0	8	0	0	0	0	0	0	0	0
GO:0051017~actin filament bundle assembly	0	0	0	0	8	0	0	0	0	8	0	0	0	0	0	0	0	0
GO:0090066~regulation of anatomical structure size	0	0	0	0	14	0	0	0	0	0	0	0	0	0	0	0	0	0
GO:0061572~actin filament bundle organization	0	0	0	0	8	0	0	0	0	8	0	0	0	0	0	0	0	0
GO:0051493~regulation of cytoskeleton organization	0	0	0	0	13	0	0	0	0	12	0	0	0	0	0	0	0	0
GO:0032956~regulation of actin cytoskeleton organization	0	0	0	0	11	0	0	0	0	10	0	0	0	0	0	0	0	0
GO:0022604~regulation of cell morphogenesis	0	0	0	0	15	0	0	0	0	0	0	0	0	0	0	0	0	0
GO:0051639~actin filament network formation	0	0	0	0	4	0	0	0	0	0	0	0	0	0	0	0	0	0
GO:0044087~regulation of cellular component biogenesis	0	0	0	0	18	0	0	0	0	19	0	0	0	0	0	0	0	0
GO:0032528~microvillus organization	0	0	0	0	5	0	0	0	0	0	0	0	0	0	0	0	0	0
GO:0051258~protein polymerization	0	0	0	0	10	0	0	0	0	0	0	0	0	0	0	0	0	0
GO:0034330~cell junction organization	0	0	0	0	10	0	0	0	0	16	0	0	0	0	0	0	0	0
GO:0035089~establishment of apical/basal cell polarity	0	0	0	0	4	0	0	0	0	0	0	0	0	0	0	0	0	0
GO:0036010~protein localization to endosome	0	0	0	0	4	0	0	0	0	0	0	0	0	0	0	0	0	0
GO:0022603~regulation of anatomical structure morphogenesis	0	0	0	0	20	0	0	0	0	0	0	15	0	0	0	0	0	0
GO:0030859~polarized epithelial cell differentiation	0	0	0	0	4	0	0	0	0	0	0	0	0	0	0	0	0	0
GO:0051270~regulation of cellular component movement	0	0	0	0	17	0	0	0	0	0	0	0	0	0	0	0	0	0
GO:1903827~regulation of cellular protein localization	0	0	0	0	14	0	0	0	0	17	0	0	0	0	0	0	0	0
GO:0045216~cell-cell junction organization	0	0	0	0	9	0	0	0	0	15	0	0	0	0	0	0	0	0
GO:0061162~establishment of monopolar cell polarity	0	0	0	0	4	0	0	0	0	0	0	0	0	0	0	0	0	0
GO:0097581~lamellipodium organization	0	0	0	0	6	0	0	0	0	0	0	0	0	0	0	0	0	0
GO:0031344~regulation of cell projection organization	0	0	0	0	14	0	0	0	0	0	0	0	0	0	0	0	0	0
GO:0061339~establishment or maintenance of monopolar cell polarity	0	0	0	0	4	0	0	0	0	0	0	0	0	0	0	0	0	0
GO:0035556~intracellular signal transduction	0	0	0	0	35	0	0	0	0	48	0	16	0	0	0	0	0	0
GO:0050790~regulation of catalytic activity	0	0	0	0	32	0	0	0	25	0	0	17	0	0	0	0	0	0
GO:0044089~positive regulation of cellular component biogenesis	0	0	0	0	12	0	0	0	0	0	0	0	0	0	0	0	0	0
GO:0030033~microvillus assembly	0	0	0	0	4	0	0	0	0	0	0	0	0	0	0	0	0	0
GO:0032271~regulation of protein polymerization	0	0	0	0	8	0	0	0	0	8	0	0	0	0	0	0	0	0
GO:0007264~small GTPase mediated signal transduction	0	0	0	0	13	0	0	0	0	0	0	0	8	0	0	0	0	22
GO:0043087~regulation of GTPase activity	0	0	0	0	15	0	0	0	0	0	0	0	0	0	0	0	0	32
GO:0016197~endosomal transport	0	0	0	0	9	0	0	0	0	16	0	0	0	15	0	0	0	63
GO:0016358~dendrite development	0	0	0	0	8	0	0	0	0	0	0	0	0	0	0	0	0	11
GO:0072665~protein localization to vacuole	0	0	0	0	5	0	0	0	0	0	0	0	0	4	0	0	0	10
GO:0043547~positive regulation of GTPase activity	0	0	0	0	14	0	0	0	0	0	0	0	0	0	0	0	0	30
GO:1902966~positive regulation of protein localization to early endosome	0	0	0	0	3	0	0	0	0	0	0	0	0	0	0	0	0	0
GO:1902965~regulation of protein localization to early endosome	0	0	0	0	3	0	0	0	0	0	0	0	0	0	0	0	0	0
GO:0016482~cytosolic transport	0	0	0	0	7	0	0	0	0	11	0	0	0	10	0	0	0	44
GO:0007409~axonogenesis	0	0	0	0	11	0	0	0	0	0	0	0	0	0	0	0	0	0
GO:0016601~Rac protein signal transduction	0	0	0	0	4	0	0	0	0	0	0	0	0	0	0	0	0	0
GO:0043623~cellular protein complex assembly	0	0	0	0	13	0	0	0	0	0	0	6	0	0	0	0	0	22
GO:0030833~regulation of actin filament polymerization	0	0	0	0	7	0	0	0	0	8	0	0	0	0	0	0	0	0
GO:0044093~positive regulation of molecular function	0	0	0	0	26	0	0	0	16	35	0	14	0	0	0	0	0	0
GO:1902946~protein localization to early endosome	0	0	0	0	3	0	0	0	0	0	0	0	0	0	0	0	0	0
GO:0007034~vacuolar transport	0	0	0	0	9	0	0	0	0	20	0	0	0	15	0	0	0	66
GO:1903829~positive regulation of cellular protein localization	0	0	0	0	10	0	0	0	0	0	0	0	0	0	0	0	0	0
GO:0098602~single organism cell adhesion	0	0	0	0	15	0	0	0	0	26	0	0	0	0	0	0	0	0
GO:0002009~morphogenesis of an epithelium	0	0	0	0	12	0	0	0	0	0	0	13	0	0	0	0	0	0
GO:0060491~regulation of cell projection assembly	0	0	0	0	7	0	0	0	0	0	0	0	0	0	0	0	0	0
GO:2000601~positive regulation of Arp2/3 complex-mediated actin nucleation	0	0	0	0	3	0	0	0	0	0	0	0	0	0	0	0	0	0
GO:0061564~axon development	0	0	0	0	11	0	0	0	0	0	0	0	0	0	0	0	0	0
GO:0032273~positive regulation of protein polymerization	0	0	0	0	6	0	0	0	0	0	0	0	0	0	0	0	0	0
GO:2000643~positive regulation of early endosome to late endosome transport	0	0	0	0	3	0	0	0	0	0	0	0	0	0	0	0	0	3
GO:0043254~regulation of protein complex assembly	0	0	0	0	10	0	0	0	0	13	0	0	0	0	0	0	0	0
GO:0030866~cortical actin cytoskeleton organization	0	0	0	0	4	0	0	0	0	0	0	0	0	0	0	0	0	0
GO:0034332~adherens junction organization	0	0	0	0	6	0	0	0	0	7	0	0	0	0	0	0	0	0
GO:0007173~epidermal growth factor receptor signaling pathway	0	0	0	0	6	0	0	0	0	0	0	0	0	0	0	0	0	16
GO:0038093~Fc receptor signaling pathway	0	0	0	0	8	0	0	0	0	0	0	15	0	0	0	0	0	0
GO:0070423~nucleotide-binding oligomerization domain containing signaling pathway	0	0	0	0	4	0	0	0	0	0	0	0	0	0	0	0	0	0
GO:0035872~nucleotide-binding domain, leucine rich repeat containing receptor signaling pathway	0	0	0	0	4	0	0	0	0	0	0	0	0	0	0	0	0	0
GO:0045198~establishment of epithelial cell apical/basal polarity	0	0	0	0	3	0	0	0	0	0	0	0	0	0	0	0	0	0
GO:2000145~regulation of cell motility	0	0	0	0	14	0	0	0	0	0	0	0	0	0	0	0	0	0
GO:0051495~positive regulation of cytoskeleton organization	0	0	0	0	7	0	0	0	0	0	0	0	0	0	0	0	0	0
GO:0051336~regulation of hydrolase activity	0	0	0	0	20	0	0	0	13	0	0	0	0	0	0	0	0	42
GO:1903651~positive regulation of cytoplasmic transport	0	0	0	0	3	0	0	0	0	0	0	0	0	0	0	0	0	0
GO:0030865~cortical cytoskeleton organization	0	0	0	0	4	0	0	0	0	0	0	0	0	0	0	0	0	0
GO:0007346~regulation of mitotic cell cycle	0	0	0	0	11	0	0	20	7	0	0	15	0	0	0	0	0	0
GO:0043085~positive regulation of catalytic activity	0	0	0	0	22	0	0	0	16	0	0	14	0	0	0	0	0	0
GO:0007049~cell cycle	0	0	0	0	23	0	0	59	15	0	27	17	0	0	0	0	0	0
GO:0040012~regulation of locomotion	0	0	0	0	14	0	0	0	0	0	0	0	0	0	0	0	0	0
GO:0051960~regulation of nervous system development	0	0	0	0	14	0	0	0	0	0	0	0	0	0	0	0	0	0
GO:0007016~cytoskeletal anchoring at plasma membrane	0	0	0	0	3	0	0	0	0	0	0	0	0	0	0	0	0	0
GO:0051764~actin crosslink formation	0	0	0	0	3	0	0	0	0	0	0	0	0	0	0	0	0	0
GO:0050767~regulation of neurogenesis	0	0	0	0	13	0	0	0	0	0	0	0	0	0	0	0	0	0
GO:0009966~regulation of signal transduction	0	0	0	0	32	0	0	0	0	50	0	15	0	0	0	0	0	0
GO:0030334~regulation of cell migration	0	0	0	0	13	0	0	0	0	0	0	0	0	0	0	0	0	0
GO:0051726~regulation of cell cycle	0	0	0	0	16	0	0	37	11	0	0	15	0	0	0	0	0	0
GO:0019220~regulation of phosphate metabolic process	0	0	0	0	22	0	0	0	14	0	0	0	0	0	0	0	0	0
GO:0051174~regulation of phosphorus metabolic process	0	0	0	0	22	0	0	0	14	0	0	0	0	0	0	0	0	0
GO:0048010~vascular endothelial growth factor receptor signaling pathway	0	0	0	0	5	0	0	0	0	9	0	0	0	0	0	0	0	0
GO:0036445~neuronal stem cell division	0	0	0	0	3	0	0	0	0	0	0	0	0	0	0	0	0	0
GO:0055057~neuroblast division	0	0	0	0	3	0	0	0	0	0	0	0	0	0	0	0	0	0
GO:0010646~regulation of cell communication	0	0	0	0	34	0	0	0	0	55	0	15	0	0	0	0	0	0
GO:0038127~ERBB signaling pathway	0	0	0	0	6	0	0	0	0	0	0	0	0	0	0	0	0	17
GO:0006468~protein phosphorylation	0	0	0	0	24	0	0	0	0	0	0	14	0	0	0	0	0	0
GO:0002764~immune response-regulating signaling pathway	0	0	0	0	11	0	0	0	0	0	0	15	0	0	0	0	0	0
GO:0007166~cell surface receptor signaling pathway	0	0	0	0	31	0	0	0	0	49	0	16	0	0	0	0	0	0
GO:0048729~tissue morphogenesis	0	0	0	0	12	0	0	0	0	0	0	13	0	0	0	0	0	0
GO:0030010~establishment of cell polarity	0	0	0	0	5	0	0	0	0	9	0	0	0	0	0	0	0	7
GO:0060627~regulation of vesicle-mediated transport	0	0	0	0	10	0	0	0	0	0	0	0	0	11	0	0	0	35
GO:0051345~positive regulation of hydrolase activity	0	0	0	0	15	0	0	0	10	0	0	0	0	0	0	0	0	36
GO:0030838~positive regulation of actin filament polymerization	0	0	0	0	5	0	0	0	0	0	0	0	0	0	0	0	0	0
GO:0031334~positive regulation of protein complex assembly	0	0	0	0	7	0	0	0	0	0	0	0	0	0	0	0	0	0
GO:0010737~protein kinase A signaling	0	0	0	0	3	0	0	0	0	0	0	0	0	0	0	0	0	0
GO:0034315~regulation of Arp2/3 complex-mediated actin nucleation	0	0	0	0	3	0	0	0	0	0	0	0	0	0	0	0	0	0
GO:1903337~positive regulation of vacuolar transport	0	0	0	0	3	0	0	0	0	0	0	0	0	0	0	0	0	4
GO:0023051~regulation of signaling	0	0	0	0	34	0	0	0	0	59	0	15	0	0	0	0	0	0
GO:0030032~lamellipodium assembly	0	0	0	0	4	0	0	0	0	0	0	0	0	0	0	0	0	0
GO:0051056~regulation of small GTPase mediated signal transduction	0	0	0	0	8	0	0	0	0	0	0	0	0	0	0	0	0	0
GO:0002252~immune effector process	0	0	0	0	13	0	0	0	0	19	0	0	0	0	0	0	0	0
GO:0051127~positive regulation of actin nucleation	0	0	0	0	3	0	0	0	0	0	0	0	0	0	0	0	0	0
GO:0030042~actin filament depolymerization	0	0	0	0	4	0	0	0	0	0	0	0	0	0	0	0	0	0
GO:0033043~regulation of organelle organization	0	0	0	0	17	0	0	24	0	0	0	0	0	0	0	0	0	0
GO:1902305~regulation of sodium ion transmembrane transport	0	0	0	0	4	0	0	0	0	0	0	0	0	0	0	0	0	0
GO:0060284~regulation of cell development	0	0	0	0	14	0	0	0	0	0	0	0	0	0	0	0	0	0
GO:0002753~cytoplasmic pattern recognition receptor signaling pathway	0	0	0	0	4	0	0	0	0	0	0	0	0	0	0	0	0	0
GO:0002768~immune response-regulating cell surface receptor signaling pathway	0	0	0	0	9	0	0	0	0	0	0	15	0	0	0	0	0	0
GO:0051301~cell division	0	0	0	0	11	0	0	25	0	0	0	0	0	0	0	0	0	0
GO:0032880~regulation of protein localization	0	0	0	0	15	0	0	0	0	24	0	0	0	0	0	0	0	34
GO:1902531~regulation of intracellular signal transduction	0	0	0	0	22	0	0	0	0	38	0	0	0	0	0	0	0	0
GO:0043009~chordate embryonic development	0	0	0	0	11	0	0	0	0	15	0	0	0	0	0	0	0	0
GO:0008105~asymmetric protein localization	0	0	0	0	3	0	0	0	0	0	0	0	0	0	0	0	0	4
GO:2000641~regulation of early endosome to late endosome transport	0	0	0	0	3	0	0	0	0	0	0	0	0	0	0	0	0	4
GO:0042325~regulation of phosphorylation	0	0	0	0	19	0	0	0	12	27	0	0	0	0	0	0	0	0
GO:0009792~embryo development ending in birth or egg hatching	0	0	0	0	11	0	0	0	0	15	0	0	0	0	0	0	0	0
GO:0002757~immune response-activating signal transduction	0	0	0	0	10	0	0	0	0	0	0	15	0	0	0	0	0	0
GO:0007420~brain development	0	0	0	0	12	0	0	0	0	0	0	0	0	0	0	0	0	0
GO:0001932~regulation of protein phosphorylation	0	0	0	0	18	0	0	0	0	0	0	0	0	0	0	0	0	0
GO:0022612~gland morphogenesis	0	0	0	0	5	0	0	0	0	0	0	0	0	0	0	0	0	0
GO:0048568~embryonic organ development	0	0	0	0	9	0	0	0	0	0	0	0	0	0	0	0	0	0
GO:0010638~positive regulation of organelle organization	0	0	0	0	11	0	0	0	0	0	0	0	0	0	0	0	0	0
GO:0043933~macromolecular complex subunit organization	0	0	0	0	28	0	0	63	17	0	0	0	0	0	53	0	0	65
GO:0016310~phosphorylation	0	0	0	0	26	0	0	0	0	0	0	14	0	0	0	0	0	0
GO:1903649~regulation of cytoplasmic transport	0	0	0	0	3	0	0	0	0	0	0	0	0	0	0	0	0	4
GO:0006796~phosphate-containing compound metabolic process	0	0	0	0	33	0	0	0	0	0	0	16	0	0	0	0	0	0
GO:0034622~cellular macromolecular complex assembly	0	0	0	0	15	0	0	27	0	0	0	0	0	0	25	0	0	0
GO:0006793~phosphorus metabolic process	0	0	0	0	33	0	0	0	0	0	0	16	0	0	0	0	0	0
GO:0007417~central nervous system development	0	0	0	0	14	0	0	0	0	0	0	0	0	0	0	0	0	0
GO:0000910~cytokinesis	0	0	0	0	5	0	0	0	0	0	0	0	0	0	0	0	0	0
GO:0048103~somatic stem cell division	0	0	0	0	3	0	0	0	0	0	0	0	0	0	0	0	0	0
GO:0042254~ribosome biogenesis	0	0	0	0	0	70	0	16	0	0	0	0	13	0	123	0	0	0
GO:0006364~rRNA processing	0	0	0	0	0	63	0	11	0	0	0	0	9	0	105	0	0	0
GO:0016072~rRNA metabolic process	0	0	0	0	0	63	0	11	0	0	0	0	10	0	106	0	0	0
GO:0022613~ribonucleoprotein complex biogenesis	0	0	0	0	0	70	0	18	0	0	0	0	13	0	123	0	0	0
GO:0034470~ncRNA processing	0	0	0	0	0	65	0	13	0	0	0	0	11	0	110	0	0	0
GO:0034660~ncRNA metabolic process	0	0	0	0	0	68	0	26	0	0	0	0	12	0	113	0	0	0
GO:0006396~RNA processing	0	0	0	0	0	70	0	24	0	0	12	0	14	0	115	0	0	0
GO:0042274~ribosomal small subunit biogenesis	0	0	0	0	0	25	0	0	0	0	0	0	0	0	28	0	0	0
GO:0016070~RNA metabolic process	0	0	0	0	0	101	0	125	0	0	48	0	0	0	151	0	0	0
GO:0030490~maturation of SSU-rRNA	0	0	0	0	0	20	0	0	0	0	0	0	0	0	22	0	0	0
GO:0010467~gene expression	0	0	0	0	0	102	0	122	0	0	47	0	0	0	167	0	0	0
GO:0000462~maturation of SSU-rRNA from tricistronic rRNA transcript (SSU-rRNA, 5.8S rRNA, LSU-rRNA)	0	0	0	0	0	16	0	0	0	0	0	0	0	0	21	0	0	0
GO:0006614~SRP-dependent cotranslational protein targeting to membrane	0	0	0	0	0	17	0	0	0	0	0	0	0	0	44	0	0	0
GO:0000184~nuclear-transcribed mRNA catabolic process, nonsense-mediated decay	0	0	0	0	0	18	0	0	0	0	0	0	0	0	44	0	0	0
GO:0006613~cotranslational protein targeting to membrane	0	0	0	0	0	17	0	0	0	0	0	0	0	0	44	0	0	0
GO:0045047~protein targeting to ER	0	0	0	0	0	17	0	0	0	0	0	0	0	0	44	0	0	0
GO:0006402~mRNA catabolic process	0	0	0	0	0	20	0	0	0	0	0	0	0	0	47	0	0	0
GO:0000956~nuclear-transcribed mRNA catabolic process	0	0	0	0	0	19	0	0	0	0	0	0	0	0	46	0	0	0
GO:0006401~RNA catabolic process	0	0	0	0	0	20	0	0	0	0	0	0	0	0	49	0	0	0
GO:0042273~ribosomal large subunit biogenesis	0	0	0	0	0	13	0	6	0	0	0	0	7	0	40	0	0	0
GO:0010501~RNA secondary structure unwinding	0	0	0	0	0	11	0	5	0	0	0	0	0	0	12	0	0	0
GO:0034655~nucleobase-containing compound catabolic process	0	0	0	0	0	22	0	0	0	0	0	0	0	0	49	0	0	0
GO:0006612~protein targeting to membrane	0	0	0	0	0	17	0	0	0	0	0	0	0	0	44	0	0	0
GO:0006412~translation	0	0	0	0	0	27	0	0	0	0	0	0	0	0	72	0	0	0
GO:0046700~heterocycle catabolic process	0	0	0	0	0	22	0	0	0	0	0	0	0	0	49	0	0	0
GO:0043043~peptide biosynthetic process	0	0	0	0	0	27	0	0	0	0	0	0	9	0	73	0	0	0
GO:0044270~cellular nitrogen compound catabolic process	0	0	0	0	0	22	0	0	0	0	0	0	0	0	49	0	0	0
GO:0019439~aromatic compound catabolic process	0	0	0	0	0	22	0	0	0	0	0	0	0	0	49	0	0	0
GO:0006413~translational initiation	0	0	0	0	0	16	0	0	0	0	0	0	0	0	44	0	0	0
GO:1901361~organic cyclic compound catabolic process	0	0	0	0	0	22	0	0	0	0	0	0	0	0	49	0	0	0
GO:0043604~amide biosynthetic process	0	0	0	0	0	27	0	0	0	0	0	0	0	0	73	0	0	0
GO:0016071~mRNA metabolic process	0	0	0	0	0	25	0	0	0	0	0	0	0	0	51	0	0	0
GO:0000478~endonucleolytic cleavage involved in rRNA processing	0	0	0	0	0	7	0	0	0	0	0	0	0	0	11	0	0	0
GO:0006518~peptide metabolic process	0	0	0	0	0	27	0	0	0	0	0	0	0	0	73	0	0	0
GO:0000154~rRNA modification	0	0	0	0	0	8	0	0	0	0	0	0	0	0	6	0	0	0
GO:0000469~cleavage involved in rRNA processing	0	0	0	0	0	7	0	0	0	0	0	0	0	0	11	0	0	0
GO:0000470~maturation of LSU-rRNA	0	0	0	0	0	7	0	0	0	0	0	0	0	0	18	0	0	0
GO:0000479~endonucleolytic cleavage of tricistronic rRNA transcript (SSU-rRNA, 5.8S rRNA, LSU-rRNA)	0	0	0	0	0	6	0	0	0	0	0	0	0	0	10	0	0	0
GO:0043603~cellular amide metabolic process	0	0	0	0	0	27	0	0	0	0	0	0	0	0	75	0	0	0
GO:0000460~maturation of 5.8S rRNA	0	0	0	0	0	7	0	0	0	0	0	0	0	0	15	0	0	0
GO:0016032~viral process	0	0	0	0	0	25	0	22	0	24	28	9	0	16	50	0	0	31
GO:0044764~multi-organism cellular process	0	0	0	0	0	25	0	22	0	24	28	9	0	16	50	0	0	31
GO:0000466~maturation of 5.8S rRNA from tricistronic rRNA transcript (SSU-rRNA, 5.8S rRNA, LSU-rRNA)	0	0	0	0	0	6	0	0	0	0	0	0	0	0	10	0	0	0
GO:0044403~symbiosis, encompassing mutualism through parasitism	0	0	0	0	0	25	0	22	0	24	28	9	0	17	50	0	0	0
GO:0044419~interspecies interaction between organisms	0	0	0	0	0	25	0	22	0	24	28	9	0	17	50	0	0	0
GO:0009451~RNA modification	0	0	0	0	0	10	0	0	0	0	0	0	0	0	9	0	0	0
GO:0044265~cellular macromolecule catabolic process	0	0	0	0	0	24	0	0	0	0	0	13	0	0	50	0	0	0
GO:0042255~ribosome assembly	0	0	0	0	0	7	0	0	0	0	0	0	0	0	21	0	0	0
GO:1901566~organonitrogen compound biosynthetic process	0	0	0	0	0	27	0	0	0	0	0	0	0	0	74	0	0	0
GO:0090502~RNA phosphodiester bond hydrolysis, endonucleolytic	0	0	0	0	0	7	0	6	0	0	0	0	0	0	13	0	0	0
GO:0034645~cellular macromolecule biosynthetic process	0	0	0	0	0	62	0	126	0	0	0	0	0	0	115	0	0	0
GO:0000463~maturation of LSU-rRNA from tricistronic rRNA transcript (SSU-rRNA, 5.8S rRNA, LSU-rRNA)	0	0	0	0	0	4	0	0	0	0	0	0	0	0	9	0	0	0
GO:0090305~nucleic acid phosphodiester bond hydrolysis	0	0	0	0	0	11	0	14	0	0	0	0	0	0	20	0	0	0
GO:0090501~RNA phosphodiester bond hydrolysis	0	0	0	0	0	8	0	7	0	0	0	0	0	0	16	0	0	0
GO:0040029~regulation of gene expression, epigenetic	0	0	0	0	0	10	5	13	0	0	0	0	0	0	0	0	0	0
GO:0045815~positive regulation of gene expression, epigenetic	0	0	0	0	0	6	0	8	0	0	0	0	0	0	0	0	0	0
GO:0032774~RNA biosynthetic process	0	0	0	0	0	48	0	106	0	0	41	0	0	0	80	0	0	0
GO:0070125~mitochondrial translational elongation	0	0	0	0	0	6	0	0	0	0	0	0	0	0	17	0	0	0
GO:0070126~mitochondrial translational termination	0	0	0	0	0	6	0	0	0	0	0	0	0	0	17	0	0	0
GO:0007000~nucleolus organization	0	0	0	0	0	3	0	0	0	0	0	0	0	0	0	0	0	0
GO:0006414~translational elongation	0	0	0	0	0	7	0	0	0	0	0	0	0	0	21	0	0	0
GO:0000480~endonucleolytic cleavage in 5'-ETS of tricistronic rRNA transcript (SSU-rRNA, 5.8S rRNA, LSU-rRNA)	0	0	0	0	0	3	0	0	0	0	0	0	0	0	5	0	0	0
GO:0006415~translational termination	0	0	0	0	0	6	0	0	0	0	0	0	0	0	17	0	0	0
GO:0006360~transcription from RNA polymerase I promoter	0	0	0	0	0	5	0	0	0	0	0	0	0	0	0	0	0	0
GO:0034654~nucleobase-containing compound biosynthetic process	0	0	0	0	0	51	0	112	0	0	43	0	0	0	85	0	0	0
GO:0043414~macromolecule methylation	0	0	0	0	0	9	0	15	0	0	0	0	0	0	0	0	0	0
GO:0032259~methylation	0	0	0	0	0	10	0	15	0	0	0	0	0	0	0	0	0	0
GO:0018130~heterocycle biosynthetic process	0	0	0	0	0	51	0	112	0	0	43	0	0	0	85	0	0	0
GO:0022618~ribonucleoprotein complex assembly	0	0	0	0	0	8	0	0	0	0	0	0	0	0	22	0	0	0
GO:0019438~aromatic compound biosynthetic process	0	0	0	0	0	51	0	112	0	0	43	0	0	0	85	0	0	0
GO:0000447~endonucleolytic cleavage in ITS1 to separate SSU-rRNA from 5.8S rRNA and LSU-rRNA from tricistronic rRNA transcript (SSU-rRNA, 5.8S rRNA, LSU-rRNA)	0	0	0	0	0	3	0	0	0	0	0	0	0	0	5	0	0	0
GO:0071826~ribonucleoprotein complex subunit organization	0	0	0	0	0	8	0	0	0	0	0	0	0	0	22	0	0	0
GO:0006363~termination of RNA polymerase I transcription	0	0	0	0	0	4	0	0	0	0	0	0	0	0	0	0	0	0
GO:0006362~transcription elongation from RNA polymerase I promoter	0	0	0	0	0	4	0	0	0	0	0	0	0	0	0	0	0	0
GO:0001510~RNA methylation	0	0	0	0	0	5	0	0	0	0	0	0	0	0	6	0	0	0
GO:0006361~transcription initiation from RNA polymerase I promoter	0	0	0	0	0	4	0	0	0	0	0	0	0	0	0	0	0	0
GO:0006354~DNA-templated transcription, elongation	0	0	0	0	0	6	0	12	0	0	0	0	0	0	0	0	0	0
GO:0032543~mitochondrial translation	0	0	0	0	0	6	0	0	0	0	0	0	0	0	17	0	0	0
GO:0016074~snoRNA metabolic process	0	0	0	0	0	3	0	0	0	0	0	0	0	0	0	0	0	0
GO:0007004~telomere maintenance via telomerase	0	0	0	0	0	4	0	0	0	0	0	0	0	0	0	0	0	0
GO:0002181~cytoplasmic translation	0	0	0	0	0	4	0	0	0	0	0	0	0	0	15	0	0	0
GO:0006353~DNA-templated transcription, termination	0	0	0	0	0	5	0	0	0	0	0	0	0	0	0	0	0	0
GO:0051276~chromosome organization	0	0	0	0	0	18	0	83	0	0	24	0	0	0	0	0	0	0
GO:0006259~DNA metabolic process	0	0	0	0	0	16	0	55	0	0	14	0	0	0	0	0	0	0
GO:0007030~Golgi organization	0	0	0	0	0	0	6	0	0	6	0	0	0	0	0	0	0	16
GO:0006891~intra-Golgi vesicle-mediated transport	0	0	0	0	0	0	4	0	0	0	0	0	0	5	0	0	0	13
GO:0034968~histone lysine methylation	0	0	0	0	0	0	4	9	0	0	0	0	0	0	0	0	0	0
GO:0000301~retrograde transport, vesicle recycling within Golgi	0	0	0	0	0	0	3	0	0	0	0	0	0	0	0	0	0	6
GO:0018022~peptidyl-lysine methylation	0	0	0	0	0	0	4	9	0	0	0	0	0	0	0	0	0	0
GO:0016571~histone methylation	0	0	0	0	0	0	4	9	0	0	0	0	0	0	0	0	0	0
GO:0030520~intracellular estrogen receptor signaling pathway	0	0	0	0	0	0	3	0	0	0	0	0	0	0	0	0	0	0
GO:0021592~fourth ventricle development	0	0	0	0	0	0	2	0	0	0	0	0	0	0	0	0	0	0
GO:0051568~histone H3-K4 methylation	0	0	0	0	0	0	3	0	0	0	0	0	0	0	0	0	0	0
GO:0006479~protein methylation	0	0	0	0	0	0	4	9	0	0	0	0	0	0	0	0	0	0
GO:0008213~protein alkylation	0	0	0	0	0	0	4	9	0	0	0	0	0	0	0	0	0	0
GO:0021678~third ventricle development	0	0	0	0	0	0	2	0	0	0	0	0	0	0	0	0	0	0
GO:0016569~covalent chromatin modification	0	0	0	0	0	0	6	38	0	0	0	0	0	0	0	0	0	0
GO:0019219~regulation of nucleobase-containing compound metabolic process	0	0	0	0	0	0	0	112	0	0	34	0	0	0	0	0	0	0
GO:2000112~regulation of cellular macromolecule biosynthetic process	0	0	0	0	0	0	0	110	0	0	0	0	0	0	0	0	0	0
GO:0051171~regulation of nitrogen compound metabolic process	0	0	0	0	0	0	0	115	0	0	35	17	0	0	0	0	0	0
GO:0010556~regulation of macromolecule biosynthetic process	0	0	0	0	0	0	0	110	0	0	0	0	0	0	0	0	0	0
GO:0097659~nucleic acid-templated transcription	0	0	0	0	0	0	0	102	0	0	31	0	0	0	0	0	0	0
GO:0006351~transcription, DNA-templated	0	0	0	0	0	0	0	99	0	0	0	0	0	0	0	0	0	0
GO:0006325~chromatin organization	0	0	0	0	0	0	0	46	0	0	0	0	0	0	0	0	0	0
GO:0006281~DNA repair	0	0	0	0	0	0	0	37	0	0	0	0	0	0	0	0	0	0
GO:0006355~regulation of transcription, DNA-templated	0	0	0	0	0	0	0	94	0	0	0	0	0	0	0	0	0	0
GO:1903506~regulation of nucleic acid-templated transcription	0	0	0	0	0	0	0	94	0	0	30	0	0	0	0	0	0	0
GO:2001141~regulation of RNA biosynthetic process	0	0	0	0	0	0	0	94	0	0	30	0	0	0	0	0	0	0
GO:0006974~cellular response to DNA damage stimulus	0	0	0	0	0	0	0	43	0	0	0	0	0	0	0	0	0	0
GO:0051252~regulation of RNA metabolic process	0	0	0	0	0	0	0	94	0	0	0	0	0	0	0	0	0	0
GO:0010468~regulation of gene expression	0	0	0	0	0	0	0	99	0	0	40	17	0	0	0	0	0	0
GO:0022402~cell cycle process	0	0	0	0	0	0	0	51	12	0	25	16	0	0	0	0	0	0
GO:0051052~regulation of DNA metabolic process	0	0	0	0	0	0	0	27	0	0	0	0	0	0	0	0	0	0
GO:0045934~negative regulation of nucleobase-containing compound metabolic process	0	0	0	0	0	0	0	50	0	0	0	0	0	0	0	0	0	0
GO:0071103~DNA conformation change	0	0	0	0	0	0	0	24	0	0	0	0	0	0	0	0	0	0
GO:0006260~DNA replication	0	0	0	0	0	0	0	24	0	0	0	0	7	0	0	0	0	0
GO:0071824~protein-DNA complex subunit organization	0	0	0	0	0	0	0	23	0	0	0	0	0	0	0	0	0	0
GO:0018205~peptidyl-lysine modification	0	0	0	0	0	0	0	27	0	0	19	0	0	0	0	0	0	0
GO:0051172~negative regulation of nitrogen compound metabolic process	0	0	0	0	0	0	0	51	0	0	0	0	0	0	0	0	0	0
GO:0010605~negative regulation of macromolecule metabolic process	0	0	0	0	0	0	0	65	0	0	26	13	0	0	0	0	0	0
GO:0065004~protein-DNA complex assembly	0	0	0	0	0	0	0	21	0	0	0	0	0	0	0	0	0	0
GO:0090329~regulation of DNA-dependent DNA replication	0	0	0	0	0	0	0	12	0	0	0	0	0	0	0	0	0	0
GO:0000280~nuclear division	0	0	0	0	0	0	0	31	0	0	0	0	0	0	0	0	0	0
GO:0051053~negative regulation of DNA metabolic process	0	0	0	0	0	0	0	16	0	0	0	0	0	0	0	0	0	0
GO:0006275~regulation of DNA replication	0	0	0	0	0	0	0	16	0	0	0	0	0	0	0	0	0	0
GO:0010564~regulation of cell cycle process	0	0	0	0	0	0	0	31	0	0	0	15	0	0	0	0	0	0
GO:0010558~negative regulation of macromolecule biosynthetic process	0	0	0	0	0	0	0	48	0	0	0	0	0	0	0	0	0	0
GO:0000278~mitotic cell cycle	0	0	0	0	0	0	0	39	11	0	22	16	0	0	0	0	0	0
GO:0006261~DNA-dependent DNA replication	0	0	0	0	0	0	0	17	0	0	0	0	0	0	0	0	0	0
GO:2000113~negative regulation of cellular macromolecule biosynthetic process	0	0	0	0	0	0	0	46	0	0	0	0	0	0	0	0	0	0
GO:0009892~negative regulation of metabolic process	0	0	0	0	0	0	0	66	0	0	27	15	0	0	0	0	0	0
GO:0048285~organelle fission	0	0	0	0	0	0	0	31	0	0	0	0	0	0	0	0	0	0
GO:1903047~mitotic cell cycle process	0	0	0	0	0	0	0	37	9	0	21	16	0	0	0	0	0	0
GO:0031324~negative regulation of cellular metabolic process	0	0	0	0	0	0	0	63	0	0	0	15	0	0	0	0	0	0
GO:0031327~negative regulation of cellular biosynthetic process	0	0	0	0	0	0	0	48	0	0	0	0	0	0	0	0	0	0
GO:0009890~negative regulation of biosynthetic process	0	0	0	0	0	0	0	48	0	0	0	0	0	0	0	0	0	0
GO:0006333~chromatin assembly or disassembly	0	0	0	0	0	0	0	18	0	0	0	0	0	0	0	0	0	0
GO:0000070~mitotic sister chromatid segregation	0	0	0	0	0	0	0	16	0	0	0	0	0	0	0	0	0	0
GO:0000819~sister chromatid segregation	0	0	0	0	0	0	0	19	0	0	11	0	0	0	0	0	0	0
GO:0098813~nuclear chromosome segregation	0	0	0	0	0	0	0	21	0	0	12	0	0	0	0	0	0	0
GO:0007067~mitotic nuclear division	0	0	0	0	0	0	0	25	0	0	0	0	0	0	0	0	0	0
GO:0006357~regulation of transcription from RNA polymerase II promoter	0	0	0	0	0	0	0	53	0	0	0	0	0	0	0	0	0	0
GO:0006310~DNA recombination	0	0	0	0	0	0	0	20	0	0	0	0	0	0	0	0	0	0
GO:0007059~chromosome segregation	0	0	0	0	0	0	0	22	0	0	12	0	0	0	0	0	0	0
GO:1901796~regulation of signal transduction by p53 class mediator	0	0	0	0	0	0	0	16	0	0	0	0	0	0	0	0	0	0
GO:0006338~chromatin remodeling	0	0	0	0	0	0	0	16	0	0	0	0	0	0	0	0	0	0
GO:0033044~regulation of chromosome organization	0	0	0	0	0	0	0	20	0	0	0	0	0	0	0	0	0	0
GO:0031497~chromatin assembly	0	0	0	0	0	0	0	16	0	0	0	0	0	0	0	0	0	0
GO:0016570~histone modification	0	0	0	0	0	0	0	24	0	0	0	0	0	0	0	0	0	0
GO:0098781~ncRNA transcription	0	0	0	0	0	0	0	13	0	0	0	0	0	0	0	0	0	0
GO:0006323~DNA packaging	0	0	0	0	0	0	0	17	0	0	0	0	0	0	0	0	0	0
GO:0034728~nucleosome organization	0	0	0	0	0	0	0	16	0	0	0	0	0	0	0	0	0	0
GO:0006366~transcription from RNA polymerase II promoter	0	0	0	0	0	0	0	50	0	0	0	0	0	0	0	0	0	0
GO:0008156~negative regulation of DNA replication	0	0	0	0	0	0	0	9	0	0	0	0	0	0	0	0	0	0
GO:0007064~mitotic sister chromatid cohesion	0	0	0	0	0	0	0	8	0	0	0	0	0	0	0	0	0	0
GO:0032200~telomere organization	0	0	0	0	0	0	0	14	0	0	0	0	0	0	0	0	0	0
GO:0006368~transcription elongation from RNA polymerase II promoter	0	0	0	0	0	0	0	12	0	0	0	0	0	0	0	0	0	0
GO:0006334~nucleosome assembly	0	0	0	0	0	0	0	14	0	0	0	0	0	0	0	0	0	0
GO:1903507~negative regulation of nucleic acid-templated transcription	0	0	0	0	0	0	0	37	0	0	0	0	0	0	0	0	0	0
GO:0045935~positive regulation of nucleobase-containing compound metabolic process	0	0	0	0	0	0	0	45	0	0	0	0	0	0	0	0	0	0
GO:1902679~negative regulation of RNA biosynthetic process	0	0	0	0	0	0	0	37	0	0	0	0	0	0	0	0	0	0
GO:0051253~negative regulation of RNA metabolic process	0	0	0	0	0	0	0	37	0	0	0	0	0	0	0	0	0	0
GO:0045892~negative regulation of transcription, DNA-templated	0	0	0	0	0	0	0	35	0	0	0	0	0	0	0	0	0	0
GO:0006306~DNA methylation	0	0	0	0	0	0	0	9	0	0	0	0	0	0	0	0	0	0
GO:0006305~DNA alkylation	0	0	0	0	0	0	0	9	0	0	0	0	0	0	0	0	0	0
GO:0010629~negative regulation of gene expression	0	0	0	0	0	0	0	41	0	0	21	0	0	0	0	0	0	0
GO:0042769~DNA damage response, detection of DNA damage	0	0	0	0	0	0	0	8	0	0	0	0	0	0	0	0	0	0
GO:0051173~positive regulation of nitrogen compound metabolic process	0	0	0	0	0	0	0	45	0	0	0	0	0	0	0	0	0	0
GO:0042797~tRNA transcription from RNA polymerase III promoter	0	0	0	0	0	0	0	5	0	0	0	0	0	0	0	0	0	0
GO:0042791~5S class rRNA transcription from RNA polymerase III type 1 promoter	0	0	0	0	0	0	0	5	0	0	0	0	0	0	0	0	0	0
GO:0000723~telomere maintenance	0	0	0	0	0	0	0	12	0	0	0	0	0	0	0	0	0	0
GO:0006271~DNA strand elongation involved in DNA replication	0	0	0	0	0	0	0	7	0	0	0	0	0	0	0	0	0	0
GO:0051983~regulation of chromosome segregation	0	0	0	0	0	0	0	10	0	0	0	0	0	0	0	0	0	0
GO:0009304~tRNA transcription	0	0	0	0	0	0	0	5	0	0	0	0	0	0	0	0	0	0
GO:2000104~negative regulation of DNA-dependent DNA replication	0	0	0	0	0	0	0	6	0	0	0	0	0	0	0	0	0	0
GO:0044728~DNA methylation or demethylation	0	0	0	0	0	0	0	9	0	0	0	0	0	0	0	0	0	0
GO:0022616~DNA strand elongation	0	0	0	0	0	0	0	7	0	0	0	0	0	0	0	0	0	0
GO:0000722~telomere maintenance via recombination	0	0	0	0	0	0	0	7	0	0	0	0	0	0	0	0	0	0
GO:0007062~sister chromatid cohesion	0	0	0	0	0	0	0	11	0	0	10	0	0	0	0	0	0	0
GO:0010557~positive regulation of macromolecule biosynthetic process	0	0	0	0	0	0	0	40	0	0	0	0	0	0	0	0	0	0
GO:0010604~positive regulation of macromolecule metabolic process	0	0	0	0	0	0	0	58	0	0	0	17	0	0	0	0	0	0
GO:0032392~DNA geometric change	0	0	0	0	0	0	0	9	0	0	0	0	0	0	0	0	0	0
GO:0006302~double-strand break repair	0	0	0	0	0	0	0	13	0	0	0	0	0	0	0	0	0	0
GO:0016073~snRNA metabolic process	0	0	0	0	0	0	0	9	0	0	0	0	0	0	0	0	0	0
GO:0031328~positive regulation of cellular biosynthetic process	0	0	0	0	0	0	0	41	0	0	0	0	0	0	0	0	0	0
GO:1901987~regulation of cell cycle phase transition	0	0	0	0	0	0	0	16	0	0	0	15	0	0	0	0	0	0
GO:0006297~nucleotide-excision repair, DNA gap filling	0	0	0	0	0	0	0	6	0	0	0	0	0	0	0	0	0	0
GO:0006304~DNA modification	0	0	0	0	0	0	0	9	0	0	0	0	0	0	0	0	0	0
GO:1902680~positive regulation of RNA biosynthetic process	0	0	0	0	0	0	0	35	0	0	0	0	0	0	0	0	0	0
GO:0010628~positive regulation of gene expression	0	0	0	0	0	0	0	40	0	0	0	0	0	0	0	0	0	0
GO:0009891~positive regulation of biosynthetic process	0	0	0	0	0	0	0	41	0	0	0	0	0	0	0	0	0	0
GO:0006352~DNA-templated transcription, initiation	0	0	0	0	0	0	0	13	0	0	0	0	0	0	0	0	0	0
GO:0006312~mitotic recombination	0	0	0	0	0	0	0	7	0	0	0	0	0	0	0	0	0	0
GO:1902275~regulation of chromatin organization	0	0	0	0	0	0	0	11	0	0	0	0	0	0	0	0	0	0
GO:1903508~positive regulation of nucleic acid-templated transcription	0	0	0	0	0	0	0	34	0	0	0	0	0	0	0	0	0	0
GO:0045893~positive regulation of transcription, DNA-templated	0	0	0	0	0	0	0	34	0	0	0	0	0	0	0	0	0	0
GO:0042795~snRNA transcription from RNA polymerase II promoter	0	0	0	0	0	0	0	8	0	0	0	0	0	0	0	0	0	0
GO:0009301~snRNA transcription	0	0	0	0	0	0	0	8	0	0	0	0	0	0	0	0	0	0
GO:0051254~positive regulation of RNA metabolic process	0	0	0	0	0	0	0	35	0	0	0	0	0	0	0	0	0	0
GO:0018394~peptidyl-lysine acetylation	0	0	0	0	0	0	0	11	0	0	0	0	0	0	0	0	0	0
GO:0006283~transcription-coupled nucleotide-excision repair	0	0	0	0	0	0	0	8	0	0	0	0	0	0	0	0	0	0
GO:0006383~transcription from RNA polymerase III promoter	0	0	0	0	0	0	0	7	0	0	0	0	0	0	0	0	0	0
GO:0044786~cell cycle DNA replication	0	0	0	0	0	0	0	6	0	0	0	0	0	0	0	0	0	0
GO:0009893~positive regulation of metabolic process	0	0	0	0	0	0	0	58	0	0	0	17	0	0	0	0	0	0
GO:0006367~transcription initiation from RNA polymerase II promoter	0	0	0	0	0	0	0	11	0	0	0	0	0	0	0	0	0	0
GO:0006335~DNA replication-dependent nucleosome assembly	0	0	0	0	0	0	0	6	0	0	0	0	0	0	0	0	0	0
GO:0034723~DNA replication-dependent nucleosome organization	0	0	0	0	0	0	0	6	0	0	0	0	0	0	0	0	0	0
GO:0006336~DNA replication-independent nucleosome assembly	0	0	0	0	0	0	0	7	0	0	0	0	0	0	0	0	0	0
GO:0034724~DNA replication-independent nucleosome organization	0	0	0	0	0	0	0	7	0	0	0	0	0	0	0	0	0	0
GO:0006301~postreplication repair	0	0	0	0	0	0	0	7	0	0	0	0	0	0	0	0	0	0
GO:0016573~histone acetylation	0	0	0	0	0	0	0	10	0	0	0	0	0	0	0	0	0	0
GO:0018193~peptidyl-amino acid modification	0	0	0	0	0	0	0	30	0	0	24	0	0	0	0	0	0	0
GO:0018393~internal peptidyl-lysine acetylation	0	0	0	0	0	0	0	10	0	0	0	0	0	0	0	0	0	0
GO:1901990~regulation of mitotic cell cycle phase transition	0	0	0	0	0	0	0	14	0	0	0	15	0	0	0	0	0	0
GO:1900262~regulation of DNA-directed DNA polymerase activity	0	0	0	0	0	0	0	4	0	0	0	0	0	0	0	0	0	0
GO:1900264~positive regulation of DNA-directed DNA polymerase activity	0	0	0	0	0	0	0	4	0	0	0	0	0	0	0	0	0	0
GO:0006289~nucleotide-excision repair	0	0	0	0	0	0	0	9	0	0	0	0	0	0	0	0	0	0
GO:0031325~positive regulation of cellular metabolic process	0	0	0	0	0	0	0	54	18	0	0	16	0	0	0	0	0	0
GO:0006473~protein acetylation	0	0	0	0	0	0	0	11	0	0	0	0	0	0	0	0	0	0
GO:0042276~error-prone translesion synthesis	0	0	0	0	0	0	0	5	0	0	0	0	0	0	0	0	0	0
GO:0070987~error-free translesion synthesis	0	0	0	0	0	0	0	5	0	0	0	0	0	0	0	0	0	0
GO:0006296~nucleotide-excision repair, DNA incision, 5'-to lesion	0	0	0	0	0	0	0	6	0	0	0	0	0	0	0	0	0	0
GO:0051321~meiotic cell cycle	0	0	0	0	0	0	0	12	0	0	0	0	0	0	0	0	0	0
GO:0006475~internal protein amino acid acetylation	0	0	0	0	0	0	0	10	0	0	0	0	0	0	0	0	0	0
GO:0007063~regulation of sister chromatid cohesion	0	0	0	0	0	0	0	5	0	0	0	0	0	0	0	0	0	0
GO:0000122~negative regulation of transcription from RNA polymerase II promoter	0	0	0	0	0	0	0	22	0	0	0	0	0	0	0	0	0	0
GO:0033683~nucleotide-excision repair, DNA incision	0	0	0	0	0	0	0	6	0	0	0	0	0	0	0	0	0	0
GO:0031397~negative regulation of protein ubiquitination	0	0	0	0	0	0	0	9	0	0	0	13	0	0	0	0	0	0
GO:0033045~regulation of sister chromatid segregation	0	0	0	0	0	0	0	7	0	0	0	0	0	0	0	0	0	0
GO:0044770~cell cycle phase transition	0	0	0	0	0	0	0	18	0	0	0	15	0	0	0	0	0	0
GO:2000058~regulation of protein ubiquitination involved in ubiquitin-dependent protein catabolic process	0	0	0	0	0	0	0	8	0	0	0	13	0	0	0	0	0	0
GO:0051436~negative regulation of ubiquitin-protein ligase activity involved in mitotic cell cycle	0	0	0	0	0	0	0	7	0	0	0	13	0	0	0	0	0	0
GO:0051439~regulation of ubiquitin-protein ligase activity involved in mitotic cell cycle	0	0	0	0	0	0	0	7	0	0	0	13	0	0	0	0	0	0
GO:1904667~negative regulation of ubiquitin protein ligase activity	0	0	0	0	0	0	0	7	0	0	0	13	0	0	0	0	0	0
GO:1903321~negative regulation of protein modification by small protein conjugation or removal	0	0	0	0	0	0	0	9	0	0	0	13	0	0	0	0	0	0
GO:0043543~protein acylation	0	0	0	0	0	0	0	11	0	0	0	0	0	0	0	0	0	0
GO:0007126~meiotic nuclear division	0	0	0	0	0	0	0	10	0	0	0	0	0	0	0	0	0	0
GO:0051437~positive regulation of ubiquitin-protein ligase activity involved in regulation of mitotic cell cycle transition	0	0	0	0	0	0	0	7	0	0	0	13	0	0	0	0	0	0
GO:0032508~DNA duplex unwinding	0	0	0	0	0	0	0	7	0	0	0	0	0	0	0	0	0	0
GO:0044702~single organism reproductive process	0	0	0	0	0	0	0	29	0	0	0	0	0	0	0	0	0	0
GO:0006273~lagging strand elongation	0	0	0	0	0	0	0	4	0	0	0	0	0	0	0	0	0	0
GO:2001251~negative regulation of chromosome organization	0	0	0	0	0	0	0	8	0	0	0	0	0	0	0	0	0	0
GO:0070979~protein K11-linked ubiquitination	0	0	0	0	0	0	0	5	0	0	0	0	0	0	0	0	0	0
GO:0031145~anaphase-promoting complex-dependent catabolic process	0	0	0	0	0	0	0	7	0	0	0	13	0	0	0	0	0	0
GO:0009303~rRNA transcription	0	0	0	0	0	0	0	5	0	0	0	0	0	0	4	0	0	0
GO:0051444~negative regulation of ubiquitin-protein transferase activity	0	0	0	0	0	0	0	7	0	0	0	13	0	0	0	0	0	0
GO:1903046~meiotic cell cycle process	0	0	0	0	0	0	0	10	0	0	0	0	0	0	0	0	0	0
GO:0051567~histone H3-K9 methylation	0	0	0	0	0	0	0	5	0	0	0	0	0	0	0	0	0	0
GO:1904668~positive regulation of ubiquitin protein ligase activity	0	0	0	0	0	0	0	7	0	0	0	13	0	0	0	0	0	0
GO:0010948~negative regulation of cell cycle process	0	0	0	0	0	0	0	11	0	0	0	0	0	0	0	0	0	0
GO:1904666~regulation of ubiquitin protein ligase activity	0	0	0	0	0	0	0	7	0	0	0	13	0	0	0	0	0	0
GO:0071897~DNA biosynthetic process	0	0	0	0	0	0	0	10	0	0	0	0	0	0	0	0	0	0
GO:0051054~positive regulation of DNA metabolic process	0	0	0	0	0	0	0	10	0	0	0	0	0	0	0	0	0	0
GO:0070647~protein modification by small protein conjugation or removal	0	0	0	0	0	0	0	25	0	0	24	13	0	0	0	0	0	0
GO:0090068~positive regulation of cell cycle process	0	0	0	0	0	0	0	11	0	0	0	0	0	0	0	0	0	0
GO:2000060~positive regulation of protein ubiquitination involved in ubiquitin-dependent protein catabolic process	0	0	0	0	0	0	0	7	0	0	0	13	0	0	0	0	0	0
GO:0060249~anatomical structure homeostasis	0	0	0	0	0	0	0	13	0	0	0	0	0	0	0	0	0	0
GO:0044772~mitotic cell cycle phase transition	0	0	0	0	0	0	0	16	0	0	0	15	0	0	0	0	0	0
GO:0061647~histone H3-K9 modification	0	0	0	0	0	0	0	5	0	0	0	0	0	0	0	0	0	0
GO:0031056~regulation of histone modification	0	0	0	0	0	0	0	8	0	0	0	0	0	0	0	0	0	0
GO:0045786~negative regulation of cell cycle	0	0	0	0	0	0	0	15	0	0	0	0	0	0	0	0	0	0
GO:0045910~negative regulation of DNA recombination	0	0	0	0	0	0	0	4	0	0	0	0	0	0	0	0	0	0
GO:0007052~mitotic spindle organization	0	0	0	0	0	0	0	5	0	0	0	0	0	0	0	0	0	0
GO:0051443~positive regulation of ubiquitin-protein transferase activity	0	0	0	0	0	0	0	7	0	0	0	13	0	0	0	0	0	0
GO:0006303~double-strand break repair via nonhomologous end joining	0	0	0	0	0	0	0	6	0	0	0	0	0	0	0	0	0	0
GO:0019985~translesion synthesis	0	0	0	0	0	0	0	5	0	0	0	0	0	0	0	0	0	0
GO:0006266~DNA ligation	0	0	0	0	0	0	0	4	0	0	0	0	0	0	0	0	0	0
GO:0022414~reproductive process	0	0	0	0	0	0	0	29	0	0	0	0	0	0	0	0	0	0
GO:0045944~positive regulation of transcription from RNA polymerase II promoter	0	0	0	0	0	0	0	24	0	0	0	0	0	0	0	0	0	0
GO:0000003~reproduction	0	0	0	0	0	0	0	29	0	0	0	0	0	0	0	0	0	0
GO:0043570~maintenance of DNA repeat elements	0	0	0	0	0	0	0	3	0	0	0	0	0	0	0	0	0	0
GO:0032876~negative regulation of DNA endoreduplication	0	0	0	0	0	0	0	3	0	0	0	0	0	0	0	2	0	0
GO:0000731~DNA synthesis involved in DNA repair	0	0	0	0	0	0	0	6	0	0	0	0	0	0	0	0	0	0
GO:0000726~non-recombinational repair	0	0	0	0	0	0	0	6	0	0	0	0	0	0	0	0	0	0
GO:0016578~histone deubiquitination	0	0	0	0	0	0	0	4	0	0	0	0	0	0	0	0	0	0
GO:0051096~positive regulation of helicase activity	0	0	0	0	0	0	0	3	0	0	0	0	0	0	0	0	0	0
GO:0000710~meiotic mismatch repair	0	0	0	0	0	0	0	3	0	0	0	0	0	0	0	0	0	0
GO:0010216~maintenance of DNA methylation	0	0	0	0	0	0	0	3	0	0	0	0	0	0	0	0	0	0
GO:0051438~regulation of ubiquitin-protein transferase activity	0	0	0	0	0	0	0	7	0	0	0	13	0	0	0	0	0	0
GO:0009314~response to radiation	0	0	0	0	0	0	0	13	0	0	0	0	0	0	0	0	0	0
GO:0010639~negative regulation of organelle organization	0	0	0	0	0	0	0	11	0	0	0	0	0	0	0	0	0	0
GO:0008406~gonad development	0	0	0	0	0	0	0	9	0	0	0	0	0	0	0	0	0	0
GO:0051123~RNA polymerase II transcriptional preinitiation complex assembly	0	0	0	0	0	0	0	4	0	0	0	0	0	0	0	0	0	0
GO:1903052~positive regulation of proteolysis involved in cellular protein catabolic process	0	0	0	0	0	0	0	8	0	0	0	13	0	0	0	0	0	0
GO:0045137~development of primary sexual characteristics	0	0	0	0	0	0	0	9	0	0	0	0	0	0	0	0	0	0
GO:0009411~response to UV	0	0	0	0	0	0	0	7	0	0	0	0	0	0	0	0	0	0
GO:0051256~mitotic spindle midzone assembly	0	0	0	0	0	0	0	3	0	0	0	0	0	0	0	0	0	0
GO:0075713~establishment of integrated proviral latency	0	0	0	0	0	0	0	3	0	0	0	0	0	0	0	0	0	0
GO:0042023~DNA endoreduplication	0	0	0	0	0	0	0	3	0	0	0	0	0	0	0	0	0	0
GO:0032875~regulation of DNA endoreduplication	0	0	0	0	0	0	0	3	0	0	0	0	0	0	0	0	0	0
GO:0042787~protein ubiquitination involved in ubiquitin-dependent protein catabolic process	0	0	0	0	0	0	0	9	0	0	0	13	0	0	0	0	0	0
GO:2000278~regulation of DNA biosynthetic process	0	0	0	0	0	0	0	6	0	0	0	0	0	0	0	0	0	0
GO:0070897~DNA-templated transcriptional preinitiation complex assembly	0	0	0	0	0	0	0	4	0	0	0	0	0	0	0	0	0	0
GO:1903050~regulation of proteolysis involved in cellular protein catabolic process	0	0	0	0	0	0	0	9	5	0	0	13	0	0	0	0	0	0
GO:0000022~mitotic spindle elongation	0	0	0	0	0	0	0	3	0	0	0	0	0	0	0	0	0	0
GO:0051095~regulation of helicase activity	0	0	0	0	0	0	0	3	0	0	0	0	0	0	0	0	0	0
GO:0006399~tRNA metabolic process	0	0	0	0	0	0	0	8	0	0	0	0	0	0	0	0	0	0
GO:0045787~positive regulation of cell cycle	0	0	0	0	0	0	0	11	0	0	0	0	0	0	0	0	0	0
GO:1903364~positive regulation of cellular protein catabolic process	0	0	0	0	0	0	0	8	0	0	0	13	0	0	0	0	0	0
GO:0031060~regulation of histone methylation	0	0	0	0	0	0	0	5	0	0	0	0	0	0	0	0	0	0
GO:0019043~establishment of viral latency	0	0	0	0	0	0	0	3	0	0	0	0	0	0	0	0	0	0
GO:0051231~spindle elongation	0	0	0	0	0	0	0	3	0	0	0	0	0	0	0	0	0	0
GO:0051255~spindle midzone assembly	0	0	0	0	0	0	0	3	0	0	0	0	0	0	0	0	0	0
GO:0010212~response to ionizing radiation	0	0	0	0	0	0	0	7	0	0	0	0	0	0	0	0	0	0
GO:0010165~response to X-ray	0	0	0	0	0	0	0	4	0	0	0	0	0	0	0	0	0	0
GO:0000281~mitotic cytokinesis	0	0	0	0	0	0	0	4	0	0	0	0	0	0	0	0	0	0
GO:2001252~positive regulation of chromosome organization	0	0	0	0	0	0	0	7	0	0	0	0	0	0	0	0	0	0
GO:1903362~regulation of cellular protein catabolic process	0	0	0	0	0	0	0	9	0	0	0	13	0	0	0	0	0	0
GO:0007127~meiosis I	0	0	0	0	0	0	0	6	0	0	0	0	0	0	0	0	0	0
GO:0031396~regulation of protein ubiquitination	0	0	0	0	0	0	0	9	0	0	0	13	0	0	0	0	0	0
GO:0051103~DNA ligation involved in DNA repair	0	0	0	0	0	0	0	3	0	0	0	0	0	0	0	0	0	0
GO:0019042~viral latency	0	0	0	0	0	0	0	3	0	0	0	0	0	0	0	0	0	0
GO:0006298~mismatch repair	0	0	0	0	0	0	0	4	0	0	0	0	0	0	0	0	0	0
GO:0051783~regulation of nuclear division	0	0	0	0	0	0	0	7	0	0	0	0	0	0	0	0	0	0
GO:0042026~protein refolding	0	0	0	0	0	0	0	0	5	0	0	0	0	0	0	0	0	0
GO:0051338~regulation of transferase activity	0	0	0	0	0	0	0	0	12	0	0	13	0	0	0	0	0	0
GO:0031399~regulation of protein modification process	0	0	0	0	0	0	0	0	16	0	0	14	0	0	0	0	0	0
GO:0031401~positive regulation of protein modification process	0	0	0	0	0	0	0	0	12	0	0	14	0	0	0	0	0	0
GO:0032270~positive regulation of cellular protein metabolic process	0	0	0	0	0	0	0	0	13	0	0	14	0	0	0	0	0	0
GO:0080134~regulation of response to stress	0	0	0	0	0	0	0	0	12	0	23	14	0	0	0	0	0	0
GO:0032268~regulation of cellular protein metabolic process	0	0	0	0	0	0	0	0	17	0	0	14	0	0	0	0	0	0
GO:0051247~positive regulation of protein metabolic process	0	0	0	0	0	0	0	0	13	0	0	14	0	0	0	0	0	0
GO:0043549~regulation of kinase activity	0	0	0	0	0	0	0	0	9	0	0	0	0	0	0	0	0	0
GO:0051129~negative regulation of cellular component organization	0	0	0	0	0	0	0	0	8	0	0	0	0	0	0	0	0	0
GO:0051347~positive regulation of transferase activity	0	0	0	0	0	0	0	0	8	0	0	13	0	0	0	0	0	0
GO:0032434~regulation of proteasomal ubiquitin-dependent protein catabolic process	0	0	0	0	0	0	0	0	4	0	0	0	0	0	0	0	0	0
GO:0051246~regulation of protein metabolic process	0	0	0	0	0	0	0	0	17	0	0	14	0	0	0	0	0	0
GO:0031647~regulation of protein stability	0	0	0	0	0	0	0	0	5	0	0	0	0	0	0	0	0	0
GO:0001934~positive regulation of protein phosphorylation	0	0	0	0	0	0	0	0	9	0	0	0	0	0	0	0	0	0
GO:0072583~clathrin-mediated endocytosis	0	0	0	0	0	0	0	0	3	0	0	0	0	0	0	0	0	12
GO:0006464~cellular protein modification process	0	0	0	0	0	0	0	0	22	0	31	15	0	0	0	0	0	0
GO:0036211~protein modification process	0	0	0	0	0	0	0	0	22	0	31	15	0	0	0	0	0	0
GO:0048278~vesicle docking	0	0	0	0	0	0	0	0	0	10	0	0	0	6	0	0	0	17
GO:0042147~retrograde transport, endosome to Golgi	0	0	0	0	0	0	0	0	0	9	0	0	0	7	0	0	0	28
GO:0044801~single-organism membrane fusion	0	0	0	0	0	0	0	0	0	11	0	0	0	8	0	0	0	27
GO:0006887~exocytosis	0	0	0	0	0	0	0	0	0	17	0	0	0	10	0	0	0	30
GO:0048284~organelle fusion	0	0	0	0	0	0	0	0	0	11	0	0	0	8	0	0	0	29
GO:0015804~neutral amino acid transport	0	0	0	0	0	0	0	0	0	6	0	0	0	0	0	0	0	5
GO:0006906~vesicle fusion	0	0	0	0	0	0	0	0	0	9	0	0	0	7	0	0	0	25
GO:0008286~insulin receptor signaling pathway	0	0	0	0	0	0	0	0	0	9	0	0	0	5	0	0	0	0
GO:0090174~organelle membrane fusion	0	0	0	0	0	0	0	0	0	9	0	0	0	7	0	0	0	25
GO:0007043~cell-cell junction assembly	0	0	0	0	0	0	0	0	0	8	0	0	0	0	0	0	0	0
GO:0032869~cellular response to insulin stimulus	0	0	0	0	0	0	0	0	0	11	0	0	0	0	0	0	0	0
GO:0070830~bicellular tight junction assembly	0	0	0	0	0	0	0	0	0	6	0	0	0	0	0	0	0	0
GO:0034329~cell junction assembly	0	0	0	0	0	0	0	0	0	11	0	0	0	0	0	0	0	0
GO:0016337~single organismal cell-cell adhesion	0	0	0	0	0	0	0	0	0	22	0	0	0	0	0	0	0	0
GO:0006892~post-Golgi vesicle-mediated transport	0	0	0	0	0	0	0	0	0	7	0	0	0	0	0	0	0	21
GO:0032940~secretion by cell	0	0	0	0	0	0	0	0	0	26	0	0	0	0	0	0	0	46
GO:0030001~metal ion transport	0	0	0	0	0	0	0	0	0	23	0	0	0	0	0	0	0	36
GO:0043297~apical junction assembly	0	0	0	0	0	0	0	0	0	6	0	0	0	0	0	0	0	0
GO:0007041~lysosomal transport	0	0	0	0	0	0	0	0	0	7	0	0	0	5	0	0	0	22
GO:0046903~secretion	0	0	0	0	0	0	0	0	0	27	0	0	0	0	0	0	0	50
GO:0051701~interaction with host	0	0	0	0	0	0	0	0	0	9	9	0	0	6	0	0	0	0
GO:0098911~regulation of ventricular cardiac muscle cell action potential	0	0	0	0	0	0	0	0	0	4	0	0	0	0	0	0	0	0
GO:0032868~response to insulin	0	0	0	0	0	0	0	0	0	11	0	0	0	0	0	0	0	0
GO:0015849~organic acid transport	0	0	0	0	0	0	0	0	0	8	0	0	0	0	0	0	0	0
GO:0002433~immune response-regulating cell surface receptor signaling pathway involved in phagocytosis	0	0	0	0	0	0	0	0	0	8	0	0	0	0	0	0	0	0
GO:0038096~Fc-gamma receptor signaling pathway involved in phagocytosis	0	0	0	0	0	0	0	0	0	8	0	0	0	0	0	0	0	0
GO:0006904~vesicle docking involved in exocytosis	0	0	0	0	0	0	0	0	0	5	0	0	0	0	0	0	0	8
GO:0043001~Golgi to plasma membrane protein transport	0	0	0	0	0	0	0	0	0	5	0	0	0	0	0	0	0	9
GO:0002431~Fc receptor mediated stimulatory signaling pathway	0	0	0	0	0	0	0	0	0	8	0	0	0	0	0	0	0	0
GO:0002064~epithelial cell development	0	0	0	0	0	0	0	0	0	10	0	0	0	0	0	0	0	0
GO:0038094~Fc-gamma receptor signaling pathway	0	0	0	0	0	0	0	0	0	8	0	0	0	0	0	0	0	0
GO:0071310~cellular response to organic substance	0	0	0	0	0	0	0	0	0	42	0	16	0	0	0	0	0	0
GO:0016055~Wnt signaling pathway	0	0	0	0	0	0	0	0	0	15	0	13	0	0	0	0	0	0
GO:0198738~cell-cell signaling by wnt	0	0	0	0	0	0	0	0	0	15	0	13	0	0	0	0	0	0
GO:0031532~actin cytoskeleton reorganization	0	0	0	0	0	0	0	0	0	6	0	0	0	0	0	0	0	0
GO:0048584~positive regulation of response to stimulus	0	0	0	0	0	0	0	0	0	39	0	15	0	0	0	0	0	0
GO:0043112~receptor metabolic process	0	0	0	0	0	0	0	0	0	8	0	0	0	0	0	0	0	15
GO:0050776~regulation of immune response	0	0	0	0	0	0	0	0	0	22	0	15	0	0	0	0	0	0
GO:0006812~cation transport	0	0	0	0	0	0	0	0	0	23	0	0	0	0	0	0	0	39
GO:0050865~regulation of cell activation	0	0	0	0	0	0	0	0	0	15	0	0	0	0	0	0	0	0
GO:0090630~activation of GTPase activity	0	0	0	0	0	0	0	0	0	6	0	0	0	0	0	0	0	7
GO:0006814~sodium ion transport	0	0	0	0	0	0	0	0	0	9	0	0	0	0	0	0	0	11
GO:0032878~regulation of establishment or maintenance of cell polarity	0	0	0	0	0	0	0	0	0	4	0	0	0	0	0	0	0	0
GO:0071375~cellular response to peptide hormone stimulus	0	0	0	0	0	0	0	0	0	11	0	0	0	0	0	0	0	0
GO:0007267~cell-cell signaling	0	0	0	0	0	0	0	0	0	31	0	13	0	0	0	0	0	44
GO:0050863~regulation of T cell activation	0	0	0	0	0	0	0	0	0	11	0	0	0	0	0	0	0	0
GO:0031589~cell-substrate adhesion	0	0	0	0	0	0	0	0	0	11	0	0	0	0	0	0	0	0
GO:0050870~positive regulation of T cell activation	0	0	0	0	0	0	0	0	0	9	0	0	0	0	0	0	0	0
GO:0002694~regulation of leukocyte activation	0	0	0	0	0	0	0	0	0	14	0	0	0	0	0	0	0	0
GO:0003333~amino acid transmembrane transport	0	0	0	0	0	0	0	0	0	5	0	0	0	0	0	0	0	0
GO:1905114~cell surface receptor signaling pathway involved in cell-cell signaling	0	0	0	0	0	0	0	0	0	15	0	13	0	0	0	0	0	0
GO:1903037~regulation of leukocyte cell-cell adhesion	0	0	0	0	0	0	0	0	0	11	0	0	0	0	0	0	0	0
GO:0006865~amino acid transport	0	0	0	0	0	0	0	0	0	6	0	0	0	0	0	0	0	0
GO:0098901~regulation of cardiac muscle cell action potential	0	0	0	0	0	0	0	0	0	4	0	0	0	0	0	0	0	0
GO:1901653~cellular response to peptide	0	0	0	0	0	0	0	0	0	11	0	0	0	0	0	0	0	0
GO:0086003~cardiac muscle cell contraction	0	0	0	0	0	0	0	0	0	5	0	0	0	0	0	0	0	0
GO:1903039~positive regulation of leukocyte cell-cell adhesion	0	0	0	0	0	0	0	0	0	9	0	0	0	0	0	0	0	0
GO:0032418~lysosome localization	0	0	0	0	0	0	0	0	0	5	0	0	0	9	0	0	0	12
GO:0060322~head development	0	0	0	0	0	0	0	0	0	18	0	0	0	0	0	0	0	0
GO:0002480~antigen processing and presentation of exogenous peptide antigen via MHC class I, TAP-independent	0	0	0	0	0	0	0	0	0	3	0	0	0	0	0	0	0	0
GO:0002682~regulation of immune system process	0	0	0	0	0	0	0	0	0	28	0	15	0	0	0	0	0	0
GO:0097479~synaptic vesicle localization	0	0	0	0	0	0	0	0	0	7	0	0	0	0	0	0	0	12
GO:0019882~antigen processing and presentation	0	0	0	0	0	0	0	0	0	9	0	13	0	0	0	0	0	16
GO:0006909~phagocytosis	0	0	0	0	0	0	0	0	0	10	0	0	0	0	0	0	0	0
GO:0006811~ion transport	0	0	0	0	0	0	0	0	0	29	0	0	0	0	0	0	0	47
GO:0022407~regulation of cell-cell adhesion	0	0	0	0	0	0	0	0	0	12	0	0	0	0	0	0	0	0
GO:1905039~carboxylic acid transmembrane transport	0	0	0	0	0	0	0	0	0	5	0	0	0	0	0	0	0	0
GO:1900076~regulation of cellular response to insulin stimulus	0	0	0	0	0	0	0	0	0	5	0	0	0	0	0	0	0	0
GO:0006623~protein targeting to vacuole	0	0	0	0	0	0	0	0	0	4	0	0	0	0	0	0	0	9
GO:0045321~leukocyte activation	0	0	0	0	0	0	0	0	0	18	0	0	0	0	0	0	0	0
GO:0051251~positive regulation of lymphocyte activation	0	0	0	0	0	0	0	0	0	10	0	0	0	0	0	0	0	0
GO:1903825~organic acid transmembrane transport	0	0	0	0	0	0	0	0	0	5	0	0	0	0	0	0	0	0
GO:0072666~establishment of protein localization to vacuole	0	0	0	0	0	0	0	0	0	4	0	0	0	0	0	0	0	9
GO:0070201~regulation of establishment of protein localization	0	0	0	0	0	0	0	0	0	19	0	0	0	0	0	0	0	0
GO:0086001~cardiac muscle cell action potential	0	0	0	0	0	0	0	0	0	5	0	0	0	0	0	0	0	0
GO:0070887~cellular response to chemical stimulus	0	0	0	0	0	0	0	0	0	45	0	16	0	0	0	0	0	0
GO:0043434~response to peptide hormone	0	0	0	0	0	0	0	0	0	12	0	0	0	0	0	0	0	0
GO:0086004~regulation of cardiac muscle cell contraction	0	0	0	0	0	0	0	0	0	4	0	0	0	0	0	0	0	0
GO:0002684~positive regulation of immune system process	0	0	0	0	0	0	0	0	0	21	0	15	0	0	0	0	0	0
GO:0030155~regulation of cell adhesion	0	0	0	0	0	0	0	0	0	16	0	0	0	0	0	0	0	0
GO:0006836~neurotransmitter transport	0	0	0	0	0	0	0	0	0	8	0	0	0	0	0	0	0	13
GO:0034498~early endosome to Golgi transport	0	0	0	0	0	0	0	0	0	3	0	0	0	0	0	0	0	9
GO:0022409~positive regulation of cell-cell adhesion	0	0	0	0	0	0	0	0	0	9	0	0	0	0	0	0	0	0
GO:0051249~regulation of lymphocyte activation	0	0	0	0	0	0	0	0	0	12	0	0	0	0	0	0	0	0
GO:0048857~neural nucleus development	0	0	0	0	0	0	0	0	0	5	0	0	0	0	0	0	0	0
GO:0035315~hair cell differentiation	0	0	0	0	0	0	0	0	0	4	0	0	0	0	0	0	0	0
GO:0001775~cell activation	0	0	0	0	0	0	0	0	0	20	0	0	0	0	0	0	0	0
GO:0046718~viral entry into host cell	0	0	0	0	0	0	0	0	0	6	0	0	0	0	0	0	0	0
GO:0051806~entry into cell of other organism involved in symbiotic interaction	0	0	0	0	0	0	0	0	0	6	0	0	0	0	0	0	0	0
GO:0051828~entry into other organism involved in symbiotic interaction	0	0	0	0	0	0	0	0	0	6	0	0	0	0	0	0	0	0
GO:0030260~entry into host cell	0	0	0	0	0	0	0	0	0	6	0	0	0	0	0	0	0	0
GO:0044409~entry into host	0	0	0	0	0	0	0	0	0	6	0	0	0	0	0	0	0	0
GO:2001275~positive regulation of glucose import in response to insulin stimulus	0	0	0	0	0	0	0	0	0	3	0	0	0	0	0	0	0	0
GO:0055085~transmembrane transport	0	0	0	0	0	0	0	0	0	26	0	0	0	0	0	0	0	43
GO:0006606~protein import into nucleus	0	0	0	0	0	0	0	0	0	0	20	0	0	0	0	0	0	0
GO:0044744~protein targeting to nucleus	0	0	0	0	0	0	0	0	0	0	20	0	0	0	0	0	0	0
GO:1902593~single-organism nuclear import	0	0	0	0	0	0	0	0	0	0	20	0	0	0	0	0	0	0
GO:0017038~protein import	0	0	0	0	0	0	0	0	0	0	21	0	0	0	0	0	0	0
GO:0051170~nuclear import	0	0	0	0	0	0	0	0	0	0	20	0	0	0	0	0	0	0
GO:0006607~NLS-bearing protein import into nucleus	0	0	0	0	0	0	0	0	0	0	7	0	0	0	0	0	0	0
GO:0019054~modulation by virus of host process	0	0	0	0	0	0	0	0	0	0	7	0	0	0	0	0	0	0
GO:0044068~modulation by symbiont of host cellular process	0	0	0	0	0	0	0	0	0	0	7	0	0	0	0	0	0	0
GO:0019048~modulation by virus of host morphology or physiology	0	0	0	0	0	0	0	0	0	0	7	0	0	4	0	0	0	0
GO:0044003~modification by symbiont of host morphology or physiology	0	0	0	0	0	0	0	0	0	0	7	0	0	4	0	0	0	0
GO:0071705~nitrogen compound transport	0	0	0	0	0	0	0	0	0	0	16	0	0	0	0	0	0	0
GO:0051817~modification of morphology or physiology of other organism involved in symbiotic interaction	0	0	0	0	0	0	0	0	0	0	7	0	0	5	0	0	0	0
GO:0035821~modification of morphology or physiology of other organism	0	0	0	0	0	0	0	0	0	0	7	0	0	5	0	0	0	0
GO:0050000~chromosome localization	0	0	0	0	0	0	0	0	0	0	4	0	0	0	0	0	0	0
GO:0006521~regulation of cellular amino acid metabolic process	0	0	0	0	0	0	0	0	0	0	0	13	0	0	0	0	0	0
GO:0002479~antigen processing and presentation of exogenous peptide antigen via MHC class I, TAP-dependent	0	0	0	0	0	0	0	0	0	0	0	13	0	0	0	0	0	0
GO:0042590~antigen processing and presentation of exogenous peptide antigen via MHC class I	0	0	0	0	0	0	0	0	0	0	0	13	0	0	0	0	0	0
GO:0033238~regulation of cellular amine metabolic process	0	0	0	0	0	0	0	0	0	0	0	13	0	0	0	0	0	0
GO:0002474~antigen processing and presentation of peptide antigen via MHC class I	0	0	0	0	0	0	0	0	0	0	0	13	0	0	0	0	0	0
GO:0002223~stimulatory C-type lectin receptor signaling pathway	0	0	0	0	0	0	0	0	0	0	0	13	0	0	0	0	0	0
GO:0038061~NIK/NF-kappaB signaling	0	0	0	0	0	0	0	0	0	0	0	13	0	0	0	0	0	0
GO:0002220~innate immune response activating cell surface receptor signaling pathway	0	0	0	0	0	0	0	0	0	0	0	13	0	0	0	0	0	0
GO:0060071~Wnt signaling pathway, planar cell polarity pathway	0	0	0	0	0	0	0	0	0	0	0	13	0	0	0	0	0	0
GO:0090175~regulation of establishment of planar polarity	0	0	0	0	0	0	0	0	0	0	0	13	0	0	0	0	0	0
GO:0044106~cellular amine metabolic process	0	0	0	0	0	0	0	0	0	0	0	13	0	0	0	0	0	0
GO:0090263~positive regulation of canonical Wnt signaling pathway	0	0	0	0	0	0	0	0	0	0	0	13	0	0	0	0	0	0
GO:0007164~establishment of tissue polarity	0	0	0	0	0	0	0	0	0	0	0	13	0	0	0	0	0	0
GO:0001736~establishment of planar polarity	0	0	0	0	0	0	0	0	0	0	0	13	0	0	0	0	0	0
GO:0009308~amine metabolic process	0	0	0	0	0	0	0	0	0	0	0	13	0	0	0	0	0	0
GO:0001738~morphogenesis of a polarized epithelium	0	0	0	0	0	0	0	0	0	0	0	13	0	0	0	0	0	0
GO:0033209~tumor necrosis factor-mediated signaling pathway	0	0	0	0	0	0	0	0	0	0	0	13	0	0	0	0	0	0
GO:0043488~regulation of mRNA stability	0	0	0	0	0	0	0	0	0	0	0	13	0	0	0	0	0	0
GO:0043487~regulation of RNA stability	0	0	0	0	0	0	0	0	0	0	0	13	0	0	0	0	0	0
GO:0030177~positive regulation of Wnt signaling pathway	0	0	0	0	0	0	0	0	0	0	0	13	0	0	0	0	0	0
GO:0035567~non-canonical Wnt signaling pathway	0	0	0	0	0	0	0	0	0	0	0	13	0	0	0	0	0	0
GO:0010565~regulation of cellular ketone metabolic process	0	0	0	0	0	0	0	0	0	0	0	13	0	0	0	0	0	0
GO:0002478~antigen processing and presentation of exogenous peptide antigen	0	0	0	0	0	0	0	0	0	0	0	13	0	0	0	0	0	13
GO:0090090~negative regulation of canonical Wnt signaling pathway	0	0	0	0	0	0	0	0	0	0	0	13	0	0	0	0	0	0
GO:0042180~cellular ketone metabolic process	0	0	0	0	0	0	0	0	0	0	0	14	0	0	0	0	0	0
GO:0050852~T cell receptor signaling pathway	0	0	0	0	0	0	0	0	0	0	0	13	0	0	0	0	0	0
GO:0019884~antigen processing and presentation of exogenous antigen	0	0	0	0	0	0	0	0	0	0	0	13	0	0	0	0	0	15
GO:0048002~antigen processing and presentation of peptide antigen	0	0	0	0	0	0	0	0	0	0	0	13	0	0	0	0	0	13
GO:0038095~Fc-epsilon receptor signaling pathway	0	0	0	0	0	0	0	0	0	0	0	13	0	0	0	0	0	0
GO:0031398~positive regulation of protein ubiquitination	0	0	0	0	0	0	0	0	0	0	0	13	0	0	0	0	0	0
GO:1903322~positive regulation of protein modification by small protein conjugation or removal	0	0	0	0	0	0	0	0	0	0	0	13	0	0	0	0	0	0
GO:0030178~negative regulation of Wnt signaling pathway	0	0	0	0	0	0	0	0	0	0	0	13	0	0	0	0	0	0
GO:0002429~immune response-activating cell surface receptor signaling pathway	0	0	0	0	0	0	0	0	0	0	0	15	0	0	0	0	0	0
GO:0050851~antigen receptor-mediated signaling pathway	0	0	0	0	0	0	0	0	0	0	0	13	0	0	0	0	0	0
GO:0060828~regulation of canonical Wnt signaling pathway	0	0	0	0	0	0	0	0	0	0	0	13	0	0	0	0	0	0
GO:0002758~innate immune response-activating signal transduction	0	0	0	0	0	0	0	0	0	0	0	13	0	0	0	0	0	0
GO:0071356~cellular response to tumor necrosis factor	0	0	0	0	0	0	0	0	0	0	0	13	0	0	0	0	0	0
GO:0002218~activation of innate immune response	0	0	0	0	0	0	0	0	0	0	0	13	0	0	0	0	0	0
GO:0000209~protein polyubiquitination	0	0	0	0	0	0	0	0	0	0	0	13	0	0	0	0	0	0
GO:2000027~regulation of organ morphogenesis	0	0	0	0	0	0	0	0	0	0	0	13	0	0	0	0	0	0
GO:0045732~positive regulation of protein catabolic process	0	0	0	0	0	0	0	0	0	0	0	13	0	0	0	0	0	0
GO:0034612~response to tumor necrosis factor	0	0	0	0	0	0	0	0	0	0	0	13	0	0	0	0	0	0
GO:0031331~positive regulation of cellular catabolic process	0	0	0	0	0	0	0	0	0	0	0	13	0	0	0	0	0	0
GO:1903320~regulation of protein modification by small protein conjugation or removal	0	0	0	0	0	0	0	0	0	0	0	13	0	0	0	0	0	0
GO:0060070~canonical Wnt signaling pathway	0	0	0	0	0	0	0	0	0	0	0	13	0	0	0	0	0	0
GO:0045089~positive regulation of innate immune response	0	0	0	0	0	0	0	0	0	0	0	13	0	0	0	0	0	0
GO:0030111~regulation of Wnt signaling pathway	0	0	0	0	0	0	0	0	0	0	0	13	0	0	0	0	0	0
GO:0002253~activation of immune response	0	0	0	0	0	0	0	0	0	0	0	15	0	0	0	0	0	0
GO:0009896~positive regulation of catabolic process	0	0	0	0	0	0	0	0	0	0	0	13	0	0	0	0	0	0
GO:0051348~negative regulation of transferase activity	0	0	0	0	0	0	0	0	0	0	0	13	0	0	0	0	0	0
GO:0045862~positive regulation of proteolysis	0	0	0	0	0	0	0	0	0	0	0	13	0	0	0	0	0	0
GO:0045088~regulation of innate immune response	0	0	0	0	0	0	0	0	0	0	0	13	0	0	0	0	0	0
GO:0042176~regulation of protein catabolic process	0	0	0	0	0	0	0	0	0	0	0	13	0	0	0	0	0	0
GO:0031329~regulation of cellular catabolic process	0	0	0	0	0	0	0	0	0	0	0	13	0	0	0	0	0	0
GO:0031349~positive regulation of defense response	0	0	0	0	0	0	0	0	0	0	0	13	0	0	0	0	0	0
GO:0050778~positive regulation of immune response	0	0	0	0	0	0	0	0	0	0	0	15	0	0	0	0	0	0
GO:0010608~posttranscriptional regulation of gene expression	0	0	0	0	0	0	0	0	0	0	0	13	0	0	16	0	0	0
GO:0043086~negative regulation of catalytic activity	0	0	0	0	0	0	0	0	0	0	0	15	0	0	0	0	0	0
GO:0019221~cytokine-mediated signaling pathway	0	0	0	0	0	0	0	0	0	0	0	13	0	0	0	0	0	0
GO:0006511~ubiquitin-dependent protein catabolic process	0	0	0	0	0	0	0	0	0	0	0	13	0	0	0	0	0	0
GO:0031400~negative regulation of protein modification process	0	0	0	0	0	0	0	0	0	0	0	13	0	0	0	0	0	0
GO:0019941~modification-dependent protein catabolic process	0	0	0	0	0	0	0	0	0	0	0	13	0	0	0	0	0	0
GO:0043632~modification-dependent macromolecule catabolic process	0	0	0	0	0	0	0	0	0	0	0	13	0	0	0	0	0	0
GO:0051603~proteolysis involved in cellular protein catabolic process	0	0	0	0	0	0	0	0	0	0	0	13	0	0	0	0	0	0
GO:0045087~innate immune response	0	0	0	0	0	0	0	0	0	0	0	14	0	0	0	0	0	0
GO:0031347~regulation of defense response	0	0	0	0	0	0	0	0	0	0	0	13	0	0	0	0	0	0
GO:0044257~cellular protein catabolic process	0	0	0	0	0	0	0	0	0	0	0	13	0	0	0	0	0	0
GO:0071345~cellular response to cytokine stimulus	0	0	0	0	0	0	0	0	0	0	0	13	0	0	0	0	0	0
GO:0030162~regulation of proteolysis	0	0	0	0	0	0	0	0	0	0	0	13	0	0	0	0	0	0
GO:0044092~negative regulation of molecular function	0	0	0	0	0	0	0	0	0	0	0	15	0	0	0	0	0	0
GO:0016567~protein ubiquitination	0	0	0	0	0	0	0	0	0	0	0	13	0	0	0	0	0	0
GO:0034097~response to cytokine	0	0	0	0	0	0	0	0	0	0	0	13	0	0	0	0	0	0
GO:0000165~MAPK cascade	0	0	0	0	0	0	0	0	0	0	0	13	0	0	0	0	0	0
GO:0023014~signal transduction by protein phosphorylation	0	0	0	0	0	0	0	0	0	0	0	13	0	0	0	0	0	0
GO:0009968~negative regulation of signal transduction	0	0	0	0	0	0	0	0	0	0	0	14	0	0	0	0	0	0
GO:0010648~negative regulation of cell communication	0	0	0	0	0	0	0	0	0	0	0	14	0	0	0	0	0	0
GO:0023057~negative regulation of signaling	0	0	0	0	0	0	0	0	0	0	0	14	0	0	0	0	0	0
GO:0032269~negative regulation of cellular protein metabolic process	0	0	0	0	0	0	0	0	0	0	0	13	0	0	0	0	0	0
GO:0009887~organ morphogenesis	0	0	0	0	0	0	0	0	0	0	0	13	0	0	0	0	0	0
GO:0051248~negative regulation of protein metabolic process	0	0	0	0	0	0	0	0	0	0	0	13	0	0	0	0	0	0
GO:0060429~epithelium development	0	0	0	0	0	0	0	0	0	0	0	13	0	0	0	0	0	0
GO:0006955~immune response	0	0	0	0	0	0	0	0	0	0	0	15	0	0	0	0	0	0
GO:0048585~negative regulation of response to stimulus	0	0	0	0	0	0	0	0	0	0	0	14	0	0	0	0	0	0
GO:0009967~positive regulation of signal transduction	0	0	0	0	0	0	0	0	0	0	0	14	0	0	0	0	0	0
GO:0006952~defense response	0	0	0	0	0	0	0	0	0	0	0	14	0	0	0	0	0	0
GO:0043248~proteasome assembly	0	0	0	0	0	0	0	0	0	0	0	4	0	0	0	0	0	0
GO:0010647~positive regulation of cell communication	0	0	0	0	0	0	0	0	0	0	0	14	0	0	0	0	0	0
GO:0023056~positive regulation of signaling	0	0	0	0	0	0	0	0	0	0	0	14	0	0	0	0	0	0
GO:0006508~proteolysis	0	0	0	0	0	0	0	0	0	0	0	13	0	0	0	0	0	0
GO:2000026~regulation of multicellular organismal development	0	0	0	0	0	0	0	0	0	0	0	13	0	0	0	0	0	0
GO:0030048~actin filament-based movement	0	0	0	0	0	0	0	0	0	0	0	4	0	0	0	0	0	0
GO:0043686~co-translational protein modification	0	0	0	0	0	0	0	0	0	0	0	0	2	0	0	0	0	0
GO:0032008~positive regulation of TOR signaling	0	0	0	0	0	0	0	0	0	0	0	0	0	7	0	0	0	0
GO:0032006~regulation of TOR signaling	0	0	0	0	0	0	0	0	0	0	0	0	0	7	0	0	0	0
GO:0031929~TOR signaling	0	0	0	0	0	0	0	0	0	0	0	0	0	7	0	0	0	0
GO:0051452~intracellular pH reduction	0	0	0	0	0	0	0	0	0	0	0	0	0	6	0	0	0	6
GO:0045851~pH reduction	0	0	0	0	0	0	0	0	0	0	0	0	0	6	0	0	0	6
GO:0090383~phagosome acidification	0	0	0	0	0	0	0	0	0	0	0	0	0	5	0	0	0	0
GO:0071230~cellular response to amino acid stimulus	0	0	0	0	0	0	0	0	0	0	0	0	0	6	0	0	0	0
GO:0033572~transferrin transport	0	0	0	0	0	0	0	0	0	0	0	0	0	5	0	0	0	5
GO:0090382~phagosome maturation	0	0	0	0	0	0	0	0	0	0	0	0	0	5	0	0	0	5
GO:0072512~trivalent inorganic cation transport	0	0	0	0	0	0	0	0	0	0	0	0	0	5	0	0	0	5
GO:0015682~ferric iron transport	0	0	0	0	0	0	0	0	0	0	0	0	0	5	0	0	0	5
GO:0051453~regulation of intracellular pH	0	0	0	0	0	0	0	0	0	0	0	0	0	6	0	0	0	7
GO:0030641~regulation of cellular pH	0	0	0	0	0	0	0	0	0	0	0	0	0	6	0	0	0	7
GO:0043200~response to amino acid	0	0	0	0	0	0	0	0	0	0	0	0	0	6	0	0	0	0
GO:0006885~regulation of pH	0	0	0	0	0	0	0	0	0	0	0	0	0	6	0	0	0	0
GO:0010506~regulation of autophagy	0	0	0	0	0	0	0	0	0	0	0	0	0	9	0	0	0	0
GO:0006826~iron ion transport	0	0	0	0	0	0	0	0	0	0	0	0	0	5	0	0	0	7
GO:0030004~cellular monovalent inorganic cation homeostasis	0	0	0	0	0	0	0	0	0	0	0	0	0	6	0	0	0	0
GO:0016241~regulation of macroautophagy	0	0	0	0	0	0	0	0	0	0	0	0	0	6	0	0	0	0
GO:1901699~cellular response to nitrogen compound	0	0	0	0	0	0	0	0	0	0	0	0	0	12	0	0	0	0
GO:0071417~cellular response to organonitrogen compound	0	0	0	0	0	0	0	0	0	0	0	0	0	11	0	0	0	0
GO:0055067~monovalent inorganic cation homeostasis	0	0	0	0	0	0	0	0	0	0	0	0	0	6	0	0	0	0
GO:0008333~endosome to lysosome transport	0	0	0	0	0	0	0	0	0	0	0	0	0	4	0	0	0	12
GO:0071229~cellular response to acid chemical	0	0	0	0	0	0	0	0	0	0	0	0	0	6	0	0	0	0
GO:0019079~viral genome replication	0	0	0	0	0	0	0	0	0	0	0	0	0	5	0	0	0	0
GO:0048524~positive regulation of viral process	0	0	0	0	0	0	0	0	0	0	0	0	0	5	0	0	0	0
GO:0017157~regulation of exocytosis	0	0	0	0	0	0	0	0	0	0	0	0	0	6	0	0	0	15
GO:0000041~transition metal ion transport	0	0	0	0	0	0	0	0	0	0	0	0	0	5	0	0	0	14
GO:0061462~protein localization to lysosome	0	0	0	0	0	0	0	0	0	0	0	0	0	3	0	0	0	6
GO:0000027~ribosomal large subunit assembly	0	0	0	0	0	0	0	0	0	0	0	0	0	0	12	0	0	0
GO:0043624~cellular protein complex disassembly	0	0	0	0	0	0	0	0	0	0	0	0	0	0	17	0	0	0
GO:0043241~protein complex disassembly	0	0	0	0	0	0	0	0	0	0	0	0	0	0	17	0	0	0
GO:0032984~macromolecular complex disassembly	0	0	0	0	0	0	0	0	0	0	0	0	0	0	17	0	0	0
GO:0033750~ribosome localization	0	0	0	0	0	0	0	0	0	0	0	0	0	0	4	0	0	0
GO:0033753~establishment of ribosome localization	0	0	0	0	0	0	0	0	0	0	0	0	0	0	4	0	0	0
GO:0000054~ribosomal subunit export from nucleus	0	0	0	0	0	0	0	0	0	0	0	0	0	0	4	0	0	0
GO:0070925~organelle assembly	0	0	0	0	0	0	0	0	0	0	0	0	0	0	21	0	0	27
GO:0071428~rRNA-containing ribonucleoprotein complex export from nucleus	0	0	0	0	0	0	0	0	0	0	0	0	0	0	4	0	0	0
GO:0006417~regulation of translation	0	0	0	0	0	0	0	0	0	0	0	0	0	0	14	0	0	0
GO:0034471~ncRNA 5'-end processing	0	0	0	0	0	0	0	0	0	0	0	0	0	0	3	0	0	0
GO:0000472~endonucleolytic cleavage to generate mature 5'-end of SSU-rRNA from (SSU-rRNA, 5.8S rRNA, LSU-rRNA)	0	0	0	0	0	0	0	0	0	0	0	0	0	0	3	0	0	0
GO:0000967~rRNA 5'-end processing	0	0	0	0	0	0	0	0	0	0	0	0	0	0	3	0	0	0
GO:0034248~regulation of cellular amide metabolic process	0	0	0	0	0	0	0	0	0	0	0	0	0	0	14	0	0	0
GO:0000028~ribosomal small subunit assembly	0	0	0	0	0	0	0	0	0	0	0	0	0	0	4	0	0	0
GO:0000966~RNA 5'-end processing	0	0	0	0	0	0	0	0	0	0	0	0	0	0	3	0	0	0
GO:0031167~rRNA methylation	0	0	0	0	0	0	0	0	0	0	0	0	0	0	4	0	0	0
GO:0007017~microtubule-based process	0	0	0	0	0	0	0	0	0	0	0	0	0	0	0	8	0	27
GO:0030705~cytoskeleton-dependent intracellular transport	0	0	0	0	0	0	0	0	0	0	0	0	0	0	0	4	0	10
GO:0097485~neuron projection guidance	0	0	0	0	0	0	0	0	0	0	0	0	0	0	0	4	0	0
GO:2000059~negative regulation of protein ubiquitination involved in ubiquitin-dependent protein catabolic process	0	0	0	0	0	0	0	0	0	0	0	0	0	0	0	0	2	0
GO:0007033~vacuole organization	0	0	0	0	0	0	0	0	0	0	0	0	0	0	0	0	0	29
GO:0045022~early endosome to late endosome transport	0	0	0	0	0	0	0	0	0	0	0	0	0	0	0	0	0	11
GO:0098927~vesicle-mediated transport between endosomal compartments	0	0	0	0	0	0	0	0	0	0	0	0	0	0	0	0	0	11
GO:0006896~Golgi to vacuole transport	0	0	0	0	0	0	0	0	0	0	0	0	0	0	0	0	0	11
GO:0007032~endosome organization	0	0	0	0	0	0	0	0	0	0	0	0	0	0	0	0	0	13
GO:0042059~negative regulation of epidermal growth factor receptor signaling pathway	0	0	0	0	0	0	0	0	0	0	0	0	0	0	0	0	0	11
GO:1901185~negative regulation of ERBB signaling pathway	0	0	0	0	0	0	0	0	0	0	0	0	0	0	0	0	0	11
GO:1903593~regulation of histamine secretion by mast cell	0	0	0	0	0	0	0	0	0	0	0	0	0	0	0	0	0	6
GO:0097352~autophagosome maturation	0	0	0	0	0	0	0	0	0	0	0	0	0	0	0	0	0	9
GO:0097576~vacuole fusion	0	0	0	0	0	0	0	0	0	0	0	0	0	0	0	0	0	9
GO:0042058~regulation of epidermal growth factor receptor signaling pathway	0	0	0	0	0	0	0	0	0	0	0	0	0	0	0	0	0	12
GO:1901184~regulation of ERBB signaling pathway	0	0	0	0	0	0	0	0	0	0	0	0	0	0	0	0	0	12
GO:0050690~regulation of defense response to virus by virus	0	0	0	0	0	0	0	0	0	0	0	0	0	0	0	0	0	8
GO:0006895~Golgi to endosome transport	0	0	0	0	0	0	0	0	0	0	0	0	0	0	0	0	0	7
GO:0006898~receptor-mediated endocytosis	0	0	0	0	0	0	0	0	0	0	0	0	0	0	0	0	0	22
GO:0033059~cellular pigmentation	0	0	0	0	0	0	0	0	0	0	0	0	0	0	0	0	0	9
GO:0006622~protein targeting to lysosome	0	0	0	0	0	0	0	0	0	0	0	0	0	0	0	0	0	6
GO:0019886~antigen processing and presentation of exogenous peptide antigen via MHC class II	0	0	0	0	0	0	0	0	0	0	0	0	0	0	0	0	0	11
GO:0002495~antigen processing and presentation of peptide antigen via MHC class II	0	0	0	0	0	0	0	0	0	0	0	0	0	0	0	0	0	11
GO:0002504~antigen processing and presentation of peptide or polysaccharide antigen via MHC class II	0	0	0	0	0	0	0	0	0	0	0	0	0	0	0	0	0	11
GO:0048489~synaptic vesicle transport	0	0	0	0	0	0	0	0	0	0	0	0	0	0	0	0	0	12
GO:0097480~establishment of synaptic vesicle localization	0	0	0	0	0	0	0	0	0	0	0	0	0	0	0	0	0	12
GO:0090161~Golgi ribbon formation	0	0	0	0	0	0	0	0	0	0	0	0	0	0	0	0	0	5
GO:0034067~protein localization to Golgi apparatus	0	0	0	0	0	0	0	0	0	0	0	0	0	0	0	0	0	7
GO:0055076~transition metal ion homeostasis	0	0	0	0	0	0	0	0	0	0	0	0	0	0	0	0	0	11
GO:0001919~regulation of receptor recycling	0	0	0	0	0	0	0	0	0	0	0	0	0	0	0	0	0	6
GO:0072600~establishment of protein localization to Golgi	0	0	0	0	0	0	0	0	0	0	0	0	0	0	0	0	0	6
GO:0043473~pigmentation	0	0	0	0	0	0	0	0	0	0	0	0	0	0	0	0	0	10
GO:0045576~mast cell activation	0	0	0	0	0	0	0	0	0	0	0	0	0	0	0	0	0	8
GO:0043303~mast cell degranulation	0	0	0	0	0	0	0	0	0	0	0	0	0	0	0	0	0	7
GO:0002553~histamine secretion by mast cell	0	0	0	0	0	0	0	0	0	0	0	0	0	0	0	0	0	4
GO:0002349~histamine production involved in inflammatory response	0	0	0	0	0	0	0	0	0	0	0	0	0	0	0	0	0	4
GO:0002441~histamine secretion involved in inflammatory response	0	0	0	0	0	0	0	0	0	0	0	0	0	0	0	0	0	4
GO:0007018~microtubule-based movement	0	0	0	0	0	0	0	0	0	0	0	0	0	0	0	0	0	15
GO:0002448~mast cell mediated immunity	0	0	0	0	0	0	0	0	0	0	0	0	0	0	0	0	0	7
GO:0043300~regulation of leukocyte degranulation	0	0	0	0	0	0	0	0	0	0	0	0	0	0	0	0	0	7
GO:0099003~vesicle mediated transport in synapse	0	0	0	0	0	0	0	0	0	0	0	0	0	0	0	0	0	10
GO:0046916~cellular transition metal ion homeostasis	0	0	0	0	0	0	0	0	0	0	0	0	0	0	0	0	0	9
GO:0015672~monovalent inorganic cation transport	0	0	0	0	0	0	0	0	0	0	0	0	0	0	0	0	0	23
GO:0002279~mast cell activation involved in immune response	0	0	0	0	0	0	0	0	0	0	0	0	0	0	0	0	0	7
GO:0043299~leukocyte degranulation	0	0	0	0	0	0	0	0	0	0	0	0	0	0	0	0	0	8
GO:0050688~regulation of defense response to virus	0	0	0	0	0	0	0	0	0	0	0	0	0	0	0	0	0	9
GO:0098876~vesicle-mediated transport to the plasma membrane	0	0	0	0	0	0	0	0	0	0	0	0	0	0	0	0	0	6
GO:0045117~azole transport	0	0	0	0	0	0	0	0	0	0	0	0	0	0	0	0	0	5
GO:0033006~regulation of mast cell activation involved in immune response	0	0	0	0	0	0	0	0	0	0	0	0	0	0	0	0	0	6
GO:1903335~regulation of vacuolar transport	0	0	0	0	0	0	0	0	0	0	0	0	0	0	0	0	0	6
GO:0043304~regulation of mast cell degranulation	0	0	0	0	0	0	0	0	0	0	0	0	0	0	0	0	0	6
GO:0099504~synaptic vesicle cycle	0	0	0	0	0	0	0	0	0	0	0	0	0	0	0	0	0	10
GO:0000042~protein targeting to Golgi	0	0	0	0	0	0	0	0	0	0	0	0	0	0	0	0	0	5
GO:0035493~SNARE complex assembly	0	0	0	0	0	0	0	0	0	0	0	0	0	0	0	0	0	4
GO:0023061~signal release	0	0	0	0	0	0	0	0	0	0	0	0	0	0	0	0	0	20
GO:0034220~ion transmembrane transport	0	0	0	0	0	0	0	0	0	0	0	0	0	0	0	0	0	35
GO:0006882~cellular zinc ion homeostasis	0	0	0	0	0	0	0	0	0	0	0	0	0	0	0	0	0	5
GO:0098655~cation transmembrane transport	0	0	0	0	0	0	0	0	0	0	0	0	0	0	0	0	0	28
GO:0002697~regulation of immune effector process	0	0	0	0	0	0	0	0	0	0	0	0	0	0	0	0	0	17
GO:0098662~inorganic cation transmembrane transport	0	0	0	0	0	0	0	0	0	0	0	0	0	0	0	0	0	26
GO:0048757~pigment granule maturation	0	0	0	0	0	0	0	0	0	0	0	0	0	0	0	0	0	4
GO:0001821~histamine secretion	0	0	0	0	0	0	0	0	0	0	0	0	0	0	0	0	0	4
GO:0035646~endosome to melanosome transport	0	0	0	0	0	0	0	0	0	0	0	0	0	0	0	0	0	4
GO:0061088~regulation of sequestering of zinc ion	0	0	0	0	0	0	0	0	0	0	0	0	0	0	0	0	0	4
GO:0043485~endosome to pigment granule transport	0	0	0	0	0	0	0	0	0	0	0	0	0	0	0	0	0	4
GO:0048280~vesicle fusion with Golgi apparatus	0	0	0	0	0	0	0	0	0	0	0	0	0	0	0	0	0	4
GO:0033003~regulation of mast cell activation	0	0	0	0	0	0	0	0	0	0	0	0	0	0	0	0	0	6
GO:0071577~zinc II ion transmembrane transport	0	0	0	0	0	0	0	0	0	0	0	0	0	0	0	0	0	5
GO:0098660~inorganic ion transmembrane transport	0	0	0	0	0	0	0	0	0	0	0	0	0	0	0	0	0	28
GO:0051608~histamine transport	0	0	0	0	0	0	0	0	0	0	0	0	0	0	0	0	0	4
GO:0055069~zinc ion homeostasis	0	0	0	0	0	0	0	0	0	0	0	0	0	0	0	0	0	5
GO:1903595~positive regulation of histamine secretion by mast cell	0	0	0	0	0	0	0	0	0	0	0	0	0	0	0	0	0	3
GO:0002886~regulation of myeloid leukocyte mediated immunity	0	0	0	0	0	0	0	0	0	0	0	0	0	0	0	0	0	6
GO:0032438~melanosome organization	0	0	0	0	0	0	0	0	0	0	0	0	0	0	0	0	0	5
GO:0043482~cellular pigment accumulation	0	0	0	0	0	0	0	0	0	0	0	0	0	0	0	0	0	4
GO:0043476~pigment accumulation	0	0	0	0	0	0	0	0	0	0	0	0	0	0	0	0	0	4
GO:0002699~positive regulation of immune effector process	0	0	0	0	0	0	0	0	0	0	0	0	0	0	0	0	0	11
GO:0006829~zinc II ion transport	0	0	0	0	0	0	0	0	0	0	0	0	0	0	0	0	0	5
GO:0048753~pigment granule organization	0	0	0	0	0	0	0	0	0	0	0	0	0	0	0	0	0	5
GO:0048013~ephrin receptor signaling pathway	0	0	0	0	0	0	0	0	0	0	0	0	0	0	0	0	0	8
GO:0017156~calcium ion regulated exocytosis	0	0	0	0	0	0	0	0	0	0	0	0	0	0	0	0	0	9
GO:0099643~signal release from synapse	0	0	0	0	0	0	0	0	0	0	0	0	0	0	0	0	0	10
GO:0007269~neurotransmitter secretion	0	0	0	0	0	0	0	0	0	0	0	0	0	0	0	0	0	10
GO:0048268~clathrin coat assembly	0	0	0	0	0	0	0	0	0	0	0	0	0	0	0	0	0	4
GO:0001881~receptor recycling	0	0	0	0	0	0	0	0	0	0	0	0	0	0	0	0	0	5
GO:0050792~regulation of viral process	0	0	0	0	0	0	0	0	0	0	0	0	0	0	0	0	0	14
GO:0099531~presynaptic process involved in chemical synaptic transmission	0	0	0	0	0	0	0	0	0	0	0	0	0	0	0	0	0	10
GO:0050775~positive regulation of dendrite morphogenesis	0	0	0	0	0	0	0	0	0	0	0	0	0	0	0	0	0	5
GO:1903305~regulation of regulated secretory pathway	0	0	0	0	0	0	0	0	0	0	0	0	0	0	0	0	0	9
GO:0002275~myeloid cell activation involved in immune response	0	0	0	0	0	0	0	0	0	0	0	0	0	0	0	0	0	7
GO:0048813~dendrite morphogenesis	0	0	0	0	0	0	0	0	0	0	0	0	0	0	0	0	0	8
GO:0010970~establishment of localization by movement along microtubule	0	0	0	0	0	0	0	0	0	0	0	0	0	0	0	0	0	8
GO:0002703~regulation of leukocyte mediated immunity	0	0	0	0	0	0	0	0	0	0	0	0	0	0	0	0	0	10
GO:0080171~lytic vacuole organization	0	0	0	0	0	0	0	0	0	0	0	0	0	0	0	0	0	6
GO:0007040~lysosome organization	0	0	0	0	0	0	0	0	0	0	0	0	0	0	0	0	0	6
GO:0045921~positive regulation of exocytosis	0	0	0	0	0	0	0	0	0	0	0	0	0	0	0	0	0	7
GO:0043903~regulation of symbiosis, encompassing mutualism through parasitism	0	0	0	0	0	0	0	0	0	0	0	0	0	0	0	0	0	14
GO:0002444~myeloid leukocyte mediated immunity	0	0	0	0	0	0	0	0	0	0	0	0	0	0	0	0	0	7
GO:0030003~cellular cation homeostasis	0	0	0	0	0	0	0	0	0	0	0	0	0	0	0	0	0	22
GO:0045055~regulated exocytosis	0	0	0	0	0	0	0	0	0	0	0	0	0	0	0	0	0	14
GO:0047496~vesicle transport along microtubule	0	0	0	0	0	0	0	0	0	0	0	0	0	0	0	0	0	5
GO:0006820~anion transport	0	0	0	0	0	0	0	0	0	0	0	0	0	0	0	0	0	19
GO:0002831~regulation of response to biotic stimulus	0	0	0	0	0	0	0	0	0	0	0	0	0	0	0	0	0	9
GO:0090160~Golgi to lysosome transport	0	0	0	0	0	0	0	0	0	0	0	0	0	0	0	0	0	3
GO:0001505~regulation of neurotransmitter levels	0	0	0	0	0	0	0	0	0	0	0	0	0	0	0	0	0	11
GO:0043302~positive regulation of leukocyte degranulation	0	0	0	0	0	0	0	0	0	0	0	0	0	0	0	0	0	4
GO:0006873~cellular ion homeostasis	0	0	0	0	0	0	0	0	0	0	0	0	0	0	0	0	0	22
GO:1903530~regulation of secretion by cell	0	0	0	0	0	0	0	0	0	0	0	0	0	0	0	0	0	23
GO:0030100~regulation of endocytosis	0	0	0	0	0	0	0	0	0	0	0	0	0	0	0	0	0	11
GO:1903077~negative regulation of protein localization to plasma membrane	0	0	0	0	0	0	0	0	0	0	0	0	0	0	0	0	0	4
GO:0016079~synaptic vesicle exocytosis	0	0	0	0	0	0	0	0	0	0	0	0	0	0	0	0	0	7
GO:0008088~axo-dendritic transport	0	0	0	0	0	0	0	0	0	0	0	0	0	0	0	0	0	5
GO:0002532~production of molecular mediator involved in inflammatory response	0	0	0	0	0	0	0	0	0	0	0	0	0	0	0	0	0	5
GO:0072384~organelle transport along microtubule	0	0	0	0	0	0	0	0	0	0	0	0	0	0	0	0	0	6
GO:0002447~eosinophil mediated immunity	0	0	0	0	0	0	0	0	0	0	0	0	0	0	0	0	0	3
GO:0043308~eosinophil degranulation	0	0	0	0	0	0	0	0	0	0	0	0	0	0	0	0	0	3
GO:0002278~eosinophil activation involved in immune response	0	0	0	0	0	0	0	0	0	0	0	0	0	0	0	0	0	3
GO:1904376~negative regulation of protein localization to cell periphery	0	0	0	0	0	0	0	0	0	0	0	0	0	0	0	0	0	4
GO:0031338~regulation of vesicle fusion	0	0	0	0	0	0	0	0	0	0	0	0	0	0	0	0	0	6
GO:0002705~positive regulation of leukocyte mediated immunity	0	0	0	0	0	0	0	0	0	0	0	0	0	0	0	0	0	7
GO:0051046~regulation of secretion	0	0	0	0	0	0	0	0	0	0	0	0	0	0	0	0	0	24
GO:0002274~myeloid leukocyte activation	0	0	0	0	0	0	0	0	0	0	0	0	0	0	0	0	0	9
GO:0002366~leukocyte activation involved in immune response	0	0	0	0	0	0	0	0	0	0	0	0	0	0	0	0	0	11
GO:0002263~cell activation involved in immune response	0	0	0	0	0	0	0	0	0	0	0	0	0	0	0	0	0	11
GO:0099518~vesicle cytoskeletal trafficking	0	0	0	0	0	0	0	0	0	0	0	0	0	0	0	0	0	5
GO:0015677~copper ion import	0	0	0	0	0	0	0	0	0	0	0	0	0	0	0	0	0	3
GO:0043320~natural killer cell degranulation	0	0	0	0	0	0	0	0	0	0	0	0	0	0	0	0	0	3
GO:0071578~zinc II ion transmembrane import	0	0	0	0	0	0	0	0	0	0	0	0	0	0	0	0	0	3
GO:0043307~eosinophil activation	0	0	0	0	0	0	0	0	0	0	0	0	0	0	0	0	0	3

## Sheet: e
	AIFM1	CALX	CATA	EEA1	EZRI	FBRL	GOGA2	H31	HSP7C	LAMP1	LMNA	PSA1	RAB11A	RAB9A	RS6	TBA1A	TBG1	TGON2
GO:0051087~chaperone binding	3	0	0	0	0	0	0	0	4	4	0	0	0	0	0	7	3	0
GO:0036094~small molecule binding	10	0	0	0	0	0	0	0	20	0	0	0	0	4	0	35	13	0
GO:0004579~dolichyl-diphosphooligosaccharide-protein glycotransferase activity	0	6	0	0	0	0	0	0	0	4	0	0	0	0	0	0	0	0
GO:0004576~oligosaccharyl transferase activity	0	6	0	0	0	0	0	0	0	4	0	0	0	0	0	0	0	0
GO:0046933~proton-transporting ATP synthase activity, rotational mechanism	0	5	0	0	0	0	0	0	0	0	0	0	0	0	0	0	0	0
GO:0019829~cation-transporting ATPase activity	0	6	0	0	0	0	0	0	0	0	0	0	0	0	0	0	0	0
GO:0044769~ATPase activity, coupled to transmembrane movement of ions, rotational mechanism	0	5	0	0	0	0	0	0	0	0	0	0	0	0	0	0	0	0
GO:0022853~active ion transmembrane transporter activity	0	7	0	0	0	0	0	0	0	0	0	0	0	0	0	0	0	0
GO:0098641~cadherin binding involved in cell-cell adhesion	0	10	0	0	5	0	0	0	8	5	0	0	0	0	0	0	0	8
GO:0098632~protein binding involved in cell-cell adhesion	0	10	0	0	5	0	0	0	8	6	0	0	0	0	0	0	0	8
GO:0016509~long-chain-3-hydroxyacyl-CoA dehydrogenase activity	0	3	0	0	0	0	0	0	0	0	0	0	0	0	0	0	0	0
GO:0098631~protein binding involved in cell adhesion	0	10	0	0	5	0	0	0	8	6	0	0	0	0	0	0	0	8
GO:0045296~cadherin binding	0	10	0	0	5	0	0	0	8	5	0	0	0	0	0	0	0	8
GO:0042625~ATPase coupled ion transmembrane transporter activity	0	6	0	0	0	0	0	0	0	0	0	0	0	0	0	0	0	0
GO:0050839~cell adhesion molecule binding	0	12	0	0	8	0	0	0	8	8	0	0	0	0	0	0	0	8
GO:0032403~protein complex binding	0	15	0	0	0	0	0	0	0	0	0	0	0	0	0	0	0	0
GO:0016758~transferase activity, transferring hexosyl groups	0	8	0	0	0	0	0	0	0	5	0	0	0	0	0	0	0	0
GO:0044877~macromolecular complex binding	0	20	0	0	0	0	0	10	0	0	9	0	0	0	0	0	0	0
GO:0016757~transferase activity, transferring glycosyl groups	0	9	0	0	0	0	0	0	0	5	0	0	0	0	0	0	0	0
GO:0015078~hydrogen ion transmembrane transporter activity	0	6	0	0	0	0	0	0	0	0	0	0	0	0	0	0	0	0
GO:0042626~ATPase activity, coupled to transmembrane movement of substances	0	6	0	0	0	0	0	0	0	0	0	0	0	0	0	0	0	0
GO:0016820~hydrolase activity, acting on acid anhydrides, catalyzing transmembrane movement of substances	0	6	0	0	0	0	0	0	0	0	0	0	0	0	0	0	0	0
GO:0017111~nucleoside-triphosphatase activity	0	14	0	0	0	0	0	0	0	0	0	0	0	0	0	14	0	0
GO:0015405~P-P-bond-hydrolysis-driven transmembrane transporter activity	0	6	0	0	0	0	0	0	0	0	0	0	0	0	0	0	0	0
GO:0015399~primary active transmembrane transporter activity	0	6	0	0	0	0	0	0	0	0	0	0	0	0	0	0	0	0
GO:0043492~ATPase activity, coupled to movement of substances	0	6	0	0	0	0	0	0	0	0	0	0	0	0	0	0	0	0
GO:0003857~3-hydroxyacyl-CoA dehydrogenase activity	0	3	0	0	0	0	0	0	0	0	0	0	0	0	0	3	0	0
GO:0015077~monovalent inorganic cation transmembrane transporter activity	0	9	0	0	0	0	0	0	0	0	0	0	0	0	0	0	0	0
GO:0016462~pyrophosphatase activity	0	14	0	0	0	0	0	0	0	0	0	0	0	0	0	14	0	0
GO:0016818~hydrolase activity, acting on acid anhydrides, in phosphorus-containing anhydrides	0	14	0	0	0	0	0	0	0	0	0	0	0	0	0	14	0	0
GO:0016817~hydrolase activity, acting on acid anhydrides	0	14	0	0	0	0	0	0	0	0	0	0	0	0	0	14	0	0
GO:0022804~active transmembrane transporter activity	0	9	0	0	0	0	0	0	0	0	0	0	0	0	0	0	0	0
GO:0044822~poly(A) RNA binding	0	17	0	3	10	33	0	16	0	0	9	0	0	0	37	15	0	17
GO:0042623~ATPase activity, coupled	0	8	0	0	0	0	0	0	0	0	0	0	0	0	0	0	0	0
GO:0008324~cation transmembrane transporter activity	0	11	0	0	0	0	0	0	0	0	0	0	0	0	0	0	0	0
GO:0022890~inorganic cation transmembrane transporter activity	0	10	0	0	0	0	0	0	0	0	0	0	0	0	0	0	0	0
GO:0046943~carboxylic acid transmembrane transporter activity	0	5	0	0	0	0	0	0	0	0	0	0	0	0	0	6	0	0
GO:0005342~organic acid transmembrane transporter activity	0	5	0	0	0	0	0	0	0	0	0	0	0	0	0	6	0	0
GO:0000146~microfilament motor activity	0	3	0	0	0	0	0	0	0	0	0	0	0	0	0	0	0	0
GO:0051015~actin filament binding	0	5	0	0	0	0	0	0	0	0	0	0	0	0	0	0	0	0
GO:0050662~coenzyme binding	0	0	3	0	0	0	0	0	0	0	0	0	0	0	0	0	0	0
GO:0003723~RNA binding	0	0	0	3	12	37	0	18	0	0	0	0	0	0	39	0	0	21
GO:1901363~heterocyclic compound binding	0	0	0	0	18	44	0	23	0	0	0	0	0	0	43	48	0	0
GO:0097159~organic cyclic compound binding	0	0	0	0	18	44	0	23	0	0	0	0	0	0	43	49	0	0
GO:0003676~nucleic acid binding	0	0	0	0	15	43	0	22	0	0	21	0	0	0	42	0	0	0
GO:0003779~actin binding	0	0	0	0	5	0	0	0	0	0	0	0	0	0	0	0	0	0
GO:0003735~structural constituent of ribosome	0	0	0	0	0	13	0	10	0	0	0	0	0	0	25	10	0	0
GO:0019843~rRNA binding	0	0	0	0	0	6	0	0	0	0	0	0	0	0	5	0	0	0
GO:0005198~structural molecule activity	0	0	0	0	0	13	0	10	0	0	0	0	0	0	25	16	7	10
GO:0030515~snoRNA binding	0	0	0	0	0	4	0	0	0	0	0	0	0	0	0	0	0	0
GO:0004004~ATP-dependent RNA helicase activity	0	0	0	0	0	4	0	0	0	0	0	0	0	0	0	0	0	0
GO:0008186~RNA-dependent ATPase activity	0	0	0	0	0	4	0	0	0	0	0	0	0	0	0	0	0	0
GO:0003724~RNA helicase activity	0	0	0	0	0	4	0	0	0	0	0	0	0	0	0	0	0	0
GO:0070035~purine NTP-dependent helicase activity	0	0	0	0	0	4	0	0	0	0	0	0	0	0	0	0	0	0
GO:0008026~ATP-dependent helicase activity	0	0	0	0	0	4	0	0	0	0	0	0	0	0	0	0	0	0
GO:0016874~ligase activity	0	0	0	0	0	0	2	0	0	0	0	0	0	0	0	0	0	0
GO:0042393~histone binding	0	0	0	0	0	0	0	9	0	0	0	0	0	0	0	0	0	0
GO:0031491~nucleosome binding	0	0	0	0	0	0	0	4	0	0	0	0	0	0	0	0	0	0
GO:0003682~chromatin binding	0	0	0	0	0	0	0	7	0	0	7	0	0	0	0	0	0	0
GO:0000774~adenyl-nucleotide exchange factor activity	0	0	0	0	0	0	0	0	5	0	0	0	0	0	0	0	0	0
GO:0060590~ATPase regulator activity	0	0	0	0	0	0	0	0	6	0	0	0	0	0	0	0	0	0
GO:0030554~adenyl nucleotide binding	0	0	0	0	0	0	0	0	17	0	0	0	0	0	0	24	12	0
GO:0017076~purine nucleotide binding	0	0	0	0	0	0	0	0	19	0	0	0	0	4	0	32	13	0
GO:0031072~heat shock protein binding	0	0	0	0	0	0	0	0	5	0	0	0	0	0	0	4	0	0
GO:0008092~cytoskeletal protein binding	0	0	0	0	0	0	0	0	11	0	0	0	0	0	0	0	7	0
GO:0000166~nucleotide binding	0	0	0	0	0	0	0	0	19	0	0	0	0	4	0	34	13	0
GO:1901265~nucleoside phosphate binding	0	0	0	0	0	0	0	0	19	0	0	0	0	4	0	34	13	0
GO:0032549~ribonucleoside binding	0	0	0	0	0	0	0	0	16	0	0	0	0	0	0	30	11	0
GO:0001882~nucleoside binding	0	0	0	0	0	0	0	0	16	0	0	0	0	0	0	30	11	0
GO:0035639~purine ribonucleoside triphosphate binding	0	0	0	0	0	0	0	0	15	0	0	0	0	0	0	30	11	0
GO:0032550~purine ribonucleoside binding	0	0	0	0	0	0	0	0	15	0	0	0	0	0	0	30	11	0
GO:0051082~unfolded protein binding	0	0	0	0	0	0	0	0	4	0	0	0	2	2	0	18	11	0
GO:0001883~purine nucleoside binding	0	0	0	0	0	0	0	0	15	0	0	0	0	0	0	30	11	0
GO:0005524~ATP binding	0	0	0	0	0	0	0	0	13	0	0	0	0	0	0	22	10	0
GO:0060589~nucleoside-triphosphatase regulator activity	0	0	0	0	0	0	0	0	6	0	0	0	0	0	0	0	0	0
GO:0032555~purine ribonucleotide binding	0	0	0	0	0	0	0	0	15	0	0	0	0	0	0	30	11	0
GO:0051787~misfolded protein binding	0	0	0	0	0	0	0	0	0	3	0	0	0	0	0	0	0	0
GO:0045295~gamma-catenin binding	0	0	0	0	0	0	0	0	0	3	0	0	0	0	0	0	0	0
GO:0001618~virus receptor activity	0	0	0	0	0	0	0	0	0	4	0	0	0	0	0	0	0	0
GO:0046983~protein dimerization activity	0	0	0	0	0	0	0	0	0	9	0	0	0	3	0	0	0	0
GO:0003697~single-stranded DNA binding	0	0	0	0	0	0	0	0	0	0	5	0	0	0	0	0	0	0
GO:0003677~DNA binding	0	0	0	0	0	0	0	0	0	0	16	0	0	0	0	0	0	0
GO:0003684~damaged DNA binding	0	0	0	0	0	0	0	0	0	0	4	0	0	0	0	0	0	0
GO:0005521~lamin binding	0	0	0	0	0	0	0	0	0	0	3	0	0	0	0	0	0	0
GO:0070003~threonine-type peptidase activity	0	0	0	0	0	0	0	0	0	0	0	11	0	0	0	0	0	0
GO:0004298~threonine-type endopeptidase activity	0	0	0	0	0	0	0	0	0	0	0	11	0	0	0	0	0	0
GO:0004175~endopeptidase activity	0	0	0	0	0	0	0	0	0	0	0	11	0	0	0	0	0	0
GO:0070011~peptidase activity, acting on L-amino acid peptides	0	0	0	0	0	0	0	0	0	0	0	11	0	0	0	0	0	0
GO:0008233~peptidase activity	0	0	0	0	0	0	0	0	0	0	0	11	0	0	0	0	0	0
GO:0019904~protein domain specific binding	0	0	0	0	0	0	0	0	0	0	0	0	3	0	0	0	0	0
GO:0042803~protein homodimerization activity	0	0	0	0	0	0	0	0	0	0	0	0	0	3	0	0	0	0
GO:0003729~mRNA binding	0	0	0	0	0	0	0	0	0	0	0	0	0	0	5	0	0	0
GO:0097367~carbohydrate derivative binding	0	0	0	0	0	0	0	0	0	0	0	0	0	0	0	33	12	0
GO:0032553~ribonucleotide binding	0	0	0	0	0	0	0	0	0	0	0	0	0	0	0	30	11	0
GO:0044183~protein binding involved in protein folding	0	0	0	0	0	0	0	0	0	0	0	0	0	0	0	5	4	0
GO:0032559~adenyl ribonucleotide binding	0	0	0	0	0	0	0	0	0	0	0	0	0	0	0	22	10	0
GO:0003872~6-phosphofructokinase activity	0	0	0	0	0	0	0	0	0	0	0	0	0	0	0	3	0	0
GO:0003924~GTPase activity	0	0	0	0	0	0	0	0	0	0	0	0	0	0	0	8	0	0
GO:0005200~structural constituent of cytoskeleton	0	0	0	0	0	0	0	0	0	0	0	0	0	0	0	6	6	0
GO:0008443~phosphofructokinase activity	0	0	0	0	0	0	0	0	0	0	0	0	0	0	0	3	0	0
GO:0008514~organic anion transmembrane transporter activity	0	0	0	0	0	0	0	0	0	0	0	0	0	0	0	5	0	0
GO:0005310~dicarboxylic acid transmembrane transporter activity	0	0	0	0	0	0	0	0	0	0	0	0	0	0	0	3	0	0
GO:0005525~GTP binding	0	0	0	0	0	0	0	0	0	0	0	0	0	0	0	8	0	0
GO:0008509~anion transmembrane transporter activity	0	0	0	0	0	0	0	0	0	0	0	0	0	0	0	6	0	0
GO:0032561~guanyl ribonucleotide binding	0	0	0	0	0	0	0	0	0	0	0	0	0	0	0	8	0	0
GO:0019001~guanyl nucleotide binding	0	0	0	0	0	0	0	0	0	0	0	0	0	0	0	8	0	0
GO:0019200~carbohydrate kinase activity	0	0	0	0	0	0	0	0	0	0	0	0	0	0	0	3	0	0
GO:0051011~microtubule minus-end binding	0	0	0	0	0	0	0	0	0	0	0	0	0	0	0	0	5	0
GO:0043015~gamma-tubulin binding	0	0	0	0	0	0	0	0	0	0	0	0	0	0	0	0	5	0
GO:0015631~tubulin binding	0	0	0	0	0	0	0	0	0	0	0	0	0	0	0	0	7	0
GO:0008017~microtubule binding	0	0	0	0	0	0	0	0	0	0	0	0	0	0	0	0	5	0

## Sheet: f
	AIFM1	CALX	CATA	EEA1	EZRI	FBRL	GOGA2	H31	HSP7C	LAMP1	LMNA	PSA1	RAB11A	RAB9A	RS6	TBA1A	TBG1	TGON2
GO:0051082~unfolded protein binding	7	0	0	0	0	0	0	0	0	0	0	0	0	0	0	6	0	0
GO:0098632~protein binding involved in cell-cell adhesion	0	19	0	0	27	0	0	0	0	35	0	0	0	8	0	0	0	34
GO:0098631~protein binding involved in cell adhesion	0	19	0	0	27	0	0	0	0	35	0	0	0	8	0	0	0	34
GO:0098641~cadherin binding involved in cell-cell adhesion	0	18	0	0	27	0	0	0	0	33	0	0	0	8	0	0	0	33
GO:0045296~cadherin binding	0	18	0	0	28	0	0	0	0	33	0	0	0	8	0	0	0	33
GO:0050839~cell adhesion molecule binding	0	20	0	0	32	0	0	0	0	36	0	0	0	10	0	0	0	36
GO:0004579~dolichyl-diphosphooligosaccharide-protein glycotransferase activity	0	5	0	0	0	0	0	0	0	3	0	0	0	0	0	0	0	4
GO:0004576~oligosaccharyl transferase activity	0	5	0	0	0	0	0	0	0	3	0	0	0	0	0	0	0	4
GO:0044822~poly(A) RNA binding	0	28	0	0	0	114	0	49	0	0	24	0	36	31	166	0	0	0
GO:0017056~structural constituent of nuclear pore	0	5	0	0	0	0	0	0	0	0	8	0	0	0	0	0	0	0
GO:0005484~SNAP receptor activity	0	5	0	0	0	0	0	0	0	9	0	0	0	5	0	0	0	18
GO:0003723~RNA binding	0	31	0	0	0	118	0	53	0	0	26	0	38	34	176	0	0	0
GO:0005047~signal recognition particle binding	0	3	0	0	0	0	0	0	0	0	0	0	0	0	0	0	0	0
GO:0000149~SNARE binding	0	7	0	0	0	0	0	0	0	12	0	0	0	8	0	0	0	25
GO:0019899~enzyme binding	0	31	0	0	32	0	0	0	22	37	0	0	0	0	0	0	0	51
GO:0005487~nucleocytoplasmic transporter activity	0	4	0	0	0	0	0	0	0	0	7	0	0	0	0	0	0	0
GO:0051020~GTPase binding	0	10	0	0	8	0	0	0	0	0	0	0	0	8	0	0	0	18
GO:0022853~active ion transmembrane transporter activity	0	6	0	0	0	0	0	0	0	0	0	0	0	0	0	0	0	15
GO:0005521~lamin binding	0	3	0	0	0	0	0	0	0	0	3	0	0	0	0	0	0	0
GO:0005102~receptor binding	0	0	21	0	0	0	0	0	0	0	0	0	0	0	0	0	0	0
GO:0016627~oxidoreductase activity, acting on the CH-CH group of donors	0	0	8	0	0	0	0	0	0	0	0	0	0	0	0	0	0	0
GO:0050662~coenzyme binding	0	0	10	0	0	0	0	0	0	0	0	0	0	0	0	0	0	0
GO:0048037~cofactor binding	0	0	11	0	0	0	0	0	0	0	0	0	0	0	0	0	0	0
GO:0000062~fatty-acyl-CoA binding	0	0	6	0	0	0	0	0	0	0	0	0	0	0	0	0	0	0
GO:0016614~oxidoreductase activity, acting on CH-OH group of donors	0	0	6	0	0	0	0	0	0	0	0	0	0	0	0	0	0	0
GO:0003997~acyl-CoA oxidase activity	0	0	3	0	0	0	0	0	0	0	0	0	0	0	0	0	0	0
GO:0016616~oxidoreductase activity, acting on the CH-OH group of donors, NAD or NADP as acceptor	0	0	5	0	0	0	0	0	0	0	0	0	0	0	0	0	0	0
GO:1901681~sulfur compound binding	0	0	6	0	0	0	0	0	0	0	0	0	0	0	0	0	0	0
GO:0016634~oxidoreductase activity, acting on the CH-CH group of donors, oxygen as acceptor	0	0	3	0	0	0	0	0	0	0	0	0	0	0	0	0	0	0
GO:0036094~small molecule binding	0	0	15	0	0	35	0	44	19	0	0	12	23	32	0	0	0	0
GO:0052890~oxidoreductase activity, acting on the CH-CH group of donors, with a flavin as acceptor	0	0	3	0	0	0	0	0	0	0	0	0	0	0	0	0	0	0
GO:0003995~acyl-CoA dehydrogenase activity	0	0	3	0	0	0	0	0	0	0	0	0	0	0	0	0	0	0
GO:0050660~flavin adenine dinucleotide binding	0	0	4	0	0	0	0	0	0	0	0	0	0	0	0	0	0	0
GO:0047617~acyl-CoA hydrolase activity	0	0	3	0	0	0	0	0	0	0	0	0	0	0	0	0	0	0
GO:0016289~CoA hydrolase activity	0	0	3	0	0	0	0	0	0	0	0	0	0	0	0	0	0	0
GO:0016628~oxidoreductase activity, acting on the CH-CH group of donors, NAD or NADP as acceptor	0	0	3	0	0	0	0	0	0	0	0	0	0	0	0	0	0	0
GO:0016790~thiolester hydrolase activity	0	0	3	0	0	0	0	0	0	0	0	0	0	0	0	0	0	0
GO:0016853~isomerase activity	0	0	4	0	0	0	0	0	0	0	0	0	0	0	0	0	0	0
GO:0019166~trans-2-enoyl-CoA reductase (NADPH) activity	0	0	2	0	0	0	0	0	0	0	0	0	0	0	0	0	0	0
GO:0016508~long-chain-enoyl-CoA hydratase activity	0	0	2	0	0	0	0	0	0	0	0	0	0	0	0	0	0	0
GO:0008670~2,4-dienoyl-CoA reductase (NADPH) activity	0	0	2	0	0	0	0	0	0	0	0	0	0	0	0	0	0	0
GO:0016401~palmitoyl-CoA oxidase activity	0	0	2	0	0	0	0	0	0	0	0	0	0	0	0	0	0	0
GO:0004165~dodecenoyl-CoA delta-isomerase activity	0	0	2	0	0	0	0	0	0	0	0	0	0	0	0	0	0	0
GO:0000166~nucleotide binding	0	0	12	0	0	34	0	44	17	0	0	12	23	30	0	0	0	0
GO:1901265~nucleoside phosphate binding	0	0	12	0	0	34	0	44	17	0	0	12	23	30	0	0	0	0
GO:0005545~1-phosphatidylinositol binding	0	0	0	3	0	0	0	0	0	0	0	0	0	0	0	0	0	0
GO:0008289~lipid binding	0	0	0	5	0	0	0	0	0	16	0	0	0	0	0	0	0	36
GO:0008092~cytoskeletal protein binding	0	0	0	0	38	0	0	0	0	24	0	7	0	0	0	7	0	28
GO:0003779~actin binding	0	0	0	0	25	0	0	0	0	0	0	7	0	0	0	0	0	0
GO:0032403~protein complex binding	0	0	0	0	24	0	8	0	0	0	0	7	0	0	0	0	0	0
GO:0044877~macromolecular complex binding	0	0	0	0	30	0	11	42	0	0	0	0	0	0	0	0	0	0
GO:0051015~actin filament binding	0	0	0	0	10	0	4	0	0	0	0	5	0	0	0	0	0	0
GO:0048365~Rac GTPase binding	0	0	0	0	6	0	0	0	3	0	0	0	0	0	0	0	0	0
GO:0005200~structural constituent of cytoskeleton	0	0	0	0	8	0	0	0	0	0	0	0	0	0	0	4	0	0
GO:0030674~protein binding, bridging	0	0	0	0	9	0	0	0	0	0	0	0	0	0	0	0	0	13
GO:0017048~Rho GTPase binding	0	0	0	0	7	0	0	0	4	0	0	0	0	0	0	0	0	0
GO:0060090~binding, bridging	0	0	0	0	9	0	0	0	0	0	0	0	0	0	0	0	0	14
GO:0008093~cytoskeletal adaptor activity	0	0	0	0	4	0	0	0	0	0	0	0	0	0	0	0	0	0
GO:0019904~protein domain specific binding	0	0	0	0	13	0	0	0	0	19	0	0	0	0	0	0	0	0
GO:0098772~molecular function regulator	0	0	0	0	21	0	0	0	15	0	0	0	0	0	0	0	0	45
GO:0016301~kinase activity	0	0	0	0	16	0	0	0	0	0	0	0	0	0	0	0	0	0
GO:0008047~enzyme activator activity	0	0	0	0	11	0	0	0	0	0	0	0	0	0	0	0	0	20
GO:0017016~Ras GTPase binding	0	0	0	0	8	0	0	0	5	0	0	0	0	8	0	0	0	16
GO:0019900~kinase binding	0	0	0	0	12	0	0	0	10	17	0	0	0	0	0	0	0	0
GO:0005096~GTPase activator activity	0	0	0	0	8	0	0	0	0	0	0	0	0	0	0	0	0	15
GO:0019901~protein kinase binding	0	0	0	0	11	0	0	0	8	16	0	0	0	0	0	0	0	0
GO:0031267~small GTPase binding	0	0	0	0	8	0	0	0	0	0	0	0	0	8	0	0	0	17
GO:0030695~GTPase regulator activity	0	0	0	0	8	0	0	0	0	10	0	0	0	0	0	0	0	16
GO:0070064~proline-rich region binding	0	0	0	0	3	0	0	0	0	0	0	0	0	0	0	0	0	0
GO:0003676~nucleic acid binding	0	0	0	0	0	127	0	134	0	0	46	0	43	0	188	0	0	0
GO:1901363~heterocyclic compound binding	0	0	0	0	0	129	0	141	0	0	53	0	54	0	195	0	0	0
GO:0097159~organic cyclic compound binding	0	0	0	0	0	129	0	141	0	0	53	0	54	0	195	0	0	0
GO:0030515~snoRNA binding	0	0	0	0	0	15	0	0	0	0	0	0	0	0	12	0	0	0
GO:0004004~ATP-dependent RNA helicase activity	0	0	0	0	0	15	0	6	0	0	0	0	4	0	15	0	0	0
GO:0008186~RNA-dependent ATPase activity	0	0	0	0	0	15	0	6	0	0	0	0	4	0	15	0	0	0
GO:0003724~RNA helicase activity	0	0	0	0	0	15	0	6	0	0	0	0	4	0	15	0	0	0
GO:0003735~structural constituent of ribosome	0	0	0	0	0	20	0	0	0	0	0	0	0	0	60	0	0	0
GO:0008026~ATP-dependent helicase activity	0	0	0	0	0	15	0	10	0	0	0	0	0	0	15	0	0	0
GO:0070035~purine NTP-dependent helicase activity	0	0	0	0	0	15	0	10	0	0	0	0	0	0	15	0	0	0
GO:0004386~helicase activity	0	0	0	0	0	16	0	14	0	0	0	0	0	0	16	0	0	0
GO:0034511~U3 snoRNA binding	0	0	0	0	0	5	0	0	0	0	0	0	0	0	3	0	0	0
GO:0042623~ATPase activity, coupled	0	0	0	0	0	16	7	19	0	0	0	5	0	12	19	0	0	15
GO:0019843~rRNA binding	0	0	0	0	0	8	0	0	0	0	0	0	0	0	25	0	0	0
GO:0017111~nucleoside-triphosphatase activity	0	0	0	0	0	22	8	31	0	0	0	8	11	23	26	8	0	29
GO:0005198~structural molecule activity	0	0	0	0	0	22	0	0	0	0	0	0	0	0	63	7	0	0
GO:0016887~ATPase activity	0	0	0	0	0	16	7	25	0	0	0	5	0	14	19	0	0	19
GO:0016462~pyrophosphatase activity	0	0	0	0	0	22	8	31	0	0	0	8	11	23	26	8	0	29
GO:0016818~hydrolase activity, acting on acid anhydrides, in phosphorus-containing anhydrides	0	0	0	0	0	22	8	31	0	0	0	8	11	23	26	8	0	29
GO:0016817~hydrolase activity, acting on acid anhydrides	0	0	0	0	0	22	8	31	0	0	0	8	11	23	26	8	0	29
GO:0001054~RNA polymerase I activity	0	0	0	0	0	4	0	0	0	0	0	0	0	0	0	0	0	0
GO:0008173~RNA methyltransferase activity	0	0	0	0	0	5	0	0	0	0	0	0	0	0	6	0	0	0
GO:0008757~S-adenosylmethionine-dependent methyltransferase activity	0	0	0	0	0	7	0	7	0	0	0	0	0	0	0	0	0	0
GO:0048027~mRNA 5'-UTR binding	0	0	0	0	0	3	0	0	0	0	0	0	0	0	0	0	0	0
GO:0045182~translation regulator activity	0	0	0	0	0	4	0	0	0	0	0	0	0	0	0	0	0	0
GO:0032549~ribonucleoside binding	0	0	0	0	0	28	0	36	14	0	0	10	0	26	0	11	0	0
GO:0001882~nucleoside binding	0	0	0	0	0	28	0	36	14	0	0	10	0	26	0	11	0	0
GO:0016779~nucleotidyltransferase activity	0	0	0	0	0	6	0	0	0	0	0	0	0	0	0	0	0	0
GO:0003899~DNA-directed RNA polymerase activity	0	0	0	0	0	4	0	0	0	0	0	0	0	0	0	0	0	0
GO:0034062~RNA polymerase activity	0	0	0	0	0	4	0	0	0	0	0	0	0	0	0	0	0	0
GO:0005516~calmodulin binding	0	0	0	0	0	0	9	0	0	0	0	6	0	0	0	0	0	0
GO:0030898~actin-dependent ATPase activity	0	0	0	0	0	0	5	0	0	0	0	5	0	0	0	0	0	0
GO:0000146~microfilament motor activity	0	0	0	0	0	0	5	0	0	0	0	6	0	0	0	0	0	0
GO:0003774~motor activity	0	0	0	0	0	0	6	0	0	0	0	6	0	0	0	0	0	0
GO:0070016~armadillo repeat domain binding	0	0	0	0	0	0	3	0	0	0	0	0	0	0	0	0	0	0
GO:0051721~protein phosphatase 2A binding	0	0	0	0	0	0	3	0	0	0	0	0	0	0	0	0	0	0
GO:0044212~transcription regulatory region DNA binding	0	0	0	0	0	0	8	27	0	0	0	0	0	0	0	0	0	0
GO:0000975~regulatory region DNA binding	0	0	0	0	0	0	8	27	0	0	0	0	0	0	0	0	0	0
GO:0001067~regulatory region nucleic acid binding	0	0	0	0	0	0	8	27	0	0	0	0	0	0	0	0	0	0
GO:0030554~adenyl nucleotide binding	0	0	0	0	0	0	10	33	16	0	0	9	0	0	0	0	0	0
GO:0003677~DNA binding	0	0	0	0	0	0	0	98	0	0	25	0	0	0	0	0	0	0
GO:0003682~chromatin binding	0	0	0	0	0	0	0	33	0	0	0	0	0	0	0	0	0	0
GO:0042393~histone binding	0	0	0	0	0	0	0	18	0	0	0	0	0	0	0	0	0	0
GO:0008094~DNA-dependent ATPase activity	0	0	0	0	0	0	0	13	0	0	0	0	0	0	0	0	0	0
GO:0000217~DNA secondary structure binding	0	0	0	0	0	0	0	8	0	0	0	0	0	0	0	0	0	0
GO:0043566~structure-specific DNA binding	0	0	0	0	0	0	0	14	0	0	0	0	0	0	0	0	0	0
GO:0000988~transcription factor activity, protein binding	0	0	0	0	0	0	0	26	0	0	0	0	0	0	0	0	0	0
GO:0003712~transcription cofactor activity	0	0	0	0	0	0	0	23	0	0	0	0	0	0	0	0	0	0
GO:0000400~four-way junction DNA binding	0	0	0	0	0	0	0	6	0	0	0	0	0	0	0	0	0	0
GO:0000989~transcription factor activity, transcription factor binding	0	0	0	0	0	0	0	24	0	0	0	0	0	0	0	0	0	0
GO:0033170~protein-DNA loading ATPase activity	0	0	0	0	0	0	0	5	0	0	0	0	0	0	3	0	0	0
GO:0003689~DNA clamp loader activity	0	0	0	0	0	0	0	5	0	0	0	0	0	0	3	0	0	0
GO:0003700~transcription factor activity, sequence-specific DNA binding	0	0	0	0	0	0	0	34	0	0	0	0	0	0	0	0	0	0
GO:0001071~nucleic acid binding transcription factor activity	0	0	0	0	0	0	0	34	0	0	0	0	0	0	0	0	0	0
GO:0003690~double-stranded DNA binding	0	0	0	0	0	0	0	26	0	0	0	0	0	0	0	0	0	0
GO:0003684~damaged DNA binding	0	0	0	0	0	0	0	8	0	0	0	0	0	0	0	0	0	0
GO:0043142~single-stranded DNA-dependent ATPase activity	0	0	0	0	0	0	0	5	0	0	0	0	0	0	0	0	0	0
GO:0043565~sequence-specific DNA binding	0	0	0	0	0	0	0	29	0	0	0	0	0	0	0	0	0	0
GO:0016407~acetyltransferase activity	0	0	0	0	0	0	0	9	0	0	0	0	0	0	0	0	0	0
GO:0003713~transcription coactivator activity	0	0	0	0	0	0	0	14	0	0	0	0	0	0	0	0	0	0
GO:0004402~histone acetyltransferase activity	0	0	0	0	0	0	0	7	0	0	0	0	0	0	0	0	0	0
GO:0061733~peptide-lysine-N-acetyltransferase activity	0	0	0	0	0	0	0	7	0	0	0	0	0	0	0	0	0	0
GO:0008080~N-acetyltransferase activity	0	0	0	0	0	0	0	8	0	0	0	0	0	0	0	0	0	0
GO:0002039~p53 binding	0	0	0	0	0	0	0	7	0	0	0	0	0	0	0	0	0	0
GO:0001075~transcription factor activity, RNA polymerase II core promoter sequence-specific binding involved in preinitiation complex assembly	0	0	0	0	0	0	0	4	0	0	0	0	0	0	0	0	0	0
GO:0034212~peptide N-acetyltransferase activity	0	0	0	0	0	0	0	7	0	0	0	0	0	0	0	0	0	0
GO:0016410~N-acyltransferase activity	0	0	0	0	0	0	0	8	0	0	0	0	0	0	0	0	0	0
GO:0005524~ATP binding	0	0	0	0	0	0	0	33	13	0	0	0	0	0	0	0	0	0
GO:0032142~single guanine insertion binding	0	0	0	0	0	0	0	3	0	0	0	0	0	0	0	0	0	0
GO:0035064~methylated histone binding	0	0	0	0	0	0	0	6	0	0	0	0	0	0	0	0	0	0
GO:0003678~DNA helicase activity	0	0	0	0	0	0	0	6	0	0	0	0	0	0	0	0	0	0
GO:0032559~adenyl ribonucleotide binding	0	0	0	0	0	0	0	33	13	0	0	0	0	0	0	0	0	0
GO:0016891~endoribonuclease activity, producing 5'-phosphomonoesters	0	0	0	0	0	0	0	5	0	0	0	0	0	0	0	0	0	0
GO:0000403~Y-form DNA binding	0	0	0	0	0	0	0	3	0	0	0	0	0	0	0	0	0	0
GO:0032137~guanine/thymine mispair binding	0	0	0	0	0	0	0	3	0	0	0	0	0	0	0	0	0	0
GO:0008134~transcription factor binding	0	0	0	0	0	0	0	16	0	0	10	0	0	0	0	0	0	0
GO:0032357~oxidized purine DNA binding	0	0	0	0	0	0	0	3	0	0	0	0	0	0	0	0	0	0
GO:0032356~oxidized DNA binding	0	0	0	0	0	0	0	3	0	0	0	0	0	0	0	0	0	0
GO:0032138~single base insertion or deletion binding	0	0	0	0	0	0	0	3	0	0	0	0	0	0	0	0	0	0
GO:0035639~purine ribonucleoside triphosphate binding	0	0	0	0	0	0	0	36	13	0	0	10	0	26	0	11	0	0
GO:0016893~endonuclease activity, active with either ribo- or deoxyribonucleic acids and producing 5'-phosphomonoesters	0	0	0	0	0	0	0	5	0	0	0	0	0	0	0	0	0	0
GO:0032550~purine ribonucleoside binding	0	0	0	0	0	0	0	36	13	0	0	10	0	26	0	11	0	0
GO:0000983~transcription factor activity, RNA polymerase II core promoter sequence-specific	0	0	0	0	0	0	0	4	0	0	0	0	0	0	0	0	0	0
GO:0001883~purine nucleoside binding	0	0	0	0	0	0	0	36	13	0	0	10	0	26	0	11	0	0
GO:0018024~histone-lysine N-methyltransferase activity	0	0	0	0	0	0	0	5	0	0	0	0	0	0	0	0	0	0
GO:0070087~chromo shadow domain binding	0	0	0	0	0	0	0	3	0	0	0	0	0	0	0	0	0	0
GO:0032555~purine ribonucleotide binding	0	0	0	0	0	0	0	36	13	0	0	10	0	26	0	11	0	0
GO:0017076~purine nucleotide binding	0	0	0	0	0	0	0	36	16	0	0	11	18	27	0	11	0	0
GO:0032553~ribonucleotide binding	0	0	0	0	0	0	0	36	13	0	0	10	0	26	0	11	0	0
GO:0032135~DNA insertion or deletion binding	0	0	0	0	0	0	0	3	0	0	0	0	0	0	0	0	0	0
GO:1990837~sequence-specific double-stranded DNA binding	0	0	0	0	0	0	0	18	0	0	0	0	0	0	0	0	0	0
GO:0016279~protein-lysine N-methyltransferase activity	0	0	0	0	0	0	0	5	0	0	0	0	0	0	0	0	0	0
GO:0016278~lysine N-methyltransferase activity	0	0	0	0	0	0	0	5	0	0	0	0	0	0	0	0	0	0
GO:0003714~transcription corepressor activity	0	0	0	0	0	0	0	9	0	0	0	0	0	0	0	0	0	0
GO:0042054~histone methyltransferase activity	0	0	0	0	0	0	0	5	0	0	0	0	0	0	0	0	0	0
GO:0016747~transferase activity, transferring acyl groups other than amino-acyl groups	0	0	0	0	0	0	0	9	0	0	0	0	0	0	0	0	0	0
GO:0004521~endoribonuclease activity	0	0	0	0	0	0	0	5	0	0	0	0	0	0	0	0	0	0
GO:0000976~transcription regulatory region sequence-specific DNA binding	0	0	0	0	0	0	0	17	0	0	0	0	0	0	0	0	0	0
GO:0031491~nucleosome binding	0	0	0	0	0	0	0	5	0	0	0	0	0	0	0	0	0	0
GO:0000977~RNA polymerase II regulatory region sequence-specific DNA binding	0	0	0	0	0	0	0	15	0	0	0	0	0	0	0	0	0	0
GO:0004003~ATP-dependent DNA helicase activity	0	0	0	0	0	0	0	4	0	0	0	0	0	0	0	0	0	0
GO:0001012~RNA polymerase II regulatory region DNA binding	0	0	0	0	0	0	0	15	0	0	0	0	0	0	0	0	0	0
GO:0060590~ATPase regulator activity	0	0	0	0	0	0	0	0	5	0	0	0	0	0	0	0	0	0
GO:0000774~adenyl-nucleotide exchange factor activity	0	0	0	0	0	0	0	0	4	0	0	0	0	0	0	0	0	0
GO:0031072~heat shock protein binding	0	0	0	0	0	0	0	0	5	0	0	0	0	0	0	0	0	0
GO:0030234~enzyme regulator activity	0	0	0	0	0	0	0	0	10	0	0	0	0	0	0	0	0	0
GO:0019905~syntaxin binding	0	0	0	0	0	0	0	0	0	9	0	0	0	6	0	0	0	16
GO:0046982~protein heterodimerization activity	0	0	0	0	0	0	0	0	0	17	0	0	0	0	0	0	0	0
GO:0019903~protein phosphatase binding	0	0	0	0	0	0	0	0	0	8	0	0	0	0	0	0	0	0
GO:0022804~active transmembrane transporter activity	0	0	0	0	0	0	0	0	0	14	0	0	0	10	0	0	0	26
GO:0015291~secondary active transmembrane transporter activity	0	0	0	0	0	0	0	0	0	11	0	0	0	0	0	0	0	15
GO:0019902~phosphatase binding	0	0	0	0	0	0	0	0	0	9	0	0	0	0	0	0	0	0
GO:0030165~PDZ domain binding	0	0	0	0	0	0	0	0	0	7	0	0	0	0	0	0	0	0
GO:0015175~neutral amino acid transmembrane transporter activity	0	0	0	0	0	0	0	0	0	5	0	0	0	0	0	0	0	0
GO:0015293~symporter activity	0	0	0	0	0	0	0	0	0	8	0	0	0	0	0	0	0	11
GO:0046935~1-phosphatidylinositol-3-kinase regulator activity	0	0	0	0	0	0	0	0	0	3	0	0	0	0	0	0	0	0
GO:0015171~amino acid transmembrane transporter activity	0	0	0	0	0	0	0	0	0	6	0	0	0	0	0	0	0	0
GO:0046943~carboxylic acid transmembrane transporter activity	0	0	0	0	0	0	0	0	0	7	0	0	0	0	0	0	0	9
GO:0005342~organic acid transmembrane transporter activity	0	0	0	0	0	0	0	0	0	7	0	0	0	0	0	0	0	9
GO:0035014~phosphatidylinositol 3-kinase regulator activity	0	0	0	0	0	0	0	0	0	3	0	0	0	0	0	0	0	0
GO:0035091~phosphatidylinositol binding	0	0	0	0	0	0	0	0	0	9	0	0	0	0	0	0	0	20
GO:0005158~insulin receptor binding	0	0	0	0	0	0	0	0	0	4	0	0	0	0	0	0	0	5
GO:0045294~alpha-catenin binding	0	0	0	0	0	0	0	0	0	3	0	0	0	0	0	0	0	0
GO:0060589~nucleoside-triphosphatase regulator activity	0	0	0	0	0	0	0	0	0	11	0	0	0	0	0	0	0	16
GO:0001618~virus receptor activity	0	0	0	0	0	0	0	0	0	5	0	0	0	0	0	0	0	0
GO:0008139~nuclear localization sequence binding	0	0	0	0	0	0	0	0	0	0	11	0	0	0	0	0	0	0
GO:0005048~signal sequence binding	0	0	0	0	0	0	0	0	0	0	11	0	0	0	0	0	0	0
GO:0042277~peptide binding	0	0	0	0	0	0	0	0	0	0	11	0	0	0	0	0	0	0
GO:0033218~amide binding	0	0	0	0	0	0	0	0	0	0	11	0	0	0	0	0	0	0
GO:0008565~protein transporter activity	0	0	0	0	0	0	0	0	0	0	7	0	0	0	0	0	0	12
GO:0070003~threonine-type peptidase activity	0	0	0	0	0	0	0	0	0	0	0	11	0	0	0	0	0	0
GO:0004298~threonine-type endopeptidase activity	0	0	0	0	0	0	0	0	0	0	0	11	0	0	0	0	0	0
GO:0004175~endopeptidase activity	0	0	0	0	0	0	0	0	0	0	0	11	0	0	0	0	0	0
GO:0070011~peptidase activity, acting on L-amino acid peptides	0	0	0	0	0	0	0	0	0	0	0	11	0	0	0	0	0	0
GO:0008233~peptidase activity	0	0	0	0	0	0	0	0	0	0	0	11	0	0	0	0	0	0
GO:0097367~carbohydrate derivative binding	0	0	0	0	0	0	0	0	0	0	0	12	0	28	0	12	0	0
GO:0017137~Rab GTPase binding	0	0	0	0	0	0	0	0	0	0	0	0	5	6	0	0	0	13
GO:0015405~P-P-bond-hydrolysis-driven transmembrane transporter activity	0	0	0	0	0	0	0	0	0	0	0	0	0	7	0	0	0	11
GO:0015399~primary active transmembrane transporter activity	0	0	0	0	0	0	0	0	0	0	0	0	0	7	0	0	0	11
GO:0046961~proton-transporting ATPase activity, rotational mechanism	0	0	0	0	0	0	0	0	0	0	0	0	0	4	0	0	0	0
GO:0036442~hydrogen-exporting ATPase activity	0	0	0	0	0	0	0	0	0	0	0	0	0	4	0	0	0	0
GO:0042626~ATPase activity, coupled to transmembrane movement of substances	0	0	0	0	0	0	0	0	0	0	0	0	0	6	0	0	0	10
GO:0016820~hydrolase activity, acting on acid anhydrides, catalyzing transmembrane movement of substances	0	0	0	0	0	0	0	0	0	0	0	0	0	6	0	0	0	10
GO:0044769~ATPase activity, coupled to transmembrane movement of ions, rotational mechanism	0	0	0	0	0	0	0	0	0	0	0	0	0	4	0	0	0	0
GO:0043492~ATPase activity, coupled to movement of substances	0	0	0	0	0	0	0	0	0	0	0	0	0	6	0	0	0	10
GO:0005525~GTP binding	0	0	0	0	0	0	0	0	0	0	0	0	0	9	0	6	0	0
GO:0003924~GTPase activity	0	0	0	0	0	0	0	0	0	0	0	0	0	7	0	6	0	0
GO:0070180~large ribosomal subunit rRNA binding	0	0	0	0	0	0	0	0	0	0	0	0	0	0	5	0	0	0
GO:0043021~ribonucleoprotein complex binding	0	0	0	0	0	0	0	0	0	0	0	0	0	0	9	0	0	0
GO:1990932~5.8S rRNA binding	0	0	0	0	0	0	0	0	0	0	0	0	0	0	3	0	0	0
GO:0008649~rRNA methyltransferase activity	0	0	0	0	0	0	0	0	0	0	0	0	0	0	4	0	0	0
GO:0070181~small ribosomal subunit rRNA binding	0	0	0	0	0	0	0	0	0	0	0	0	0	0	3	0	0	0
GO:0016810~hydrolase activity, acting on carbon-nitrogen (but not peptide) bonds	0	0	0	0	0	0	0	0	0	0	0	0	0	0	0	5	0	0
GO:0031005~filamin binding	0	0	0	0	0	0	0	0	0	0	0	0	0	0	0	3	0	0
GO:0032561~guanyl ribonucleotide binding	0	0	0	0	0	0	0	0	0	0	0	0	0	0	0	6	0	0
GO:0019001~guanyl nucleotide binding	0	0	0	0	0	0	0	0	0	0	0	0	0	0	0	6	0	0
GO:0036033~mediator complex binding	0	0	0	0	0	0	0	0	0	0	0	0	0	0	0	2	0	0
GO:0044183~protein binding involved in protein folding	0	0	0	0	0	0	0	0	0	0	0	0	0	0	0	0	2	0
GO:0098748~endocytic adaptor activity	0	0	0	0	0	0	0	0	0	0	0	0	0	0	0	0	0	6
GO:0035615~clathrin adaptor activity	0	0	0	0	0	0	0	0	0	0	0	0	0	0	0	0	0	6
GO:0046915~transition metal ion transmembrane transporter activity	0	0	0	0	0	0	0	0	0	0	0	0	0	0	0	0	0	9
GO:0005543~phospholipid binding	0	0	0	0	0	0	0	0	0	0	0	0	0	0	0	0	0	22
GO:0022890~inorganic cation transmembrane transporter activity	0	0	0	0	0	0	0	0	0	0	0	0	0	0	0	0	0	27
GO:0008324~cation transmembrane transporter activity	0	0	0	0	0	0	0	0	0	0	0	0	0	0	0	0	0	29
GO:0046873~metal ion transmembrane transporter activity	0	0	0	0	0	0	0	0	0	0	0	0	0	0	0	0	0	23
GO:0019829~cation-transporting ATPase activity	0	0	0	0	0	0	0	0	0	0	0	0	0	0	0	0	0	9
GO:0042625~ATPase coupled ion transmembrane transporter activity	0	0	0	0	0	0	0	0	0	0	0	0	0	0	0	0	0	9
GO:0015296~anion:cation symporter activity	0	0	0	0	0	0	0	0	0	0	0	0	0	0	0	0	0	6
GO:0015377~cation:chloride symporter activity	0	0	0	0	0	0	0	0	0	0	0	0	0	0	0	0	0	4
GO:0015294~solute:cation symporter activity	0	0	0	0	0	0	0	0	0	0	0	0	0	0	0	0	0	9
GO:0019869~chloride channel inhibitor activity	0	0	0	0	0	0	0	0	0	0	0	0	0	0	0	0	0	4
GO:0005385~zinc ion transmembrane transporter activity	0	0	0	0	0	0	0	0	0	0	0	0	0	0	0	0	0	5
GO:1990460~leptin receptor binding	0	0	0	0	0	0	0	0	0	0	0	0	0	0	0	0	0	3
GO:0030276~clathrin binding	0	0	0	0	0	0	0	0	0	0	0	0	0	0	0	0	0	7
GO:1901981~phosphatidylinositol phosphate binding	0	0	0	0	0	0	0	0	0	0	0	0	0	0	0	0	0	9
GO:0017112~Rab guanyl-nucleotide exchange factor activity	0	0	0	0	0	0	0	0	0	0	0	0	0	0	0	0	0	5
GO:0005154~epidermal growth factor receptor binding	0	0	0	0	0	0	0	0	0	0	0	0	0	0	0	0	0	5
GO:0015077~monovalent inorganic cation transmembrane transporter activity	0	0	0	0	0	0	0	0	0	0	0	0	0	0	0	0	0	16
GO:0015379~potassium:chloride symporter activity	0	0	0	0	0	0	0	0	0	0	0	0	0	0	0	0	0	3
GO:0022820~potassium ion symporter activity	0	0	0	0	0	0	0	0	0	0	0	0	0	0	0	0	0	3
GO:0015662~ATPase activity, coupled to transmembrane movement of ions, phosphorylative mechanism	0	0	0	0	0	0	0	0	0	0	0	0	0	0	0	0	0	5
GO:0017081~chloride channel regulator activity	0	0	0	0	0	0	0	0	0	0	0	0	0	0	0	0	0	4
GO:0008200~ion channel inhibitor activity	0	0	0	0	0	0	0	0	0	0	0	0	0	0	0	0	0	5
GO:0016248~channel inhibitor activity	0	0	0	0	0	0	0	0	0	0	0	0	0	0	0	0	0	5
GO:0005537~mannose binding	0	0	0	0	0	0	0	0	0	0	0	0	0	0	0	0	0	4
GO:0070273~phosphatidylinositol-4-phosphate binding	0	0	0	0	0	0	0	0	0	0	0	0	0	0	0	0	0	4
GO:1990459~transferrin receptor binding	0	0	0	0	0	0	0	0	0	0	0	0	0	0	0	0	0	3
