# Supplementary material for: An AP-MS- and BioID-compatible MAC-tag enables comprehensive mapping of protein interactions and subcellular localizations
Source: Nat Commun. 2018 Mar 22;9:1188. doi: 10.1038/s41467-018-03523-2 (PMC5864832; doi:10.1038/s41467-018-03523-2)
Supplement: Supplementary file 6 — Supplementary Data 3(XLSX 15 kb) [file 41467_2018_3523_MOESM6_ESM.xlsx]

## Sheet: Supplementary Data 3
Pubmed reference number[DOI]	Cell-line	Protein	Purification Method	Centrosome	Chromatin	Endoplasmic Reticulum	Endosome	Exosomes	Golgi	Lysosome	Microtubule	Mitochondria	Nuclear Envelope	Nucleolus	Peroxisome	Plasma Membrane	Proteasome	Subcellular location (UniProt)
PMID: 26217692[DOI: 10.1016/j.dib.2014.10.001]	Flp-In™ T-REx™ 293	C-MYC	BioID	0	1	0	0	0	0	0	0	0	0.05	0	0	0	0	Nucleolus, nucleus
	Flp-In™ T-REx™ 293	C-MYC	BioID	0	1	0	0	0	0	0	0	0	0.04	0	0	0	0	Nucleolus, nucleus
	Flp-In™ T-REx™ 293	C-MYC	BioID	0	1	0	0	0	0	0	0.01	0	0.03	0	0	0	0	Nucleolus, nucleus
	Flp-In™ T-REx™ 293	C-MYC	BioID	0	1	0	0	0	0	0	0	0	0.04	0	0	0	0	Nucleolus, nucleus
	HEK293, mouse xenografts	C-MYC	BioID	0	1	0	0	0	0	0	0	0	0.08	0	0	0	0	Nucleolus, nucleus
	HEK293, mouse xenografts	C-MYC	BioID	0	1	0	0.01	0	0	0	0.01	0	0.05	0.01	0	0	0	Nucleolus, nucleus
	HEK293, mouse xenografts	C-MYC	BioID	0	1	0	0	0.01	0	0	0	0	0.01	0	0	0	0	Nucleolus, nucleus
	HEK293, mouse xenografts	C-MYC	BioID	0	1	0	0	0	0	0	0	0	0.02	0	0	0	0	Nucleolus, nucleus
PMID: 25281560 [DOI: 10.1016/j.jprot.2014.09.011]	Flp-In™ T-REx™ 293	MED20	AP-MS	0	0.9	0	0	0.36	0.03	0.04	0	0.62	0	1	0.17	0	0	Nucleoplasm
	Flp-In™ T-REx™ 293	MED23	BioID	0	1	0	0	0	0.01	0.12	0	0	0	0	0	0.05	0	Nucleoplasm
	Flp-In™ T-REx™ 293	MED4	AP-MS	0	1	0	0	0.09	0	0	0	0.03	0.06	0.06	0	0.04	0	Nucleoplasm
	Flp-In™ T-REx™ 293	MED4	BioID	0	0.03	0	0	1	0	0	0.01	0	0	0.02	0	0.59	0.01	Nucleoplasm
PMID: 24412199[DOI: 10.1016/j.jprot.2013.12.022]	Flp-In™ T-REx™ 293	H2A	AP-MS	0	1	0	0.11	0	0	0	0.09	0.02	0.27	0.4	0	0.01	0	Chromatin
	Flp-In™ T-REx™ 293	H2B	AP-MS	0	1	0	0.02	0	0.01	0	0.17	0	0.31	0.58	0	0	0	Chromatin
	Flp-In™ T-REx™ 293	H3	AP-MS	0	1	0	0	0	0	0	0.18	0.02	0.02	0.01	0	0	0	Chromatin
	Flp-In™ T-REx™ 293	H4	AP-MS	0	1	0	0	0	0	0	0.04	0.01	0.03	0.06	0	0	0	Chromatin
PMID: 24255178[DOI: 10.1126/scisignal.2004712]	Flp-In T-Rex-HeLa	LATS2	BioID	0	0.56	0.1	0	0.34	0	1	0	0	0	0	0	0	0	Microtubule organizing center, nucleus, spindle pole
	Flp-In™ T-REx™ 293	MOB1A	BioID	0	0	0	0	1	0	0	0	0	0	0	0	0	0	Extracellular exosome, nucleolus, nucleus
	Flp-In™ T-REx™ 293	MOB1B	BioID	0	0	0	0	1	0	0	0	0	0	0	0	0	0	Extracellular exosome, nucleolus, nucleus
	Flp-In™ T-REx™ 293	PPP6R2	BioID	0	0	0	0	1	0	0	0.8	0	0	0	0	0.34	0	Intracellular membrane-bound organelle
	Flp-In™ T-REx™ 293	SLMAP	BioID	0	0	0	0.01	0	1	0	0	0	0	0	0	0	0	Plasma membrane, Microtubule organizing center, sarcolemma, smooth ER
	Flp-In TRex-HeLa	STRN3	BioID	0	0	0	0	0	1	0.02	0	0	0	0	0	0	0	Golgi apparatus, nucleoplasm, nucleus, plasma membrane
PMID: 26912792[DOI: 10.1091/mbc.E15-12-0844]	HEK293 Phoenix cells	NUP43	BioID	0	0	0.01	0	0	0	0	0	0	1	0	0	0	0	Nuclear pore complex
	HEK293 Phoenix cells	NUP43	BioID2	0	0	0	0	0	0	0	0.01	0	1	0	0	0	0	Nuclear pore complex
	HEK293 Phoenix cells	NUP43-Linker	BioID2	0	0	0	0	0.01	0	0	0	0	1	0	0	0	0	Nuclear pore complex
PMID: 22412018[DOI: 10.1083/jcb.201112098]	pRetroX Tet-ON Advanced HEK293	LMNA	BioID	0	0.01	0	0	0	0	0	0	0	1	0	0	0	0	Nuclear Envelope
PMID: 25525879[DOI: 10.1016/j.cell.2014.11.046]	MRC5	SIRT4	AP-MS	0	0.01	0	0	0	0	0	0	1	0	0	0.09	0	0	Mitochondrial inner membrane, mitochondrial matrix, mitochondrion
PMID: 27845271[DOI: 10.1016/j.mito.2016.11.001]	Flp-In™ T-REx™ 293	POLG2	BioID	0	0	0	0	0.17	0	0	0	1	0	0.11	0.47	0	0	Extracellular exosome, mitochondrial chromosome, mitochondrial matrix, mitochondrial nucleoid
PMID: 26934103 [DOI: 10.1371/journal.pone.0150239]	HEK293T	SMG5	BioID	0	0	0.09	0	0	0	0	0	0	0	1	0	0	0	Nucleus
	HEK293T	UPF1	BioID	0	0	0	0	0	0	0	0	0	0	1	0	0	0	Nuclear chromosome, nucleoplasm, nucleus
	HEK293T	UPF2	BioID	0	0.02	0	0.01	0	0.01	0	0	0	0.01	1	0	0	0	Nucleus
					Total:	31
					Proteins:	21
					AP-MS:	7
					BioID:	22
					BioID2:	2
					Cell lines:	HEK, HeLa, HEK Xeno, MRC5
